# Supplementary material for: Predicting gene regulatory regions with a convolutional neural network for processing double-strand genome sequence information
Source: PLoS One. 2020 Jul 23;15(7):e0235748. doi: 10.1371/journal.pone.0235748 (PMC7377372; doi:10.1371/journal.pone.0235748)
Supplement: S1 Table — (XLSX) [file pone.0235748.s008.xlsx]

## Sheet: Sheet1
K Onimaru et al., S1 Table
DeepSEA
type	patch/stride	output size	activation	dropout
convolution	8x4/1	993x1x320	ReLu
max pool	4x1/4	249x1x320		0.2
convolution	8x1/1	242x1x480	ReLu
max pool	4x1/4	81x1x480		0.2
convolution	8x1/1	74x1x960	ReLu	0.5
fc1	-	1x1x925	ReLu
fc2	-	1x1x(label number)	sigmoid
Basset
type	patch/stride	output size	activation	dropout
convolution	19x4/1	982x1x300	ReLu
max pool	3x1/3	328x1x300
convolution	11x1/1	318x1x200	ReLu
max pool	4x1/4	80x1x200
convolution	7x1/1	74x1x200	ReLu
max pool	4x1/4	19x1x200
fc1	-	1x1x1000	ReLu	0.3
fc2	-	1x1x1000	ReLu	0.3
fc3	-	1x1x(label number)	sigmoid
DanQ
type	patch/stride	output size	activation	dropout	Hidden units in LSTM
convolution	26x4/1	975x1x320	ReLu
max pool	13x1/13	75x1x320		0.2
Bidirectional LSTM	-	75x640		0.5	320 forwad and 320 backward
fc1	-	1x1x925	ReLu
fc2	-	1x1x(label number)	sigmoid
Four-layer conv
type	patch/stride	output size	activation	dropout
convolution	9x4/1	992x1x320	ReLu
max pool	2x1/2	496x1x320
convolution	9x1/1	488x1x480	ReLu	0.2
max pool	2x1/2	244x1x480
convolution	7x1/1	238x1x480	ReLu	0.2
max pool	2x1/2	119x1x480
convolution	8x1/1	112x1x480	ReLu	0.2
max pool	4x1/4	28x1x480
fc1	-	1x1x925	ReLu	0.5
fc2	-	1x1x(label number)	sigmoid
Three-layer conv with FRSS
type	patch/stride	output size	activation	dropout	FRSS
convolution	9x4/1	992x1x320 x2	ReLu		The 1st layer
max pool	2x1/2	496x1x320 x2
convolution	9x1/1	488x1x480	ReLu	0.2	The 2nd layer
max pool	2x1/2	244x1x480
convolution	7x1/1	238x1x480	ReLu	0.2
max pool	2x1/2	119x1x480
fc1	-	1x1x925	ReLu	0.5
fc2	-	1x1x(label number)	sigmoid
Four-layer conv with FRSS
type	patch/stride	output size	activation	dropout	FRSS
convolution	9x4/1	992x1x320 x2	ReLu		The 1st layer
max pool	2x1/2	496x1x320 x2
convolution	9x1/1	488x1x480	ReLu	0.2	The 2nd layer
max pool	2x1/2	244x1x480
convolution	7x1/1	238x1x480	ReLu	0.2
max pool	2x1/2	119x1x480
convolution	8x1/1	112x1x480	ReLu	0.2
max pool	4x1/4	28x1x480
fc1	-	1x1x925	ReLu	0.5
fc2	-	1x1x(label number)	sigmoid
DanQ with FRSS
type	patch/stride	output size	activation	dropout	Hidden units in LSTM	FRSS
convolution	13x4/1	988x1x320 x2	ReLu			The 1st layer
max pool	2x1/2	494x1x320 x2		0.2
convolution	13x1/1	492x1x320	ReLu			The 2nd layer
max pool	6x1/6	82x1x320		0.2
Bi-directional LSTM	-	82x640		0.5	320 forwad and 320 backward
fc1	-	1x1x925	ReLu
fc2	-	1x1x(label number)	sigmoid
