# Supplementary material for: Predicting gene regulatory regions with a convolutional neural network for processing double-strand genome sequence information
Source: PLoS One. 2020 Jul 23;15(7):e0235748. doi: 10.1371/journal.pone.0235748 (PMC7377372; doi:10.1371/journal.pone.0235748)
Supplement: S2 Table — (XLSX) [file pone.0235748.s009.xlsx]

## Sheet: Sheet1
K Onimaru et al., S2 Table
mouse DNase-seq subset for benchmark		mouse DNase-seq		mouse CTCF		human DNase-seq		human CTCF		DeepSEA DNase-seq	DeepSEA CTCF
tissue/cell	ID	tissue/cell	ID	tissue/cell	ID	tissue/cell	ID	tissue/cell	ID
129_ES_E14	ENCFF754ILF	midbrain_10-5days	ENCFF011CAK	CH12LX	ENCFF572OOM_rep1	right_kidney_rep1	ENCFF003SUA	IMR-90_rep1	ENCFF010FWV	wgEncodeAwgDnaseDuke8988tUniPk.narrowPeak.gz	wgEncodeAwgTfbsBroadDnd41CtcfUniPk.narrowPeak.gz
forebrain_11-5days	ENCFF358BLW	liver_11-5days	ENCFF013RYM	CH12LX	ENCFF647VRB_rep2	GM04504_rep2	ENCFF004CUQ	HCT116_rep2	ENCFF014MZL	wgEncodeAwgDnaseDukeAosmcUniPk.narrowPeak.gz	wgEncodeAwgTfbsBroadGm12878CtcfUniPk.narrowPeak.gz
forelimb_11-5days	ENCFF315TTD	hindbrain_10-5days	ENCFF016JFD	G1E	ENCFF553QQS_rep1	transverse_colon_rep1	ENCFF005REC	pancreas_rep2	ENCFF018QYS	wgEncodeAwgDnaseDukeChorionUniPk.narrowPeak.gz	wgEncodeAwgTfbsBroadH1hescCtcfUniPk.narrowPeak.gz
		midbrain_pn_0days	ENCFF018VXW	G1E	ENCFF585RBR_rep2	myotube_rep2	ENCFF006WWX	HEK293_rep2	ENCFF018VMV	wgEncodeAwgDnaseDukeCllUniPk.narrowPeak.gz	wgEncodeAwgTfbsBroadHelas3CtcfUniPk.narrowPeak.gz
		liver_10-5days	ENCFF028IAH	olfbulb_8weeks	ENCFF385VIZ_rep2	astrocyte_rep2	ENCFF008TQA	gastroesophageal_sphincter_rep1	ENCFF022LUZ	wgEncodeAwgDnaseDukeFibroblUniPk.narrowPeak.gz	wgEncodeAwgTfbsBroadHepg2CtcfUniPk.narrowPeak.gz
		spleen	ENCFF044PMR	olfbulb_8weeks_low_reads	ENCFF991YKF_rep1	Jurkat_clone_E61_rep1	ENCFF013JQA	AG10803_rep2	ENCFF024CIJ	wgEncodeAwgDnaseDukeFibropUniPk.narrowPeak.gz	wgEncodeAwgTfbsBroadHmecCtcfUniPk.narrowPeak.gz
		forebrain_14-5days	ENCFF049RJN	thymus_low_reads	ENCFF400HUF_rep1	cardiac_fibroblast_rep1	ENCFF017WOW	RWPE2_rep1	ENCFF024SWK	wgEncodeAwgDnaseDukeGlioblaUniPk.narrowPeak.gz	wgEncodeAwgTfbsBroadHsmmCtcfUniPk.narrowPeak.gz
		lung_14-5days	ENCFF075WKU	thymus_low_reads	ENCFF757SUN_rep2	LoVo_rep2	ENCFF021IJN	fibroblast_of_lung_rep2	ENCFF026AUZ	wgEncodeAwgDnaseDukeGm12891UniPk.narrowPeak.gz	wgEncodeAwgTfbsBroadHsmmtCtcfUniPk.narrowPeak.gz
		hindlimb_11-5days	ENCFF082CPY	E14TG2a4	ENCFF436KYT_rep1	epithelial_cell_of_prostate_rep2	ENCFF026UXE	HepG2_rep2	ENCFF031UNH	wgEncodeAwgDnaseDukeGm12892UniPk.narrowPeak.gz	wgEncodeAwgTfbsBroadHuvecCtcfUniPk.narrowPeak.gz
		lung_8weeks	ENCFF086PDE	E14TG2a4	ENCFF890GFD_rep2	NCI-H226_rep2	ENCFF027CMI	epithelial_cell_of_proximal_tubule_rep2	ENCFF033MWR	wgEncodeAwgDnaseDukeGm18507UniPk.narrowPeak.gz	wgEncodeAwgTfbsBroadK562CtcfUniPk.narrowPeak.gz
		telencephalon_8weeks	ENCFF098NMB	ES-Bruce4_low_reads	ENCFF061WVR_rep1	ELR_rep2	ENCFF027XGL	GM12878_rep2	ENCFF033WII	wgEncodeAwgDnaseDukeGm19238UniPk.narrowPeak.gz	wgEncodeAwgTfbsBroadNhaCtcfUniPk.narrowPeak.gz
		limb_11-5days	ENCFF101SZX	ES-Bruce4_low_reads	ENCFF285RBT_rep2	ACHN_rep2	ENCFF031NYZ	smooth_muscle_cell_rep1	ENCFF039BDP	wgEncodeAwgDnaseDukeGm19239UniPk.narrowPeak.gz	wgEncodeAwgTfbsBroadNhdfadCtcfUniPk.narrowPeak.gz
		kidney_pn_0days	ENCFF103RJE	MEL	ENCFF079MWN_rep1	cardiac_muscle_cell_rep1	ENCFF032IVX	transverse_colon_rep1	ENCFF048YPV	wgEncodeAwgDnaseDukeGm19240UniPk.narrowPeak.gz	wgEncodeAwgTfbsBroadNhekCtcfUniPk.narrowPeak.gz
		brain_18-5days	ENCFF103YLF	MEL	ENCFF356ALS_rep2	retinal_pigment_epithelial_cell_rep1	ENCFF035BMJ	GM12865_rep1	ENCFF050NAU	wgEncodeAwgDnaseDukeH9esUniPk.narrowPeak.gz	wgEncodeAwgTfbsBroadNhlfCtcfUniPk.narrowPeak.gz
		hindbrain_10-5days	ENCFF106HYD	bonemarrow_8weeks	ENCFF977LTN_rep2	medulla_oblongata_rep1	ENCFF036PNL	A549_rep2	ENCFF050UTO	wgEncodeAwgDnaseDukeHelas3ifna4hUniPk.narrowPeak.gz	wgEncodeAwgTfbsBroadOsteoblCtcfUniPk.narrowPeak.gz
		acute_myeloid_leukemia	ENCFF106OYC	bonemarrow_8weeks_low_reads	ENCFF671WIS_rep1	L1-S8R_rep2	ENCFF037XUR	B_cell_rep3	ENCFF053PTC	wgEncodeAwgDnaseDukeHepatocytesUniPk.narrowPeak.gz	wgEncodeAwgTfbsHaibA549Ctcfsc5916Pcr1xDex100nmUniPk.narrowPeak.gz
		stomach_pn_0days	ENCFF109VGU	cerebellum	ENCFF661ZQB	spinal_cord_rep1	ENCFF040RZP	NCI-H929_rep1	ENCFF053VXH	wgEncodeAwgDnaseDukeHpde6e6e7UniPk.narrowPeak.gz	wgEncodeAwgTfbsHaibA549Ctcfsc5916Pcr1xEtoh02UniPk.narrowPeak.gz
		ZHBTc4-mESC_dh6	ENCFF112YUR	cerebellum_low_reads	ENCFF667KDK	myocyte_rep2	ENCFF042QTI	spleen_rep2	ENCFF059JNI	wgEncodeAwgDnaseDukeHsmmembUniPk.narrowPeak.gz	wgEncodeAwgTfbsHaibEcc1CtcfcV0416102Dm002p1hUniPk.narrowPeak.gz
		midbrain_14-5days	ENCFF114FMP	cortic_low_reads	ENCFF119HGR	heart_left_ventricle_rep1	ENCFF042RGX	spleen_rep1	ENCFF061SRP	wgEncodeAwgDnaseDukeHtr8svnUniPk.narrowPeak.gz	wgEncodeAwgTfbsHaibH1hescCtcfsc5916V0416102UniPk.narrowPeak.gz
		heart_11-5days	ENCFF127CRV	cortic_low_reads	ENCFF580NNY	right_lobe_of_liver_rep1	ENCFF045IWW	GM13977_rep1	ENCFF068ETE	wgEncodeAwgDnaseDukeHuh75UniPk.narrowPeak.gz	wgEncodeAwgTfbsHaibHepg2Ctcfsc5916V0416101UniPk.narrowPeak.gz
		hindlimb_11-5days	ENCFF140XHO	fibroblast_low_reads	ENCFF464NFI	astrocyte_of_the_cerebellum_rep2	ENCFF047PTQ	AG09309_rep2	ENCFF088ESD	wgEncodeAwgDnaseDukeHuh7UniPk.narrowPeak.gz	wgEncodeAwgTfbsHaibK562CtcfcPcr1xUniPk.narrowPeak.gz
		midbrain_11-5days	ENCFF158HQN	fibroblast_low_reads	ENCFF564ZUE	neural_progenitor_cell_rep2	ENCFF048NZA	DOHH2_rep2	ENCFF092CZO	wgEncodeAwgDnaseDukeIpsUniPk.narrowPeak.gz	wgEncodeAwgTfbsHaibSknshraCtcfV0416102UniPk.narrowPeak.gz
		forebrain_pn_0days	ENCFF162AIS	forebrain_0days	ENCFF049QHC_rep2	CWRU1_rep1	ENCFF053AZF	HepG2_rep1	ENCFF094DVS	wgEncodeAwgDnaseDukeIshikawaestradiolUniPk.narrowPeak.gz	wgEncodeAwgTfbsHaibT47dCtcfsc5916V0416102Dm002p1hUniPk.narrowPeak.gz
		hindbrain_14-5days	ENCFF182DBS	forebrain_0days	ENCFF624WZX_rep1	mammary_epithelial_cell_rep2	ENCFF062NHK	GM23338_rep2	ENCFF102OPY	wgEncodeAwgDnaseDukeIshikawatamoxifenUniPk.narrowPeak.gz	wgEncodeAwgTfbsSydhGm12878Ctcfsc15914c20UniPk.narrowPeak.gz
		neural_tube_10-5days	ENCFF193YPR	heart_0days	ENCFF371TUB_rep2	GM19238_rep1	ENCFF062OHQ	GM10248_rep1	ENCFF107SFO	wgEncodeAwgDnaseDukeLncapandrogenUniPk.narrowPeak.gz	wgEncodeAwgTfbsSydhImr90CtcfbIggrabUniPk.narrowPeak.gz
		hindbrain_14-5days	ENCFF196CWA	heart_0days	ENCFF390ZQV_rep1	limb_rep2	ENCFF067JDQ	lung_rep2	ENCFF111YZR	wgEncodeAwgDnaseDukeMcf7hypoxiaUniPk.narrowPeak.gz	wgEncodeAwgTfbsSydhK562CtcfbIggrabUniPk.narrowPeak.gz
		ZHBTc4-mESC_dh6	ENCFF205KBJ	heart_8weeks	ENCFF371TUB_rep2	cardiac_mesoderm_rep1	ENCFF073GNM	B_cell_rep1	ENCFF112XEQ	wgEncodeAwgDnaseDukeMedulloUniPk.narrowPeak.gz	wgEncodeAwgTfbsUtaA549CtcfUniPk.narrowPeak.gz
		hindbrain_pn_0days	ENCFF230KYJ	heart_8weeks	ENCFF390ZQV_rep1	SW480_rep2	ENCFF076GMC	WI38_rep2	ENCFF113LQX	wgEncodeAwgDnaseDukeMelanoUniPk.narrowPeak.gz	wgEncodeAwgTfbsUtaFibroblCtcfUniPk.narrowPeak.gz
		cerebellum_8weeks	ENCFF238GIL	hindbrain_0days	ENCFF669TDH_rep2	HT-29_rep2	ENCFF078DSZ	HFF-Myc_rep1	ENCFF115QJZ	wgEncodeAwgDnaseDukeMyometrUniPk.narrowPeak.gz	wgEncodeAwgTfbsUtaGlioblaCtcfUniPk.narrowPeak.gz
		hindbrain_11-5days	ENCFF256OEH	hindbrain_0days	ENCFF748CWC_rep1	H9_rep1	ENCFF080HDK	NB4_rep1	ENCFF116ICU	wgEncodeAwgDnaseDukeOsteoblUniPk.narrowPeak.gz	wgEncodeAwgTfbsUtaGm12878CtcfUniPk.narrowPeak.gz
		spleen	ENCFF261COB	intestine_0days	ENCFF039PBK_rep1	EL_rep1	ENCFF087CRP	LNCAP_rep2	ENCFF117GZZ	wgEncodeAwgDnaseDukePanisletdUniPk.narrowPeak.gz	wgEncodeAwgTfbsUtaGm12891CtcfUniPk.narrowPeak.gz
		limb_10-5days	ENCFF298LCK	intestine_0days	ENCFF464ZPC_rep2	SW480_rep1	ENCFF089YNF	keratinocyte_rep2	ENCFF118APQ	wgEncodeAwgDnaseDukePanisletsUniPk.narrowPeak.gz	wgEncodeAwgTfbsUtaGm12892CtcfUniPk.narrowPeak.gz
		liver_14-5days	ENCFF300PAZ	kidney_8weeks	ENCFF147QPL_rep1	RPMI-7951_rep1	ENCFF093TXU	OCI-LY7_rep2	ENCFF120JNQ	wgEncodeAwgDnaseDukePhteUniPk.narrowPeak.gz	wgEncodeAwgTfbsUtaGm19238CtcfUniPk.narrowPeak.gz
		brain_8weeks	ENCFF311ZED	kidney_8weeks_low_reads	ENCFF265AMZ_rep2	renal_cortical_epithelial_cell_rep1	ENCFF096PLP	body_of_pancreas_rep1	ENCFF124ZGE	wgEncodeAwgDnaseDukeProgfibUniPk.narrowPeak.gz	wgEncodeAwgTfbsUtaGm19239CtcfUniPk.narrowPeak.gz
		forelimb_11-5days	ENCFF315TTD	kidney	ENCFF538PLQ_rep1	GM03348_rep1	ENCFF097CSM	vagina_rep1	ENCFF132JEX	wgEncodeAwgDnaseDukeRwpe1UniPk.narrowPeak.gz	wgEncodeAwgTfbsUtaGm19240CtcfUniPk.narrowPeak.gz
		neural_tube_10-5days	ENCFF316WII	kidney	ENCFF669IDD_rep2	H54_rep1	ENCFF103TWU	H1-hESC_rep1	ENCFF135DRQ	wgEncodeAwgDnaseDukeStellateUniPk.narrowPeak.gz	wgEncodeAwgTfbsUtaH1hescCtcfUniPk.narrowPeak.gz
		kidney_pn_0days	ENCFF321LPI	liver_0days	ENCFF081EGW_rep1	thyroid_gland_rep1	ENCFF106OVB	AG09309_rep1	ENCFF135FSJ	wgEncodeAwgDnaseDukeT47dUniPk.narrowPeak.gz	wgEncodeAwgTfbsUtaHelas3CtcfUniPk.narrowPeak.gz
		thymus_pn_odays	ENCFF330DWJ	liver_0days	ENCFF627DYN_rep2	HeLa-S3_rep2	ENCFF107JKX	fibroblast_of_mammary_gland_rep1	ENCFF149SVY	wgEncodeAwgDnaseDukeTh0UniPk.narrowPeak.gz	wgEncodeAwgTfbsUtaHepg2CtcfUniPk.narrowPeak.gz
		forebrain_11-5days	ENCFF358BLW	liver_145	ENCFF676SED_rep1	HFF-Myc_rep1	ENCFF109KOS	fibroblast_of_villous_mesenchyme_rep1	ENCFF150BQN	wgEncodeAwgDnaseDukeUrotheliaUniPk.narrowPeak.gz	wgEncodeAwgTfbsUtaHuvecCtcfUniPk.narrowPeak.gz
		gonadal_fat_pad_8weeks	ENCFF366WLE	liver_145	ENCFF844ZSH_rep2	H9_rep2	ENCFF110NSO	BJ_rep2	ENCFF152LFC	wgEncodeAwgDnaseDukeUrotheliaut189UniPk.narrowPeak.gz	wgEncodeAwgTfbsUtaK562CtcfUniPk.narrowPeak.gz
		heart_pn_0days	ENCFF372YGU	liver_8weeks	ENCFF516FZI_rep1	Caki2_rep2	ENCFF110QDJ	PC-9_rep2	ENCFF160MJQ	wgEncodeAwgDnaseUwAg04449UniPk.narrowPeak.gz	wgEncodeAwgTfbsUtaMcf7CtcfEstroUniPk.narrowPeak.gz
		retina_14-5days	ENCFF373MRX	liver_8weeks_low_reads	ENCFF617FBG_rep2	pons_rep1	ENCFF111ARI	fibroblast_of_mammary_gland_rep2	ENCFF161AGR	wgEncodeAwgDnaseUwAg04450UniPk.narrowPeak.gz	wgEncodeAwgTfbsUtaMcf7CtcfSerumstimUniPk.narrowPeak.gz
		MEL	ENCFF409MVA	lung_0days	ENCFF504LSR_rep2	psoas_muscle_rep2	ENCFF111FGC	GM12878_rep1	ENCFF162QXM	wgEncodeAwgDnaseUwAg09309UniPk.narrowPeak.gz	wgEncodeAwgTfbsUtaMcf7CtcfSerumstvdUniPk.narrowPeak.gz
		adipocyte	ENCFF413CXA	lung_0days	ENCFF574SPR_rep1	breast_epithelium_rep1	ENCFF111NBS	foreskin_keratinocyte_rep2	ENCFF172VKG	wgEncodeAwgDnaseUwAg09319UniPk.narrowPeak.gz	wgEncodeAwgTfbsUtaMcf7CtcfUniPk.narrowPeak.gz
		brain_8weeks	ENCFF417OBI	lung_145	ENCFF090OZS_rep1	Caki2_rep1	ENCFF113NOR	hepatocyte_rep2	ENCFF176KZS	wgEncodeAwgDnaseUwAg10803UniPk.narrowPeak.gz	wgEncodeAwgTfbsUtaMcf7CtcfVehUniPk.narrowPeak.gz
		retina_pn_7days	ENCFF432XCI	lung_145	ENCFF604FDV_rep2	AG20443_rep1	ENCFF114GWU	Loucy_rep2	ENCFF190HQN	wgEncodeAwgDnaseUwAoafUniPk.narrowPeak.gz	wgEncodeAwgTfbsUtaNhekCtcfUniPk.narrowPeak.gz
		cerebellum_8weeks	ENCFF446HPV	lung_8weeks_low_reads	ENCFF597HPS_rep1	tongue_rep2	ENCFF118OFX	right_lobe_of_liver_rep1	ENCFF196CKN	wgEncodeAwgDnaseUwBe2cUniPk.narrowPeak.gz	wgEncodeAwgTfbsUtaProgfibCtcfUniPk.narrowPeak.gz
		retina_14-5days	ENCFF447HLX	lung_8weeks_low_reads	ENCFF654LDN_rep2	heart_left_ventricle_rep2	ENCFF120DCL	RWPE1_rep1	ENCFF204KRO	wgEncodeAwgDnaseUwBjUniPk.narrowPeak.gz	wgEncodeAwgTfbsUwA549CtcfUniPk.narrowPeak.gz
		skeletal_muscle_8weeks	ENCFF448IIY	midbrain_0days	ENCFF164BCI_rep2	RCC_7860_rep1	ENCFF120PYM	uterus_rep1	ENCFF204QUC	wgEncodeAwgDnaseUwCaco2UniPk.narrowPeak.gz	wgEncodeAwgTfbsUwAg04449CtcfUniPk.narrowPeak.gz
		liver_pn_0days	ENCFF495NUY	midbrain_0days	ENCFF262NGI_rep1	gastrocnemius_medialis_rep1	ENCFF122KHB	HFF-Myc_rep2	ENCFF208QQC	wgEncodeAwgDnaseUwCd20UniPk.narrowPeak.gz	wgEncodeAwgTfbsUwAg04450CtcfUniPk.narrowPeak.gz
		lung_pn_0days	ENCFF496OKD	stomach_0days	ENCFF812TBN_rep1	bipolar_neuron_rep1	ENCFF126ZZY	endothelial_cell_of_umbilical_vein_rep1	ENCFF209BDU	wgEncodeAwgDnaseUwCd34mobilizedUniPk.narrowPeak.gz	wgEncodeAwgTfbsUwAg09309CtcfUniPk.narrowPeak.gz
		Muller_cell	ENCFF500LLI	stomach_0days	ENCFF906IPW_rep2	SK-N-SH_rep1	ENCFF127SLN	foreskin_fibroblast_rep2	ENCFF219PMT	wgEncodeAwgDnaseUwCmkUniPk.narrowPeak.gz	wgEncodeAwgTfbsUwAg09319CtcfUniPk.narrowPeak.gz
		limb_11-5days	ENCFF505NAQ	testis_8weeks	ENCFF616NLO_rep1	amniotic_stem_cell_rep1	ENCFF129OQY	GM12864_rep3	ENCFF225NQU	wgEncodeAwgDnaseUwdukeA549UniPk.narrowPeak.gz	wgEncodeAwgTfbsUwAg10803CtcfUniPk.narrowPeak.gz
		brain_18-5days	ENCFF514BPU	testis_8weeks_low_reads	ENCFF752ONZ_rep2	stomach_rep2	ENCFF132RFU	testis_rep1	ENCFF232BJL	wgEncodeAwgDnaseUwdukeGm12878UniPk.narrowPeak.gz	wgEncodeAwgTfbsUwAoafCtcfUniPk.narrowPeak.gz
		stomach_pn_0days	ENCFF525BJI			WI38_rep1	ENCFF138FBI	Loucy_rep1	ENCFF238GNM	wgEncodeAwgDnaseUwdukeH1hescUniPk.narrowPeak.gz	wgEncodeAwgTfbsUwBe2cCtcfUniPk.narrowPeak.gz
		midbrain_pn_0days	ENCFF530INW			GM23248_rep1	ENCFF140CXP	neural_progenitor_cell_rep1	ENCFF258ZRS	wgEncodeAwgDnaseUwdukeHelas3UniPk.narrowPeak.gz	wgEncodeAwgTfbsUwBjCtcfUniPk.narrowPeak.gz
		forelimb_11-5days	ENCFF535FCS			frontal_cortex_rep1	ENCFF149HKU	LNCaP_clone_FGC_rep2	ENCFF265TUU	wgEncodeAwgDnaseUwdukeHepg2UniPk.narrowPeak.gz	wgEncodeAwgTfbsUwCaco2CtcfUniPk.narrowPeak.gz
		forebrain_11-5days	ENCFF546SVK			urothelium_cell_line_rep1	ENCFF150FTD	neural_cell_rep1	ENCFF265XZZ	wgEncodeAwgDnaseUwdukeHmecUniPk.narrowPeak.gz	wgEncodeAwgTfbsUwGm06990CtcfUniPk.narrowPeak.gz
		lung_pn_0days	ENCFF556LPT			RPMI-7951_rep2	ENCFF153UPL	lung_rep1	ENCFF266UHU	wgEncodeAwgDnaseUwdukeHsmmtubeUniPk.narrowPeak.gz	wgEncodeAwgTfbsUwGm12801CtcfUniPk.narrowPeak.gz
		limb_10-5days	ENCFF573QHM			LNCaP_clone_FGC_rep1	ENCFF154AQH	GM13976_rep1	ENCFF271LZR	wgEncodeAwgDnaseUwdukeHsmmUniPk.narrowPeak.gz	wgEncodeAwgTfbsUwGm12864CtcfUniPk.narrowPeak.gz
		Patski_cell	ENCFF603ONQ			SK-MEL-5_rep2	ENCFF156QMX	myotube_rep1	ENCFF275OTT	wgEncodeAwgDnaseUwdukeHuvecUniPk.narrowPeak.gz	wgEncodeAwgTfbsUwGm12865CtcfUniPk.narrowPeak.gz
		Muller_cell	ENCFF606ILP			iPS-NIHi11_rep1	ENCFF157LBK	AG09319_rep1	ENCFF278LWC	wgEncodeAwgDnaseUwdukeK562UniPk.narrowPeak.gz	wgEncodeAwgTfbsUwGm12872CtcfUniPk.narrowPeak.gz
		hindbrain_11-5days	ENCFF606PCD			embryonic_facial_prominence_rep1	ENCFF159ZDG	astrocyte_of_the_spinal_cord_rep2	ENCFF282WQV	wgEncodeAwgDnaseUwdukeLncapUniPk.narrowPeak.gz	wgEncodeAwgTfbsUwGm12873CtcfUniPk.narrowPeak.gz
		midbrain_10-5days	ENCFF608FJD			lung_rep2	ENCFF160QZQ	fibroblast_of_pulmonary_artery_rep1	ENCFF288FQY	wgEncodeAwgDnaseUwdukeMcf7UniPk.narrowPeak.gz	wgEncodeAwgTfbsUwGm12874CtcfUniPk.narrowPeak.gz
		forebrain_10-5days	ENCFF609MGC			placenta_rep2	ENCFF162VGL	keratinocyte_rep1	ENCFF291HCN	wgEncodeAwgDnaseUwdukeNhekUniPk.narrowPeak.gz	wgEncodeAwgTfbsUwGm12875CtcfUniPk.narrowPeak.gz
		midbrain_14-5days	ENCFF620QKV			prostate_gland_rep1	ENCFF167MLS	medulloblastoma_rep2	ENCFF291LYW	wgEncodeAwgDnaseUwdukeTh1UniPk.narrowPeak.gz	wgEncodeAwgTfbsUwGm12878CtcfUniPk.narrowPeak.gz
		telencephalon_8weeks	ENCFF623DXR			NCI-H460_rep2	ENCFF167OTD	osteoblast_rep1	ENCFF299JTX	wgEncodeAwgDnaseUwGm06990UniPk.narrowPeak.gz	wgEncodeAwgTfbsUwHacCtcfUniPk.narrowPeak.gz
		skeletal_muscle_8weeks	ENCFF623FBG			WI38_rep2	ENCFF167QEY	esophagus_squamous_epithelium_rep1	ENCFF300VIN	wgEncodeAwgDnaseUwGm12864UniPk.narrowPeak.gz	wgEncodeAwgTfbsUwHaspCtcfUniPk.narrowPeak.gz
		forebrain_14-5days	ENCFF657BPN			fibroblast_of_lung_rep1	ENCFF169NHO	bipolar_neuron_rep2	ENCFF302HOU	wgEncodeAwgDnaseUwGm12865UniPk.narrowPeak.gz	wgEncodeAwgTfbsUwHbmecCtcfUniPk.narrowPeak.gz
		limb_14-5days	ENCFF665CVG			OCI-LY7_rep2	ENCFF172LUJ	HCT116_rep1	ENCFF309AXU	wgEncodeAwgDnaseUwH7hescUniPk.narrowPeak.gz	wgEncodeAwgTfbsUwHcfaaCtcfUniPk.narrowPeak.gz
		large_intestine_8weeks	ENCFF668IWB			A172_rep2	ENCFF175YAU	SU-DHL-6_rep1	ENCFF310IBX	wgEncodeAwgDnaseUwHacUniPk.narrowPeak.gz	wgEncodeAwgTfbsUwHcmCtcfUniPk.narrowPeak.gz
		adipocyte	ENCFF675YMV			dermis_blood_vessel_endothelial_cell_rep1	ENCFF187PFJ	KMS-11_rep2	ENCFF313RGT	wgEncodeAwgDnaseUwHaepicUniPk.narrowPeak.gz	wgEncodeAwgTfbsUwHcpeCtcfUniPk.narrowPeak.gz
		gonadal_fat_pad_8weeks	ENCFF691WRX			GM19240_rep1	ENCFF187YNG	OCI-LY1_rep2	ENCFF319DWE	wgEncodeAwgDnaseUwHahUniPk.narrowPeak.gz	wgEncodeAwgTfbsUwHct116CtcfUniPk.narrowPeak.gz
		telencephalon_8weeks	ENCFF711VTL			NCI-H460_rep1	ENCFF191BCY	22Rv1_rep2	ENCFF319QUU	wgEncodeAwgDnaseUwHaspUniPk.narrowPeak.gz	wgEncodeAwgTfbsUwHeeCtcfUniPk.narrowPeak.gz
		cerebellum_8weeks	ENCFF717ZMV			psoas_muscle_rep1	ENCFF191HCE	breast_epithelium_rep1	ENCFF339EOA	wgEncodeAwgDnaseUwHbmecUniPk.narrowPeak.gz	wgEncodeAwgTfbsUwHek293CtcfUniPk.narrowPeak.gz
		hindbrain_pn_0days	ENCFF741QLP			liver_rep1	ENCFF191SRN	gastrocnemius_medialis_rep1	ENCFF343QUJ	wgEncodeAwgDnaseUwHcfaaUniPk.narrowPeak.gz	wgEncodeAwgTfbsUwHelas3CtcfUniPk.narrowPeak.gz
		129_ES_E14	ENCFF754ILF			brain_microvascular_endothelial_cell_rep2	ENCFF205GIF	MCF-7_rep1	ENCFF349CJZ	wgEncodeAwgDnaseUwHcfUniPk.narrowPeak.gz	wgEncodeAwgTfbsUwHepg2CtcfUniPk.narrowPeak.gz
		heart_pn_0days	ENCFF766AHY			epidermal_melanocyte_rep1	ENCFF208OOF	AG04449_rep2	ENCFF350KMY	wgEncodeAwgDnaseUwHcmUniPk.narrowPeak.gz	wgEncodeAwgTfbsUwHffCtcfUniPk.narrowPeak.gz
		heart_10-5days	ENCFF781ZLU			BJ_rep2	ENCFF215EZE	ascending_aorta_rep1	ENCFF353ZVY	wgEncodeAwgDnaseUwHconfUniPk.narrowPeak.gz	wgEncodeAwgTfbsUwHffmycCtcfUniPk.narrowPeak.gz
		129_ES_E14	ENCFF785XJZ			embryonic_facial_prominence_rep2	ENCFF216JFD	A673_rep2	ENCFF358SGU	wgEncodeAwgDnaseUwHcpepicUniPk.narrowPeak.gz	wgEncodeAwgTfbsUwHl60CtcfUniPk.narrowPeak.gz
		retina_8weeks	ENCFF821FTB			spleen_rep1	ENCFF221YEX	cardiac_muscle_cell_rep1	ENCFF360TJN	wgEncodeAwgDnaseUwHct116UniPk.narrowPeak.gz	wgEncodeAwgTfbsUwHmecCtcfUniPk.narrowPeak.gz
		large_intestine_8weeks	ENCFF830OKJ			epithelial_cell_of_prostate_rep1	ENCFF222FBW	gastrocnemius_medialis_rep2	ENCFF364HTM	wgEncodeAwgDnaseUwHeepicUniPk.narrowPeak.gz	wgEncodeAwgTfbsUwHmfCtcfUniPk.narrowPeak.gz
		yolk_sac	ENCFF842GPI			MM.1S_rep2	ENCFF225DOI	Panc1_rep2	ENCFF365CNT	wgEncodeAwgDnaseUwHffmycUniPk.narrowPeak.gz	wgEncodeAwgTfbsUwHpafCtcfUniPk.narrowPeak.gz
		Patski_cell	ENCFF846SWU			RCC_7860_rep2	ENCFF225GGQ	MM.1S_rep2	ENCFF377EHJ	wgEncodeAwgDnaseUwHffUniPk.narrowPeak.gz	wgEncodeAwgTfbsUwHpfCtcfUniPk.narrowPeak.gz
		lung_8weeks	ENCFF862GVE			MG63_rep1	ENCFF231QFZ	A549_rep3	ENCFF379VUR	wgEncodeAwgDnaseUwHgfUniPk.narrowPeak.gz	wgEncodeAwgTfbsUwHreCtcfUniPk.narrowPeak.gz
		MEL	ENCFF871YIT			ELF-1_rep1	ENCFF242ECL	GM12865_rep2	ENCFF383IOB	wgEncodeAwgDnaseUwHipepicUniPk.narrowPeak.gz	wgEncodeAwgTfbsUwHrpeCtcfUniPk.narrowPeak.gz
		thymus_pn_odays	ENCFF877ARC			right_atrium_auricular_region_rep1	ENCFF243AJE	PC-3_rep1	ENCFF387ZDQ	wgEncodeAwgDnaseUwHl60UniPk.narrowPeak.gz	wgEncodeAwgTfbsUwHuvecCtcfUniPk.narrowPeak.gz
		acute_myeloid_leukemia	ENCFF884MLR			vagina_rep1	ENCFF244BRN	epithelial_cell_of_esophagus_rep1	ENCFF388UNJ	wgEncodeAwgDnaseUwHmfUniPk.narrowPeak.gz	wgEncodeAwgTfbsUwHvmfCtcfUniPk.narrowPeak.gz
		brain_8weeks	ENCFF900EVQ			ovary_rep1	ENCFF247HQX	cardiac_muscle_cell_rep2	ENCFF396STC	wgEncodeAwgDnaseUwHmvecdadUniPk.narrowPeak.gz	wgEncodeAwgTfbsUwK562CtcfUniPk.narrowPeak.gz
		heart_10-5days	ENCFF905VOZ			stomach_rep1	ENCFF248IMT	H1-hESC_rep2	ENCFF397FGK	wgEncodeAwgDnaseUwHmvecdbladUniPk.narrowPeak.gz	wgEncodeAwgTfbsUwMcf7CtcfUniPk.narrowPeak.gz
		limb_14-5days	ENCFF908NVU			L1-S8R_rep1	ENCFF249YPP	AG04450_rep1	ENCFF402WKZ	wgEncodeAwgDnaseUwHmvecdblneoUniPk.narrowPeak.gz	wgEncodeAwgTfbsUwNb4CtcfUniPk.narrowPeak.gz
		midbrain_11-5days	ENCFF918OVD			K562_rep1	ENCFF251DCE	myotube_rep2	ENCFF408DZP	wgEncodeAwgDnaseUwHmvecdlyadUniPk.narrowPeak.gz	wgEncodeAwgTfbsUwNhdfneoCtcfUniPk.narrowPeak.gz
		liver_14-5days	ENCFF956IZY			Daoy_rep1	ENCFF251KOI	OCI-LY3_rep1	ENCFF414QJE	wgEncodeAwgDnaseUwHmvecdlyneoUniPk.narrowPeak.gz	wgEncodeAwgTfbsUwNhekCtcfUniPk.narrowPeak.gz
						Caco-2_rep2	ENCFF251LUU	astrocyte_rep1	ENCFF414QUV	wgEncodeAwgDnaseUwHmvecdneoUniPk.narrowPeak.gz	wgEncodeAwgTfbsUwNhlfCtcfUniPk.narrowPeak.gz
						GM06990_rep2	ENCFF262TSY	GM13977_rep2	ENCFF418UZJ	wgEncodeAwgDnaseUwHmveclblUniPk.narrowPeak.gz	wgEncodeAwgTfbsUwRptecCtcfUniPk.narrowPeak.gz
						MCF_10A_rep1	ENCFF262VXK	choroid_plexus_epithelial_cell_rep2	ENCFF425AZR	wgEncodeAwgDnaseUwHmvecllyUniPk.narrowPeak.gz	wgEncodeAwgTfbsUwSaecCtcfUniPk.narrowPeak.gz
						uterus_rep1	ENCFF263CER	liver_rep1	ENCFF425QOU	wgEncodeAwgDnaseUwHnpcepicUniPk.narrowPeak.gz	wgEncodeAwgTfbsUwSknshraCtcfUniPk.narrowPeak.gz
						brain_rep2	ENCFF265NIF	SK-N-SH_rep2	ENCFF430DOC	wgEncodeAwgDnaseUwHpaecUniPk.narrowPeak.gz	wgEncodeAwgTfbsUwWerirb1CtcfUniPk.narrowPeak.gz
						CD14-positive_monocyte_rep2	ENCFF268ZWP	IMR-90_rep2	ENCFF431WUY	wgEncodeAwgDnaseUwHpafUniPk.narrowPeak.gz	wgEncodeAwgTfbsUwWi38CtcfUniPk.narrowPeak.gz
						left_kidney_rep1	ENCFF269QAG	mammary_epithelial_cell_rep2	ENCFF440NGA	wgEncodeAwgDnaseUwHpdlfUniPk.narrowPeak.gz
						AG04449_rep2	ENCFF270GSM	VCaP_rep2	ENCFF447CUQ	wgEncodeAwgDnaseUwHpfUniPk.narrowPeak.gz
						bipolar_neuron_rep2	ENCFF270SPE	prostate_gland_rep1	ENCFF447PIY	wgEncodeAwgDnaseUwHrcepicUniPk.narrowPeak.gz
						HCT116_rep1	ENCFF270XGY	smooth_muscle_cell_rep2	ENCFF460NNC	wgEncodeAwgDnaseUwHreUniPk.narrowPeak.gz
						T-helper_2_cell_rep2	ENCFF274ASG	kidney_epithelial_cell_rep2	ENCFF464SZY	wgEncodeAwgDnaseUwHrgecUniPk.narrowPeak.gz
						A673_rep1	ENCFF277AEJ	H54_rep2	ENCFF472PUP	wgEncodeAwgDnaseUwHrpepicUniPk.narrowPeak.gz
						GM12891_rep1	ENCFF279SDX	astrocyte_of_the_cerebellum_rep2	ENCFF473LHB	wgEncodeAwgDnaseUwHvmfUniPk.narrowPeak.gz
						adipocyte_rep2	ENCFF281ZYE	DND-41_rep1	ENCFF473RMK	wgEncodeAwgDnaseUwJurkatUniPk.narrowPeak.gz
						endothelial_cell_of_umbilical_vein_rep1	ENCFF282DOM	retinal_pigment_epithelial_cell_rep1	ENCFF477ASU	wgEncodeAwgDnaseUwMonocytescd14ro01746UniPk.narrowPeak.gz
						BE2C_rep1	ENCFF283EVB	medulloblastoma_rep1	ENCFF482VWN	wgEncodeAwgDnaseUwNb4UniPk.narrowPeak.gz
						PC-9_rep2	ENCFF287ROZ	VCaP_rep1	ENCFF495OAG	wgEncodeAwgDnaseUwNhaUniPk.narrowPeak.gz
						stromal_cell_of_bone_marrow_rep1	ENCFF288YVY	heart_left_ventricle_rep1	ENCFF496WKU	wgEncodeAwgDnaseUwNhdfadUniPk.narrowPeak.gz
						AG09319_rep2	ENCFF293KEJ	LNCAP_rep1	ENCFF500VJD	wgEncodeAwgDnaseUwNhdfneoUniPk.narrowPeak.gz
						smooth_muscle_cell_of_the_brain_vasculature_rep2	ENCFF295AFC	GM12801_rep1	ENCFF503DXB	wgEncodeAwgDnaseUwNhlfUniPk.narrowPeak.gz
						SK-N-MC_rep2	ENCFF295SVK	GM10248_rep2	ENCFF505IMK	wgEncodeAwgDnaseUwNt2d1UniPk.narrowPeak.gz
						glomerular_endothelial_cell_rep1	ENCFF296SMG	MM.1S_rep1	ENCFF511OFO	wgEncodeAwgDnaseUwPanc1UniPk.narrowPeak.gz
						fibroblast_of_dermis_rep2	ENCFF297VHX	22Rv1_rep1	ENCFF514UAV	wgEncodeAwgDnaseUwPrecUniPk.narrowPeak.gz
						K562_rep2	ENCFF299TOZ	neutrophil_rep1	ENCFF522LXS	wgEncodeAwgDnaseUwRptecUniPk.narrowPeak.gz
						limb_rep1	ENCFF301CGY	HL-60_rep1	ENCFF525MRS	wgEncodeAwgDnaseUwSaecUniPk.narrowPeak.gz
						AG09309_rep1	ENCFF302FSQ	H54_rep1	ENCFF526MVX	wgEncodeAwgDnaseUwSkmcUniPk.narrowPeak.gz
						ACHN_rep1	ENCFF316UTI	liver_rep2	ENCFF528IMZ	wgEncodeAwgDnaseUwSknmcUniPk.narrowPeak.gz
						brain_pericyte_rep1	ENCFF316XOW	breast_epithelium_rep2	ENCFF529KBB	wgEncodeAwgDnaseUwSknshraUniPk.narrowPeak.gz
						inferior_parietal_cortex_rep1	ENCFF319ISP	A549_rep1	ENCFF532THR	wgEncodeAwgDnaseUwTh2UniPk.narrowPeak.gz
						fibroblast_of_gingiva_rep2	ENCFF319KPB	fibroblast_of_villous_mesenchyme_rep2	ENCFF537KZX	wgEncodeAwgDnaseUwWerirb1UniPk.narrowPeak.gz
						upper_lobe_of_left_lung_rep1	ENCFF326LLN	choroid_plexus_epithelial_cell_rep1	ENCFF545GUP	wgEncodeAwgDnaseUwWi38tamoxifentamoxifenUniPk.narrowPeak.gz
						astrocyte_of_the_cerebellum_rep1	ENCFF326LSL	GM06990_rep1	ENCFF545IDM	wgEncodeAwgDnaseUwWi38UniPk.narrowPeak.gz
						limb_rep3	ENCFF330ODA	hepatocyte_rep1	ENCFF546BUY
						GM23248_rep2	ENCFF333ZOV	K562_rep2	ENCFF550BMQ
						RKO_rep1	ENCFF335XWN	ovary_rep1	ENCFF550JLY
						cardiac_fibroblast_rep2	ENCFF336FMK	epithelial_cell_of_esophagus_rep2	ENCFF552FJB
						regulatory_T_cell_rep1	ENCFF336GIX	GM12874_rep2	ENCFF567AIN
						H4_rep1	ENCFF338CJE	tibial_artery_rep2	ENCFF570KCI
						SK-N-DZ_rep2	ENCFF347DAC	PC-3_rep2	ENCFF572XLQ
						skeletal_muscle_cell_rep2	ENCFF350ADG	brain_microvascular_endothelial_cell_rep2	ENCFF573EJQ
						islet_precursor_cell_rep2	ENCFF353HRL	RWPE2_rep2	ENCFF575LRB
						esophagus_squamous_epithelium_rep1	ENCFF355YHP	GM12873_rep2	ENCFF579PQH
						HT1080_rep1	ENCFF357GRZ	HEK293_rep1	ENCFF594YMC
						glomerular_endothelial_cell_rep2	ENCFF358DSH	DND-41_rep2	ENCFF596DJC
						GM23338_rep1	ENCFF361GDG	epithelial_cell_of_prostate_rep2	ENCFF608KCO
						LHCN-M2_rep1	ENCFF366BKM	astrocyte_rep2	ENCFF616NWB
						GM12864_rep1	ENCFF366UFD	fibroblast_of_dermis_rep1	ENCFF623PRW
						HS-5_rep1	ENCFF367MSP	PC-9_rep1	ENCFF624TDL
						olfactory_neurosphere_cell_line_rep1	ENCFF369GVY	MCF-7_rep2	ENCFF626ZUD
						smooth_muscle_cell_of_the_brain_vasculature_rep1	ENCFF369LCZ	OCI-LY1_rep1	ENCFF628ZEN
						Caco-2_rep1	ENCFF369NWZ	Caco-2_rep2	ENCFF628ZLC
						GM19239_rep1	ENCFF376RPN	WERI-Rb-1_rep1	ENCFF633OXE
						fibroblast_of_mammary_gland_rep2	ENCFF377WCN	GM12873_rep1	ENCFF636PUW
						bronchial_epithelial_cell_rep2	ENCFF380RKL	HeLa-S3_rep1	ENCFF639IFG
						bronchial_epithelial_cell_rep1	ENCFF380RXT	coronary_artery_rep1	ENCFF646WTU
						GM12892_rep1	ENCFF383QFY	fibroblast_of_pulmonary_artery_rep2	ENCFF647KJA
						BJ_rep1	ENCFF390MNH	GM13976_rep2	ENCFF651CKC
						L1-S8_rep1	ENCFF390QGL	BE2C_rep2	ENCFF654KYF
						HAP-1_rep2	ENCFF390UHP	GM12864_rep2	ENCFF654OFY
						ELR_rep1	ENCFF391IXC	GM12865_rep3	ENCFF655BNX
						AG09319_rep1	ENCFF391XUL	RWPE1_rep2	ENCFF658FRS
						heart_rep1	ENCFF395XFG	Ishikawa_rep1	ENCFF663MFK
						Daoy_rep2	ENCFF397OZE	right_atrium_auricular_region_rep1	ENCFF664CZI
						HTR-8_SVneo_rep1	ENCFF407WTY	GM12874_rep1	ENCFF664MCF
						fibroblast_of_peridontal_ligament_rep1	ENCFF410VCE	Ishikawa_rep2	ENCFF667IDX
						M059J_rep1	ENCFF411OPU	Peyer's_patch_rep1	ENCFF667TEE
						Karpas-422_rep2	ENCFF413LDW	foreskin_keratinocyte_rep1	ENCFF670OVZ
						A549_rep2	ENCFF414MBW	AG10803_rep1	ENCFF672YBO
						fibroblast_of_gingiva_rep1	ENCFF416MCN	KMS-11_rep1	ENCFF681AFR
						H4_rep2	ENCFF422GJX	Panc1_rep1	ENCFF683TLX
						putamen_rep1	ENCFF422RMN	B_cell_rep2	ENCFF685DBQ
						T-helper_1_cell_rep2	ENCFF425YMJ	GM10266_rep2	ENCFF686DDV
						A673_rep2	ENCFF427EIQ	HeLa-S3_rep2	ENCFF691NNZ
						ELF-1_rep2	ENCFF427XBK	AG09319_rep2	ENCFF692VVV
						EH_rep2	ENCFF436UES	adrenal_gland_rep1	ENCFF693ANZ
						LNCaP_clone_FGC_rep2	ENCFF437GYX	epithelial_cell_of_proximal_tubule_rep1	ENCFF693QLZ
						epithelial_cell_of_proximal_tubule_rep2	ENCFF441OLG	GM23338_rep1	ENCFF703HZB
						fibroblast_of_the_aortic_adventitia_rep2	ENCFF441PPP	cardiac_fibroblast_rep1	ENCFF708KXW
						choroid_plexus_epithelial_cell_rep1	ENCFF446YKA	retinal_pigment_epithelial_cell_rep2	ENCFF720GUI
						HL-60_rep1	ENCFF448PXL	GM12864_rep1	ENCFF730ZVL
						skeletal_muscle_myoblast_rep1	ENCFF449PKZ	CD14-positive_monocyte_rep1	ENCFF746KIU
						fibroblast_of_lung_rep2	ENCFF453HHR	SU-DHL-6_rep2	ENCFF749AWO
						superior_temporal_gyrus_rep1	ENCFF454TRZ	pancreas_rep1	ENCFF753GJH
						GM18507_rep1	ENCFF460LGJ	neural_cell_rep2	ENCFF756RTB
						PC-3_rep2	ENCFF463CQJ	Caco-2_rep1	ENCFF761FZT
						COLO829_rep1	ENCFF466FQO	bipolar_neuron_rep1	ENCFF761LNM
						PC-3_rep1	ENCFF468FPE	CD14-positive_monocyte_rep2	ENCFF765PTU
						KBM-7_rep1	ENCFF472BVF	OCI-LY3_rep2	ENCFF770VVI
						hepatocyte_rep2	ENCFF476MMK	foreskin_fibroblast_rep1	ENCFF775ONC
						epithelial_cell_of_proximal_tubule_rep1	ENCFF480OPX	GM10266_rep1	ENCFF779BHG
						globus_pallidus_rep1	ENCFF482UNW	neural_progenitor_cell_rep2	ENCFF789LIM
						naive_thymus-derived_CD4-positive,_alpha-beta_T_cell_rep1	ENCFF488PYC	osteoblast_rep2	ENCFF803JSH
						dermis_blood_vessel_endothelial_cell_rep2	ENCFF490NJA	NCI-H929_rep2	ENCFF803MUP
						fibroblast_of_pulmonary_artery_rep2	ENCFF496CFW	tibial_nerve_rep1	ENCFF809BGD
						trophoblast_cell_rep1	ENCFF498EKE	AG04450_rep2	ENCFF811FBC
						left_kidney_rep2	ENCFF500BRJ	WI38_rep1	ENCFF815EOF
						endodermal_cell_rep2	ENCFF500YPK	BE2C_rep1	ENCFF824XFI
						NT2_D1_rep1	ENCFF500ZHW	esophagus_muscularis_mucosa_rep1	ENCFF827XZB
						HL-60_rep2	ENCFF508GYA	brain_microvascular_endothelial_cell_rep1	ENCFF828OEW
						dermis_microvascular_lymphatic_vessel_endothelial_cell_rep1	ENCFF510OTD	astrocyte_of_the_spinal_cord_rep1	ENCFF836ZOB
						AG08395_rep1	ENCFF510SQT	neutrophil_rep2	ENCFF839WER
						brain_microvascular_endothelial_cell_rep1	ENCFF511KMH	C4-2B_rep1	ENCFF852QTC
						cerebellum_rep1	ENCFF511XVP	DOHH2_rep1	ENCFF863PSQ
						hematopoietic_multipotent_progenitor_cell_rep2	ENCFF515JXW	thyroid_gland_rep1	ENCFF867AMO
						AG04450_rep1	ENCFF517WAU	K562_rep1	ENCFF871GXE
						kidney_rep2	ENCFF519VQK	tibial_nerve_rep2	ENCFF874SPI
						cardiac_muscle_cell_rep2	ENCFF520VZX	kidney_epithelial_cell_rep1	ENCFF874XSI
						placenta_rep1	ENCFF521MKT	GM20000_rep1	ENCFF875VWC
						RPMI8226_rep2	ENCFF521YSH	GM12873_rep3	ENCFF877MTF
						hematopoietic_multipotent_progenitor_cell_rep1	ENCFF523YZY	fibroblast_of_the_aortic_adventitia_rep1	ENCFF887VLI
						NAMALWA_rep1	ENCFF526ACN	fibroblast_of_lung_rep1	ENCFF892QTE
						HFF-Myc_rep2	ENCFF530QPK	GM20000_rep2	ENCFF903YUY
						T-helper_2_cell_rep1	ENCFF543WBR	AG04449_rep1	ENCFF922HYP
						AG08396_rep1	ENCFF544XWR	WERI-Rb-1_rep2	ENCFF925VPT
						dermis_microvascular_lymphatic_vessel_endothelial_cell_rep2	ENCFF548RPH	LNCaP_clone_FGC_rep1	ENCFF925XUX
						MCF-7_rep2	ENCFF551UWP	A673_rep1	ENCFF926HJH
						LHCN-M2_rep2	ENCFF555GHS	OCI-LY7_rep1	ENCFF931HUP
						tongue_rep1	ENCFF556QQB	C4-2B_rep2	ENCFF936NPT
						stromal_cell_of_bone_marrow_rep2	ENCFF557MDV	Parathyroid_adenoma_rep1	ENCFF949KAW
						brain_rep1	ENCFF559JKF	epithelial_cell_of_prostate_rep1	ENCFF951XSM
						AG04450_rep2	ENCFF562LXJ	astrocyte_of_the_cerebellum_rep1	ENCFF955QCB
						coronary_artery_rep1	ENCFF564ZSB	upper_lobe_of_left_lung_rep1	ENCFF957DAV
						dedifferentiated_amniotic_fluid_mesenchymal_stem_cell_rep1	ENCFF569DBN	mammary_epithelial_cell_rep1	ENCFF966DPW
						NAMALWA_rep2	ENCFF573KHK	thoracic_aorta_rep1	ENCFF970KZJ
						spinal_cord_rep2	ENCFF580RGQ	fibroblast_of_the_aortic_adventitia_rep2	ENCFF971QGY
						SJCRH30_rep2	ENCFF582SYF	BJ_rep1	ENCFF971SCT
						umbilical_cord_rep2	ENCFF583CPP	SK-N-SH_rep1	ENCFF973FUN
						Panc1_rep1	ENCFF585MZD	fibroblast_of_dermis_rep2	ENCFF977USM
						MG63_rep2	ENCFF588NOF	GM06990_rep2	ENCFF993RDX
						kidney_epithelial_cell_rep2	ENCFF590MST
						HepG2_rep2	ENCFF606AQK
						non-pigmented_ciliary_epithelial_cell_rep1	ENCFF613MGD
						adrenal_gland_rep1	ENCFF613PMJ
						urinary_bladder_rep1	ENCFF618ZXJ
						CD1c-positive_myeloid_dendritic_cell_rep2	ENCFF620IVW
						eye_rep2	ENCFF620XGR
						GM06990_rep1	ENCFF623VSU
						Karpas-422_rep1	ENCFF630HDJ
						HeLa-S3_rep1	ENCFF630JYV
						LoVo_rep1	ENCFF635WYK
						retina_rep2	ENCFF650HHD
						WERI-Rb-1_rep2	ENCFF651KRW
						GM10248_rep1	ENCFF652JRP
						medulloblastoma_rep1	ENCFF661PXJ
						NCI-H226_rep1	ENCFF674TSG
						trophoblast_cell_rep2	ENCFF679OWI
						globus_pallidus_rep2	ENCFF682BEE
						arm_bone_rep1	ENCFF683DNG
						HAP-1_rep1	ENCFF683ZJS
						esophagus_muscularis_mucosa_rep1	ENCFF685OUP
						HT-29_rep1	ENCFF702KMO
						G401_rep1	ENCFF703XGD
						keratinocyte_rep2	ENCFF708JNV
						HS-27A_rep1	ENCFF710XTX
						SJCRH30_rep1	ENCFF713AFH
						sigmoid_colon_rep1	ENCFF717PYY
						AG09309_rep2	ENCFF721QFA
						WERI-Rb-1_rep1	ENCFF730IUY
						HepG2_rep1	ENCFF730LDQ
						Jurkat_clone_E61_rep2	ENCFF731JTZ
						retinal_pigment_epithelial_cell_rep2	ENCFF731YJV
						M059J_rep2	ENCFF734SZK
						NT2_D1_rep2	ENCFF735YOK
						dedifferentiated_amniotic_fluid_mesenchymal_stem_cell_rep2	ENCFF736TOH
						SK-N-SH_rep2	ENCFF738JMU
						T-helper_1_cell_rep1	ENCFF742XYO
						heart_right_ventricle_rep1	ENCFF747XFS
						EL_rep2	ENCFF748UVJ
						Peyer's_patch_rep1	ENCFF748WZP
						heart_right_ventricle_rep2	ENCFF752CGA
						AG04449_rep1	ENCFF755DTB
						T-helper_17_cell_rep1	ENCFF755YFE
						CMK_rep1	ENCFF756MSQ
						body_of_pancreas_rep1	ENCFF756UYO
						GM04503_rep2	ENCFF757SFQ
						retina_rep1	ENCFF759MER
						middle_frontal_gyrus_rep1	ENCFF765JUN
						skeletal_muscle_myoblast_rep2	ENCFF770CVV
						Panc1_rep2	ENCFF770RAW
						smooth_muscle_cell_rep2	ENCFF772LBB
						HT-29_rep4	ENCFF774MDD
						T47D_rep2	ENCFF778NUQ
						EH_rep1	ENCFF779AZU
						lung_rep1	ENCFF779YSP
						HT-29_rep3	ENCFF784NOX
						amniotic_epithelial_cell_rep1	ENCFF787VVE
						fibroblast_of_mammary_gland_rep1	ENCFF790HHK
						renal_cortical_epithelial_cell_rep2	ENCFF790PYH
						keratinocyte_rep1	ENCFF791TMB
						chorion_rep1	ENCFF795BKQ
						astrocyte_rep1	ENCFF802JRG
						liver_rep2	ENCFF815OAG
						G401_rep2	ENCFF817XDS
						KBM-7_rep2	ENCFF818FOR
						HCT116_rep2	ENCFF819MKJ
						RKO_rep2	ENCFF820LCL
						frontal_cortex_rep2	ENCFF822MFO
						T47D_rep1	ENCFF827ZUX
						lung_microvascular_endothelial_cell_rep1	ENCFF828DID
						SJSA1_rep1	ENCFF829IDW
						Ammon's_horn_rep1	ENCFF829XTX
						mammary_epithelial_cell_rep1	ENCFF831UOQ
						H7-hESC_rep1	ENCFF834ZXZ
						cerebellum_rep2	ENCFF836MKB
						fibroblast_of_the_aortic_adventitia_rep1	ENCFF837DSQ
						lung_microvascular_endothelial_cell_rep2	ENCFF843RUT
						SK-MEL-5_rep1	ENCFF844BZM
						CD14-positive_monocyte_rep1	ENCFF847OVS
						smooth_muscle_cell_rep1	ENCFF851ANE
						kidney_rep1	ENCFF851ZFY
						midbrain_rep1	ENCFF854TBE
						leg_bone_rep1	ENCFF858KXH
						fibroblast_of_peridontal_ligament_rep2	ENCFF860DDE
						eye_rep1	ENCFF861YQZ
						kidney_epithelial_cell_rep1	ENCFF864WCR
						myocyte_rep1	ENCFF875SKJ
						H7-hESC_rep2	ENCFF876DDV
						GM23338_rep2	ENCFF877YSC
						OCI-LY7_rep1	ENCFF878MUE
						caudate_nucleus_rep1	ENCFF878VNM
						glomerular_visceral_epithelial_cell_rep1	ENCFF880PGS
						CD1c-positive_myeloid_dendritic_cell_rep1	ENCFF881SMQ
						fibroblast_of_dermis_rep1	ENCFF887EAQ
						osteoblast_rep1	ENCFF889WZF
						femur_rep1	ENCFF897FXJ
						medulla_oblongata_rep2	ENCFF897YQM
						A172_rep1	ENCFF899YRC
						midbrain_rep2	ENCFF900KWT
						glomerular_visceral_epithelial_cell_rep2	ENCFF905EGB
						BE2C_rep2	ENCFF908GWB
						RPMI8226_rep1	ENCFF909PAD
						heart_rep2	ENCFF912PYO
						SK-N-MC_rep1	ENCFF913HMB
						H1-hESC_rep1	ENCFF915LEP
						GM04504_rep1	ENCFF915PUP
						SJSA1_rep2	ENCFF921JNE
						choroid_plexus_epithelial_cell_rep2	ENCFF922MUY
						GM12878_rep2	ENCFF924APV
						omental_fat_pad_rep1	ENCFF924XMA
						skeletal_muscle_cell_rep1	ENCFF925DYW
						hepatocyte_rep1	ENCFF930UJQ
						fibroblast_of_the_conjunctiva_rep1	ENCFF931ZJL
						amniotic_epithelial_cell_rep2	ENCFF935GAA
						GM04503_rep1	ENCFF937KCP
						ecto_neural_progenitor_cell_rep1	ENCFF939WNT
						neural_progenitor_cell_rep1	ENCFF940IUC
						occipital_lobe_rep1	ENCFF940TKU
						fibroblast_of_pulmonary_artery_rep1	ENCFF946PDE
						tibial_artery_rep1	ENCFF946YPW
						tibial_nerve_rep1	ENCFF949JOK
						middle_frontal_gyrus_rep2	ENCFF951MYH
						colon_epithelial_cell_line_rep2	ENCFF955BXM
						lower_leg_skin_rep1	ENCFF957COH
						islet_precursor_cell_rep1	ENCFF957MNB
						pulmonary_artery_endothelial_cell_rep1	ENCFF962OIE
						PC-9_rep1	ENCFF963FZZ
						adipocyte_rep1	ENCFF965RQL
						GM12878_rep1	ENCFF966NIW
						left_cardiac_atrium_rep1	ENCFF973YZD
						L1-S8_rep2	ENCFF976PVI
						cardiac_mesoderm_rep2	ENCFF982GLV
						umbilical_cord_rep1	ENCFF985HNC
						myotube_rep1	ENCFF988RJH
						ecto_neural_progenitor_cell_rep2	ENCFF991DAZ
						SK-N-DZ_rep1	ENCFF991NJA
						colon_epithelial_cell_line_rep1	ENCFF992TBW
						ascending_aorta_rep1	ENCFF994XER
						endodermal_cell_rep1	ENCFF996MDG
						HT1080_rep2	ENCFF997JAV
						non-pigmented_ciliary_epithelial_cell_rep2	ENCFF997VPL
						testis_rep1	ENCFF998GUS
						fibroblast_of_the_conjunctiva_rep2	ENCFF999HTN
