# Supplementary material for: Predicting gene regulatory regions with a convolutional neural network for processing double-strand genome sequence information
Source: PLoS One. 2020 Jul 23;15(7):e0235748. doi: 10.1371/journal.pone.0235748 (PMC7377372; doi:10.1371/journal.pone.0235748)
Supplement: S3 Table — (XLSX) [file pone.0235748.s010.xlsx]

## Sheet: Sheet1
K Onimaru et al. S3 Table
	Repeated comparisons of mean AUPRCs
	DeepSEA	Basset	DanQ-block	DanQ	conv4	conv3frss	conv4frss	conv4frssplus	DanQ-frss
replicate 2	0.6131	0.5907	0.5725	0.5299	0.6217	0.6363	0.6394	0.6494	0.639
replicate 3	0.6061	0.5856	0.5482	0.5705	0.6185	0.6379	0.6405	0.6468	0.631
	Repeated comparisons of mean AUPRCs between data structures
	DeepSEA-type	1 kb window/0.4 kb stride	1 kb window/0.3 kb stride	1 kb window/0.2 kb stride	1 kb window/0.1 kb stride
replicate 2	0.2826	0.6523	0.6548	0.649	0.6388
replicate 3	0.4843	0.6554	0.6603	0.6501	0.6426
