# Supplementary material for: Predicting gene regulatory regions with a convolutional neural network for processing double-strand genome sequence information
Source: PLoS One. 2020 Jul 23;15(7):e0235748. doi: 10.1371/journal.pone.0235748 (PMC7377372; doi:10.1371/journal.pone.0235748)
Supplement: S4 Table — (XLSX) [file pone.0235748.s011.xlsx]

## Sheet: Sheet1
K Onimaru S4 Table
DeepSEA DNase-seq data set (raw data used in Figure 2a)				hg38_DNase (raw data used in Figure 2a)			hg38_Dnase_filtered with_correctedFRip (raw data used in Figure 2a)			mm10_Dnase (raw data used in Figure 2a)			mm10_Dnase_filtered with_correctedFRip (raw data used in Figure 2a)			DeepSEA CTCF data set (raw data used in Figure 2b)				hg38_CTCF (raw data used in Figure 2b)			mm10_CTCF (raw data used in Figure 2b)				mm10 CTCF filtered (raw data used in Figure 2b)
DeepSEA_DNase	DanQ_DNase	conv4frss_DNase	ID	AUPRC	tissue/cell	ID	AUPRC		ID	AUPRC	tissue/cell	ID	AUPRC	tissue/cell	ID	DeepSEA_CTCF	DanQ_CTCF	conv4frss_CTCF	ID	AUPRC	tissue/cell	ID	AUPRC	tissue/cell	ID		AUPRC	tissue/cell	ID
0.401035	0.418438	0.522485	wgEncodeAwgDnaseDuke8988tUniPk	0.540497	right_kidney_rep1	ENCFF003SUA	0.574859	skeletal_muscle_cell_rep1	ENCFF925DYW	0.660352	midbrain_10-5days	ENCFF011CAK	0.467693	MEL	ENCFF871YIT	0.694651	0.728044	0.701086	wgEncodeAwgTfbsBroadDnd41CtcfUniPk	0.719333	IMR-90_rep1	ENCFF010FWV	0.762049	CH12LX	ENCFF572OOM_rep1		0.746615	stomach_0days	ENCFF812TBN
0.439494	0.457191	0.515961	wgEncodeAwgDnaseDukeAosmcUniPk	0.52516	GM04504_rep2	ENCFF004CUQ	0.503836	skeletal_muscle_myoblast_rep1	ENCFF449PKZ	0.648062	liver_11-5days	ENCFF013RYM	0.563646	acute_myeloid_leukemia	ENCFF884MLR	0.666104	0.701741	0.726523	wgEncodeAwgTfbsBroadGm12878CtcfUniPk	0.636801	HCT116_rep2	ENCFF014MZL	0.734642	CH12LX	ENCFF647VRB_rep2		0.734211	midbrain_0days	ENCFF164BCI
0.320603	0.338484	0.479582	wgEncodeAwgDnaseDukeChorionUniPk	0.452085	transverse_colon_rep1	ENCFF005REC	0.552599	EH_rep1	ENCFF779AZU	0.646188	hindbrain_10-5days	ENCFF016JFD	0.619079	brain_8weeks	ENCFF417OBI	0.640255	0.685115	0.709875	wgEncodeAwgTfbsBroadH1hescCtcfUniPk	0.70491	pancreas_rep2	ENCFF018QYS	0.650441	G1E	ENCFF553QQS_rep1		0.742128	intestine_0days	ENCFF464ZPC
0.35898	0.370378	0.446602	wgEncodeAwgDnaseDukeCllUniPk	0.532229	myotube_rep2	ENCFF006WWX	0.448627	T-helper_2_cell_rep1	ENCFF543WBR	0.7261	midbrain_pn_0days	ENCFF018VXW	0.577779	Muller_cell	ENCFF500LLI	0.652006	0.689995	0.695965	wgEncodeAwgTfbsBroadHelas3CtcfUniPk	0.714852	HEK293_rep2	ENCFF018VMV	0.678604	G1E	ENCFF585RBR_rep2		0.753055	kidney	ENCFF538PLQ
0.340633	0.352628	0.493469	wgEncodeAwgDnaseDukeFibroblUniPk	0.496536	astrocyte_rep2	ENCFF008TQA	0.527723	fibroblast_of_the_aortic_adventitia_rep2	ENCFF441PPP	0.608704	liver_10-5days	ENCFF028IAH	0.641956	lung_14-5days	ENCFF075WKU	0.668508	0.707975	0.714078	wgEncodeAwgTfbsBroadHepg2CtcfUniPk	0.57059	gastroesophageal_sphincter_rep1	ENCFF022LUZ	0.472128	olfbulb_8weeks	ENCFF385VIZ_rep2		0.74401	intestine_0days	ENCFF039PBK
0.420688	0.435208	0.483253	wgEncodeAwgDnaseDukeFibropUniPk	0.422792	Jurkat_clone_E61_rep1	ENCFF013JQA	0.576632	cardiac_fibroblast_rep1	ENCFF017WOW	0.480469	spleen	ENCFF044PMR	0.674453	midbrain_14-5days	ENCFF620QKV	0.661437	0.6979	0.733808	wgEncodeAwgTfbsBroadHmecCtcfUniPk	0.646729	AG10803_rep2	ENCFF024CIJ	0.671476	olfbulb_8weeks_low_reads	ENCFF991YKF_rep1		0.738971	midbrain_0days	ENCFF262NGI
0.442912	0.460311	0.528526	wgEncodeAwgDnaseDukeGlioblaUniPk	0.576632	cardiac_fibroblast_rep1	ENCFF017WOW	0.469012	SJCRH30_rep2	ENCFF582SYF	0.641715	forebrain_14-5days	ENCFF049RJN	0.713941	lung_pn_0days	ENCFF556LPT	0.627657	0.66449	0.694041	wgEncodeAwgTfbsBroadHsmmCtcfUniPk	0.751509	RWPE2_rep1	ENCFF024SWK	0.500803	thymus_low_reads	ENCFF400HUF_rep1		0.738554	lung_0days	ENCFF504LSR
0.420448	0.442074	0.541177	wgEncodeAwgDnaseDukeGm12891UniPk	0.517727	LoVo_rep2	ENCFF021IJN	0.545215	fibroblast_of_lung_rep1	ENCFF169NHO	0.641956	lung_14-5days	ENCFF075WKU	0.453358	adipocyte	ENCFF675YMV	0.637639	0.674237	0.688069	wgEncodeAwgTfbsBroadHsmmtCtcfUniPk	0.652177	fibroblast_of_lung_rep2	ENCFF026AUZ	0.500911	thymus_low_reads	ENCFF757SUN_rep2		0.730704	lung_0days	ENCFF574SPR
0.393315	0.412548	0.52502	wgEncodeAwgDnaseDukeGm12892UniPk	0.405464	epithelial_cell_of_prostate_rep2	ENCFF026UXE	0.576813	M059J_rep1	ENCFF411OPU	0.626034	hindlimb_11-5days	ENCFF082CPY	0.649518	hindbrain_11-5days	ENCFF256OEH	0.66503	0.697086	0.750326	wgEncodeAwgTfbsBroadHuvecCtcfUniPk	0.725426	HepG2_rep2	ENCFF031UNH	0.830531	E14TG2a4	ENCFF436KYT_rep1		0.749672	hindbrain_0days	ENCFF748CWC
0.416644	0.439188	0.482102	wgEncodeAwgDnaseDukeGm18507UniPk	0.507557	NCI-H226_rep2	ENCFF027CMI	0.558552	RPMI-7951_rep1	ENCFF093TXU	0.498464	lung_8weeks	ENCFF086PDE	0.623439	forebrain_pn_0days	ENCFF162AIS	0.623697	0.660849	0.706343	wgEncodeAwgTfbsBroadK562CtcfUniPk	0.749281	epithelial_cell_of_proximal_tubule_rep2	ENCFF033MWR	0.819296	E14TG2a4	ENCFF890GFD_rep2		0.750569	stomach_0days	ENCFF906IPW
0.41002	0.430153	0.49302	wgEncodeAwgDnaseDukeGm19238UniPk	0.545542	ELR_rep2	ENCFF027XGL	0.517256	T-helper_2_cell_rep2	ENCFF274ASG	0.541313	telencephalon_8weeks	ENCFF098NMB	0.574148	Muller_cell	ENCFF606ILP	0.657851	0.687582	0.72901	wgEncodeAwgTfbsBroadNhaCtcfUniPk	0.700344	GM12878_rep2	ENCFF033WII	0.814481	ES-Bruce4_low_reads	ENCFF061WVR_rep1		0.766078	liver_0days	ENCFF627DYN
0.409812	0.427421	0.505867	wgEncodeAwgDnaseDukeGm19239UniPk	0.559413	ACHN_rep2	ENCFF031NYZ	0.528449	spinal_cord_rep1	ENCFF040RZP	0.645584	limb_11-5days	ENCFF101SZX	0.67614	forebrain_14-5days	ENCFF657BPN	0.618273	0.653545	0.6914	wgEncodeAwgTfbsBroadNhdfadCtcfUniPk	0.758434	smooth_muscle_cell_rep1	ENCFF039BDP	0.766178	ES-Bruce4_low_reads	ENCFF285RBT_rep2		0.747409	forebrain_0days	ENCFF049QHC
0.38725	0.402089	0.439718	wgEncodeAwgDnaseDukeGm19240UniPk	0.505736	cardiac_muscle_cell_rep1	ENCFF032IVX	0.523887	left_kidney_rep2	ENCFF500BRJ	0.568508	kidney_pn_0days	ENCFF103RJE	0.756465	liver_pn_0days	ENCFF495NUY	0.634083	0.667059	0.695355	wgEncodeAwgTfbsBroadNhekCtcfUniPk	0.601236	transverse_colon_rep1	ENCFF048YPV	0.785727	MEL	ENCFF079MWN_rep1		0.769978	liver_0days	ENCFF081EGW
0.491331	0.521293	0.552659	wgEncodeAwgDnaseDukeH9esUniPk	0.453849	retinal_pigment_epithelial_cell_rep1	ENCFF035BMJ	0.523994	amniotic_epithelial_cell_rep1	ENCFF787VVE	0.540897	brain_18-5days	ENCFF103YLF	0.659036	heart_pn_0days	ENCFF766AHY	0.633366	0.670823	0.719904	wgEncodeAwgTfbsBroadNhlfCtcfUniPk	0.683078	GM12865_rep1	ENCFF050NAU	0.769449	MEL	ENCFF356ALS_rep2		0.764815	lung_145	ENCFF604FDV
0.395355	0.416146	0.47418	wgEncodeAwgDnaseDukeHelas3ifna4hUniPk	0.434643	medulla_oblongata_rep1	ENCFF036PNL	0.510094	fibroblast_of_peridontal_ligament_rep1	ENCFF410VCE	0.6712	hindbrain_10-5days	ENCFF106HYD	0.619995	retina_14-5days	ENCFF373MRX	0.670039	0.70278	0.673347	wgEncodeAwgTfbsBroadOsteoblCtcfUniPk	0.766631	A549_rep2	ENCFF050UTO	0.770872	bonemarrow_8weeks	ENCFF977LTN_rep2		0.734711	liver_145	ENCFF844ZSH
0.285411	0.302651	0.378824	wgEncodeAwgDnaseDukeHepatocytesUniPk	0.50972	L1-S8R_rep2	ENCFF037XUR	0.513601	fibroblast_of_gingiva_rep1	ENCFF416MCN	0.527462	acute_myeloid_leukemia	ENCFF106OYC	0.691325	stomach_pn_0days	ENCFF109VGU	0.56125	0.595325	0.739352	wgEncodeAwgTfbsHaibA549Ctcfsc5916Pcr1xDex100nmUniPk	0.645577	B_cell_rep3	ENCFF053PTC	0.765142	bonemarrow_8weeks_low_reads	ENCFF671WIS_rep1		0.744972	hindbrain_0days	ENCFF669TDH
0.424843	0.452151	0.511606	wgEncodeAwgDnaseDukeHpde6e6e7UniPk	0.528449	spinal_cord_rep1	ENCFF040RZP	0.588274	EL_rep1	ENCFF087CRP	0.691325	stomach_pn_0days	ENCFF109VGU	0.670182	forebrain_11-5days	ENCFF546SVK	0.604191	0.63668	0.74691	wgEncodeAwgTfbsHaibA549Ctcfsc5916Pcr1xEtoh02UniPk	0.726064	NCI-H929_rep1	ENCFF053VXH	0.607772	cerebellum	ENCFF661ZQB		0.747001	forebrain_0days	ENCFF624WZX
0.444138	0.461642	0.563079	wgEncodeAwgDnaseDukeHsmmembUniPk	0.498963	myocyte_rep2	ENCFF042QTI	0.539006	lung_microvascular_endothelial_cell_rep1	ENCFF828DID	0.504213	ZHBTc4-mESC_dh6	ENCFF112YUR	0.685592	hindbrain_14-5days	ENCFF196CWA	0.752461	0.782394	0.716732	wgEncodeAwgTfbsHaibEcc1CtcfcV0416102Dm002p1hUniPk	0.697958	spleen_rep2	ENCFF059JNI	0.742684	cerebellum_low_reads	ENCFF667KDK		0.73673	kidney	ENCFF669IDD
0.417225	0.436693	0.529406	wgEncodeAwgDnaseDukeHtr8svnUniPk	0.426315	heart_left_ventricle_rep1	ENCFF042RGX	0.581658	fibroblast_of_mammary_gland_rep2	ENCFF377WCN	0.662004	midbrain_14-5days	ENCFF114FMP	0.7261	midbrain_pn_0days	ENCFF018VXW	0.59098	0.631827	0.725904	wgEncodeAwgTfbsHaibH1hescCtcfsc5916V0416102UniPk	0.694077	spleen_rep1	ENCFF061SRP	0.782358	cortic_low_reads	ENCFF119HGR		0.789444	liver_145	ENCFF676SED
0.397258	0.417667	0.474208	wgEncodeAwgDnaseDukeHuh75UniPk	0.418003	right_lobe_of_liver_rep1	ENCFF045IWW	0.531232	eye_rep2	ENCFF620XGR	0.610947	heart_11-5days	ENCFF127CRV	0.661076	limb_11-5days	ENCFF505NAQ	0.638216	0.668275	0.73895	wgEncodeAwgTfbsHaibHepg2Ctcfsc5916V0416101UniPk	0.704275	GM13977_rep1	ENCFF068ETE	0.773179	cortic_low_reads	ENCFF580NNY		0.785727	MEL	ENCFF079MWN
0.416618	0.441413	0.477252	wgEncodeAwgDnaseDukeHuh7UniPk	0.470181	astrocyte_of_the_cerebellum_rep2	ENCFF047PTQ	0.497274	dermis_blood_vessel_endothelial_cell_rep1	ENCFF187PFJ	0.575009	hindlimb_11-5days	ENCFF140XHO	0.684507	stomach_pn_0days	ENCFF525BJI	0.603405	0.628856	0.701658	wgEncodeAwgTfbsHaibK562CtcfcPcr1xUniPk	0.722662	AG09309_rep2	ENCFF088ESD	0.597998	fibroblast_low_reads	ENCFF464NFI		0.777852	lung_145	ENCFF090OZS
0.507321	0.53102	0.612459	wgEncodeAwgDnaseDukeIpsUniPk	0.56556	neural_progenitor_cell_rep2	ENCFF048NZA	0.54963	bronchial_epithelial_cell_rep1	ENCFF380RXT	0.643095	midbrain_11-5days	ENCFF158HQN	0.6712	hindbrain_10-5days	ENCFF106HYD	0.604723	0.656785	0.745671	wgEncodeAwgTfbsHaibSknshraCtcfV0416102UniPk	0.680392	DOHH2_rep2	ENCFF092CZO	0.535893	fibroblast_low_reads	ENCFF564ZUE		0.769449	MEL	ENCFF356ALS
0.416826	0.448038	0.465597	wgEncodeAwgDnaseDukeIshikawaestradiolUniPk	0.590236	CWRU1_rep1	ENCFF053AZF	0.506154	renal_cortical_epithelial_cell_rep1	ENCFF096PLP	0.623439	forebrain_pn_0days	ENCFF162AIS	0.660352	midbrain_10-5days	ENCFF011CAK	0.668559	0.706635	0.627538	wgEncodeAwgTfbsHaibT47dCtcfsc5916V0416102Dm002p1hUniPk	0.680965	HepG2_rep1	ENCFF094DVS	0.747409	forebrain_0days	ENCFF049QHC_rep2		0.767674	heart_0days	ENCFF390ZQV
0.422783	0.449597	0.476483	wgEncodeAwgDnaseDukeIshikawatamoxifenUniPk	0.390279	mammary_epithelial_cell_rep2	ENCFF062NHK	0.56233	choroid_plexus_epithelial_cell_rep1	ENCFF446YKA	0.684684	hindbrain_14-5days	ENCFF182DBS	0.696991	hindbrain_pn_0days	ENCFF741QLP	0.549737	0.606931	0.696195	wgEncodeAwgTfbsSydhGm12878Ctcfsc15914c20UniPk	0.692032	GM23338_rep2	ENCFF102OPY	0.747001	forebrain_0days	ENCFF624WZX_rep1		0.764075	heart_8weeks	ENCFF390ZQV
0.419416	0.451153	0.479721	wgEncodeAwgDnaseDukeLncapandrogenUniPk	0.553189	GM19238_rep1	ENCFF062OHQ	0.540159	brain_rep1	ENCFF559JKF	0.655718	neural_tube_10-5days	ENCFF193YPR	0.645404	limb_14-5days	ENCFF908NVU	0.652063	0.6799	0.704634	wgEncodeAwgTfbsSydhImr90CtcfbIggrabUniPk	0.753813	GM10248_rep1	ENCFF107SFO	0.774625	heart_0days	ENCFF371TUB_rep2		0.819296	E14TG2a4	ENCFF890GFD
0.400491	0.428195	0.45955	wgEncodeAwgDnaseDukeMcf7hypoxiaUniPk	0.482095	limb_rep2	ENCFF067JDQ	0.48128	KBM-7_rep1	ENCFF472BVF	0.685592	hindbrain_14-5days	ENCFF196CWA	0.706184	hindbrain_pn_0days	ENCFF230KYJ	0.569402	0.609177	0.6886	wgEncodeAwgTfbsSydhK562CtcfbIggrabUniPk	0.694549	lung_rep2	ENCFF111YZR	0.767674	heart_0days	ENCFF390ZQV_rep1		0.774625	heart_0days	ENCFF371TUB
0.315679	0.327153	0.402736	wgEncodeAwgDnaseDukeMedulloUniPk	0.470617	cardiac_mesoderm_rep1	ENCFF073GNM	0.494358	lung_rep2	ENCFF160QZQ	0.542597	ZHBTc4-mESC_dh6	ENCFF205KBJ	0.63496	hindbrain_11-5days	ENCFF606PCD	0.634155	0.682292	0.692467	wgEncodeAwgTfbsUtaA549CtcfUniPk	0.705919	B_cell_rep1	ENCFF112XEQ	0.766218	heart_8weeks	ENCFF371TUB_rep2		0.830531	E14TG2a4	ENCFF436KYT
0.353516	0.366282	0.416104	wgEncodeAwgDnaseDukeMelanoUniPk	0.515381	SW480_rep2	ENCFF076GMC	0.492641	regulatory_T_cell_rep1	ENCFF336GIX	0.706184	hindbrain_pn_0days	ENCFF230KYJ	0.697149	limb_10-5days	ENCFF573QHM	0.587659	0.628649	0.677225	wgEncodeAwgTfbsUtaFibroblCtcfUniPk	0.662615	WI38_rep2	ENCFF113LQX	0.764075	heart_8weeks	ENCFF390ZQV_rep1		0.766218	heart_8weeks	ENCFF371TUB
0.41853	0.439743	0.504532	wgEncodeAwgDnaseDukeMyometrUniPk	0.458608	HT-29_rep2	ENCFF078DSZ	0.567606	fibroblast_of_pulmonary_artery_rep1	ENCFF946PDE	0.45784	cerebellum_8weeks	ENCFF238GIL	0.559034	yolk_sac	ENCFF842GPI	0.653189	0.682351	0.713156	wgEncodeAwgTfbsUtaGlioblaCtcfUniPk	0.721564	HFF-Myc_rep1	ENCFF115QJZ	0.744972	hindbrain_0days	ENCFF669TDH_rep2		0.753217	kidney_8weeks	ENCFF147QPL
0.350314	0.36364	0.499549	wgEncodeAwgDnaseDukeOsteoblUniPk	0.561311	H9_rep1	ENCFF080HDK	0.503524	NAMALWA_rep1	ENCFF526ACN	0.649518	hindbrain_11-5days	ENCFF256OEH	0.529729	thymus_pn_odays	ENCFF330DWJ	0.611922	0.645434	0.744642	wgEncodeAwgTfbsUtaGm12878CtcfUniPk	0.741354	NB4_rep1	ENCFF116ICU	0.749672	hindbrain_0days	ENCFF748CWC_rep1		0.742684	cerebellum_low_reads	ENCFF667KDK
0.457494	0.479067	0.538549	wgEncodeAwgDnaseDukePanisletdUniPk	0.588274	EL_rep1	ENCFF087CRP	0.536626	fibroblast_of_dermis_rep1	ENCFF887EAQ	0.494781	spleen	ENCFF261COB	0.654356	neural_tube_10-5days	ENCFF316WII	0.56466	0.619215	0.657705	wgEncodeAwgTfbsUtaGm12891CtcfUniPk	0.682292	LNCAP_rep2	ENCFF117GZZ	0.74401	intestine_0days	ENCFF039PBK_rep1		0.814481	ES-Bruce4_low_reads	ENCFF061WVR
0.370622	0.389942	0.452917	wgEncodeAwgDnaseDukePanisletsUniPk	0.553545	SW480_rep1	ENCFF089YNF	0.472854	T-helper_1_cell_rep2	ENCFF425YMJ	0.638857	limb_10-5days	ENCFF298LCK	0.646188	hindbrain_10-5days	ENCFF016JFD	0.555457	0.606947	0.65435	wgEncodeAwgTfbsUtaGm12892CtcfUniPk	0.604784	keratinocyte_rep2	ENCFF118APQ	0.742128	intestine_0days	ENCFF464ZPC_rep2		0.79333	liver_8weeks	ENCFF516FZI
0.423506	0.450061	0.521714	wgEncodeAwgDnaseDukePhteUniPk	0.558552	RPMI-7951_rep1	ENCFF093TXU	0.547473	adipocyte_rep1	ENCFF965RQL	0.466096	liver_14-5days	ENCFF300PAZ	0.568508	kidney_pn_0days	ENCFF103RJE	0.591068	0.644872	0.66769	wgEncodeAwgTfbsUtaGm19238CtcfUniPk	0.735405	OCI-LY7_rep2	ENCFF120JNQ	0.753217	kidney_8weeks	ENCFF147QPL_rep1		0.751189	liver_8weeks_low_reads	ENCFF617FBG
0.440473	0.462554	0.536627	wgEncodeAwgDnaseDukeProgfibUniPk	0.506154	renal_cortical_epithelial_cell_rep1	ENCFF096PLP	0.544592	tongue_rep1	ENCFF556QQB	0.539454	brain_8weeks	ENCFF311ZED	0.577171	kidney_pn_0days	ENCFF321LPI	0.52255	0.578707	0.655968	wgEncodeAwgTfbsUtaGm19239CtcfUniPk	0.647662	body_of_pancreas_rep1	ENCFF124ZGE	0.738569	kidney_8weeks_low_reads	ENCFF265AMZ_rep2		0.738569	kidney_8weeks_low_reads	ENCFF265AMZ
0.474317	0.507124	0.553483	wgEncodeAwgDnaseDukeRwpe1UniPk	0.577821	GM03348_rep1	ENCFF097CSM	0.579298	ELF-1_rep2	ENCFF427XBK	0.645407	forelimb_11-5days	ENCFF315TTD	0.498425	skeletal_muscle_8weeks	ENCFF623FBG	0.613014	0.661621	0.681918	wgEncodeAwgTfbsUtaGm19240CtcfUniPk	0.682555	vagina_rep1	ENCFF132JEX	0.753055	kidney	ENCFF538PLQ_rep1		0.770872	bonemarrow_8weeks	ENCFF977LTN
0.449449	0.472242	0.535502	wgEncodeAwgDnaseDukeStellateUniPk	0.513707	H54_rep1	ENCFF103TWU	0.602126	ELR_rep1	ENCFF391IXC	0.654356	neural_tube_10-5days	ENCFF316WII	0.664469	midbrain_pn_0days	ENCFF530INW	0.546115	0.624398	0.67028	wgEncodeAwgTfbsUtaH1hescCtcfUniPk	0.590002	H1-hESC_rep1	ENCFF135DRQ	0.73673	kidney	ENCFF669IDD_rep2		0.795422	testis_8weeks	ENCFF616NLO
0.370559	0.396086	0.431631	wgEncodeAwgDnaseDukeT47dUniPk	0.466647	thyroid_gland_rep1	ENCFF106OVB	0.529713	eye_rep1	ENCFF861YQZ	0.577171	kidney_pn_0days	ENCFF321LPI	0.566435	lung_pn_0days	ENCFF496OKD	0.587551	0.628704	0.697798	wgEncodeAwgTfbsUtaHelas3CtcfUniPk	0.697679	AG09309_rep1	ENCFF135FSJ	0.769978	liver_0days	ENCFF081EGW_rep1		0.762017	lung_8weeks_low_reads	ENCFF654LDN
0.371041	0.382463	0.451392	wgEncodeAwgDnaseDukeTh0UniPk	0.428043	HeLa-S3_rep2	ENCFF107JKX	0.544129	astrocyte_rep1	ENCFF802JRG	0.529729	thymus_pn_odays	ENCFF330DWJ	0.617571	midbrain_10-5days	ENCFF608FJD	0.734374	0.764153	0.737425	wgEncodeAwgTfbsUtaHepg2CtcfUniPk	0.721773	fibroblast_of_mammary_gland_rep1	ENCFF149SVY	0.766078	liver_0days	ENCFF627DYN_rep2		0.773179	cortic_low_reads	ENCFF580NNY
0.449819	0.47323	0.563413	wgEncodeAwgDnaseDukeUrotheliaUniPk	0.511816	HFF-Myc_rep1	ENCFF109KOS	0.555088	glomerular_visceral_epithelial_cell_rep1	ENCFF880PGS	0.665244	forebrain_11-5days	ENCFF358BLW	0.641715	forebrain_14-5days	ENCFF049RJN	0.555593	0.588794	0.741444	wgEncodeAwgTfbsUtaHuvecCtcfUniPk	0.725127	fibroblast_of_villous_mesenchyme_rep1	ENCFF150BQN	0.789444	liver_145	ENCFF676SED_rep1		0.766178	ES-Bruce4_low_reads	ENCFF285RBT
0.421752	0.443111	0.50792	wgEncodeAwgDnaseDukeUrotheliaut189UniPk	0.550134	H9_rep2	ENCFF110NSO	0.596503	Daoy_rep1	ENCFF251KOI	0.422443	gonadal_fat_pad_8weeks	ENCFF366WLE	0.655718	neural_tube_10-5days	ENCFF193YPR	0.593479	0.628935	0.721751	wgEncodeAwgTfbsUtaK562CtcfUniPk	0.700702	BJ_rep2	ENCFF152LFC	0.734711	liver_145	ENCFF844ZSH_rep2
0.458222	0.475666	0.480535	wgEncodeAwgDnaseUwAg04449UniPk	0.390598	Caki2_rep2	ENCFF110QDJ	0.560178	PC-3_rep1	ENCFF468FPE	0.546968	heart_pn_0days	ENCFF372YGU	0.646312	forebrain_10-5days	ENCFF609MGC	0.585094	0.652129	0.685591	wgEncodeAwgTfbsUtaMcf7CtcfEstroUniPk	0.713601	PC-9_rep2	ENCFF160MJQ	0.79333	liver_8weeks	ENCFF516FZI_rep1
0.453958	0.467206	0.483274	wgEncodeAwgDnaseUwAg04450UniPk	0.427183	pons_rep1	ENCFF111ARI	0.536952	brain_rep2	ENCFF265NIF	0.619995	retina_14-5days	ENCFF373MRX	0.645584	limb_11-5days	ENCFF101SZX	0.603731	0.644246	0.635226	wgEncodeAwgTfbsUtaMcf7CtcfSerumstimUniPk	0.708087	fibroblast_of_mammary_gland_rep2	ENCFF161AGR	0.751189	liver_8weeks_low_reads	ENCFF617FBG_rep2
0.495959	0.511618	0.514587	wgEncodeAwgDnaseUwAg09309UniPk	0.532369	psoas_muscle_rep2	ENCFF111FGC	0.475351	umbilical_cord_rep1	ENCFF985HNC	0.42762	MEL	ENCFF409MVA	0.560086	thymus_pn_odays	ENCFF877ARC	0.582773	0.623219	0.643235	wgEncodeAwgTfbsUtaMcf7CtcfSerumstvdUniPk	0.675579	GM12878_rep1	ENCFF162QXM	0.738554	lung_0days	ENCFF504LSR_rep2
0.435565	0.450782	0.47754	wgEncodeAwgDnaseUwAg09319UniPk	0.444569	breast_epithelium_rep1	ENCFF111NBS	0.479589	SJSA1_rep2	ENCFF921JNE	0.427797	adipocyte	ENCFF413CXA	0.665244	forebrain_11-5days	ENCFF358BLW	0.599037	0.644021	0.651395	wgEncodeAwgTfbsUtaMcf7CtcfUniPk	0.697876	foreskin_keratinocyte_rep2	ENCFF172VKG	0.730704	lung_0days	ENCFF574SPR_rep1
0.490665	0.505473	0.510298	wgEncodeAwgDnaseUwAg10803UniPk	0.476971	Caki2_rep1	ENCFF113NOR	0.507193	PC-3_rep2	ENCFF463CQJ	0.619079	brain_8weeks	ENCFF417OBI	0.422443	gonadal_fat_pad_8weeks	ENCFF366WLE	0.642824	0.683383	0.68677	wgEncodeAwgTfbsUtaMcf7CtcfVehUniPk	0.758546	hepatocyte_rep2	ENCFF176KZS	0.777852	lung_145	ENCFF090OZS_rep1
0.482309	0.495689	0.506408	wgEncodeAwgDnaseUwAoafUniPk	0.577894	AG20443_rep1	ENCFF114GWU	0.395575	G401_rep1	ENCFF703XGD	0.657636	retina_pn_7days	ENCFF432XCI	0.646903	retina_14-5days	ENCFF447HLX	0.622967	0.668069	0.650827	wgEncodeAwgTfbsUtaNhekCtcfUniPk	0.657075	Loucy_rep2	ENCFF190HQN	0.764815	lung_145	ENCFF604FDV_rep2
0.455714	0.487684	0.440122	wgEncodeAwgDnaseUwBe2cUniPk	0.479031	tongue_rep2	ENCFF118OFX	0.455396	naive_thymus-derived_CD4-positive,_alpha-beta_T_cell_rep1	ENCFF488PYC	0.386715	cerebellum_8weeks	ENCFF446HPV	0.62983	forelimb_11-5days	ENCFF535FCS	0.562151	0.615093	0.701682	wgEncodeAwgTfbsUtaProgfibCtcfUniPk	0.683651	right_lobe_of_liver_rep1	ENCFF196CKN	0.781763	lung_8weeks_low_reads	ENCFF597HPS_rep1
0.439867	0.458423	0.47233	wgEncodeAwgDnaseUwBjUniPk	0.485452	heart_left_ventricle_rep2	ENCFF120DCL	0.587567	MCF_10A_rep1	ENCFF262VXK	0.646903	retina_14-5days	ENCFF447HLX	0.427797	adipocyte	ENCFF413CXA	0.6435	0.688945	0.734301	wgEncodeAwgTfbsUwA549CtcfUniPk	0.633684	RWPE1_rep1	ENCFF204KRO	0.762017	lung_8weeks_low_reads	ENCFF654LDN_rep2
0.441173	0.466043	0.585369	wgEncodeAwgDnaseUwCaco2UniPk	0.441898	RCC_7860_rep1	ENCFF120PYM	0.466647	thyroid_gland_rep1	ENCFF106OVB	0.425984	skeletal_muscle_8weeks	ENCFF448IIY	0.638857	limb_10-5days	ENCFF298LCK	0.618193	0.657492	0.68631	wgEncodeAwgTfbsUwAg04449CtcfUniPk	0.621267	uterus_rep1	ENCFF204QUC	0.734211	midbrain_0days	ENCFF164BCI_rep2
0.393548	0.408693	0.472356	wgEncodeAwgDnaseUwCd20UniPk	0.440901	gastrocnemius_medialis_rep1	ENCFF122KHB	0.480583	OCI-LY7_rep2	ENCFF172LUJ	0.756465	liver_pn_0days	ENCFF495NUY	0.662074	midbrain_11-5days	ENCFF918OVD	0.618812	0.654671	0.69471	wgEncodeAwgTfbsUwAg04450CtcfUniPk	0.763284	HFF-Myc_rep2	ENCFF208QQC	0.738971	midbrain_0days	ENCFF262NGI_rep1
0.491902	0.512627	0.52891	wgEncodeAwgDnaseUwCd34mobilizedUniPk	0.487098	bipolar_neuron_rep1	ENCFF126ZZY	0.518667	MG63_rep1	ENCFF231QFZ	0.566435	lung_pn_0days	ENCFF496OKD	0.648062	liver_11-5days	ENCFF013RYM	0.663265	0.702789	0.703566	wgEncodeAwgTfbsUwAg09309CtcfUniPk	0.743987	endothelial_cell_of_umbilical_vein_rep1	ENCFF209BDU	0.746615	stomach_0days	ENCFF812TBN_rep1
0.431477	0.451966	0.417951	wgEncodeAwgDnaseUwCmkUniPk	0.497754	SK-N-SH_rep1	ENCFF127SLN	0.540693	LHCN-M2_rep1	ENCFF366BKM	0.577779	Muller_cell	ENCFF500LLI	0.466096	liver_14-5days	ENCFF300PAZ	0.648423	0.681082	0.694065	wgEncodeAwgTfbsUwAg09319CtcfUniPk	0.681758	foreskin_fibroblast_rep2	ENCFF219PMT	0.750569	stomach_0days	ENCFF906IPW_rep2
0.445405	0.464859	0.515029	wgEncodeAwgDnaseUwdukeA549UniPk	0.539588	amniotic_stem_cell_rep1	ENCFF129OQY	0.59426	GM23248_rep1	ENCFF140CXP	0.661076	limb_11-5days	ENCFF505NAQ	0.541313	telencephalon_8weeks	ENCFF098NMB	0.620232	0.649843	0.672506	wgEncodeAwgTfbsUwAg10803CtcfUniPk	0.71453	GM12864_rep3	ENCFF225NQU	0.795422	testis_8weeks	ENCFF616NLO_rep1
0.403259	0.422705	0.440889	wgEncodeAwgDnaseUwdukeGm12878UniPk	0.51012	stomach_rep2	ENCFF132RFU	0.552783	kidney_rep2	ENCFF519VQK	0.579884	brain_18-5days	ENCFF514BPU	0.593285	limb_14-5days	ENCFF665CVG	0.598378	0.635875	0.6728	wgEncodeAwgTfbsUwAoafCtcfUniPk	0.624458	testis_rep1	ENCFF232BJL	0.592375	testis_8weeks_low_reads	ENCFF752ONZ_rep2
0.497711	0.522323	0.571734	wgEncodeAwgDnaseUwdukeH1hescUniPk	0.445608	WI38_rep1	ENCFF138FBI	0.490896	CD1c-positive_myeloid_dendritic_cell_rep1	ENCFF881SMQ	0.684507	stomach_pn_0days	ENCFF525BJI	0.498464	lung_8weeks	ENCFF086PDE	0.662828	0.689377	0.712688	wgEncodeAwgTfbsUwBe2cCtcfUniPk	0.690562	Loucy_rep1	ENCFF238GNM
0.413145	0.433169	0.476327	wgEncodeAwgDnaseUwdukeHelas3UniPk	0.59426	GM23248_rep1	ENCFF140CXP	0.456362	SK-MEL-5_rep1	ENCFF844BZM	0.664469	midbrain_pn_0days	ENCFF530INW	0.63176	heart_10-5days	ENCFF905VOZ	0.656495	0.687781	0.699825	wgEncodeAwgTfbsUwBjCtcfUniPk	0.723612	neural_progenitor_cell_rep1	ENCFF258ZRS
0.467315	0.484969	0.521106	wgEncodeAwgDnaseUwdukeHepg2UniPk	0.615064	frontal_cortex_rep1	ENCFF149HKU	0.618724	HT1080_rep2	ENCFF997JAV	0.62983	forelimb_11-5days	ENCFF535FCS	0.535199	brain_8weeks	ENCFF900EVQ	0.685641	0.710335	0.696023	wgEncodeAwgTfbsUwCaco2CtcfUniPk	0.699719	LNCaP_clone_FGC_rep2	ENCFF265TUU
0.448756	0.468346	0.542985	wgEncodeAwgDnaseUwdukeHmecUniPk	0.571902	urothelium_cell_line_rep1	ENCFF150FTD	0.563171	endodermal_cell_rep2	ENCFF500YPK	0.670182	forebrain_11-5days	ENCFF546SVK	0.45784	cerebellum_8weeks	ENCFF238GIL	0.65206	0.688921	0.739518	wgEncodeAwgTfbsUwGm06990CtcfUniPk	0.594835	neural_cell_rep1	ENCFF265XZZ
0.515728	0.53223	0.563886	wgEncodeAwgDnaseUwdukeHsmmtubeUniPk	0.499972	RPMI-7951_rep2	ENCFF153UPL	0.478923	kidney_rep1	ENCFF851ZFY	0.713941	lung_pn_0days	ENCFF556LPT	0.539454	brain_8weeks	ENCFF311ZED	0.259094	0.331115	0.177787	wgEncodeAwgTfbsUwGm12801CtcfUniPk	0.717667	lung_rep1	ENCFF266UHU
0.49146	0.507032	0.547028	wgEncodeAwgDnaseUwdukeHsmmUniPk	0.33146	LNCaP_clone_FGC_rep1	ENCFF154AQH	0.54791	L1-S8_rep1	ENCFF390QGL	0.697149	limb_10-5days	ENCFF573QHM	0.611407	heart_10-5days	ENCFF781ZLU	0.65875	0.691837	0.729196	wgEncodeAwgTfbsUwGm12864CtcfUniPk	0.681785	GM13976_rep1	ENCFF271LZR
0.443267	0.458393	0.529289	wgEncodeAwgDnaseUwdukeHuvecUniPk	0.442316	SK-MEL-5_rep2	ENCFF156QMX	0.51012	stomach_rep2	ENCFF132RFU	0.427447	Patski_cell	ENCFF603ONQ	0.610947	heart_11-5days	ENCFF127CRV	0.676004	0.707484	0.745584	wgEncodeAwgTfbsUwGm12865CtcfUniPk	0.693047	myotube_rep1	ENCFF275OTT
0.431075	0.448795	0.426323	wgEncodeAwgDnaseUwdukeK562UniPk	0.58546	iPS-NIHi11_rep1	ENCFF157LBK	0.476971	Caki2_rep1	ENCFF113NOR	0.574148	Muller_cell	ENCFF606ILP	0.643095	midbrain_11-5days	ENCFF158HQN	0.660475	0.691343	0.733343	wgEncodeAwgTfbsUwGm12872CtcfUniPk	0.670496	AG09319_rep1	ENCFF278LWC
0.41555	0.447368	0.463984	wgEncodeAwgDnaseUwdukeLncapUniPk	0.427773	embryonic_facial_prominence_rep1	ENCFF159ZDG	0.47235	RPMI8226_rep2	ENCFF521YSH	0.63496	hindbrain_11-5days	ENCFF606PCD	0.422285	lung_8weeks	ENCFF862GVE	0.668115	0.704796	0.721328	wgEncodeAwgTfbsUwGm12873CtcfUniPk	0.748735	astrocyte_of_the_spinal_cord_rep2	ENCFF282WQV
0.412581	0.446333	0.447109	wgEncodeAwgDnaseUwdukeMcf7UniPk	0.494358	lung_rep2	ENCFF160QZQ	0.442509	GM12878_rep1	ENCFF966NIW	0.617571	midbrain_10-5days	ENCFF608FJD	0.641158	129_ES_E14	ENCFF754ILF	0.662562	0.699644	0.747842	wgEncodeAwgTfbsUwGm12874CtcfUniPk	0.681482	fibroblast_of_pulmonary_artery_rep1	ENCFF288FQY
0.466968	0.49598	0.52461	wgEncodeAwgDnaseUwdukeNhekUniPk	0.456347	placenta_rep2	ENCFF162VGL	0.531931	body_of_pancreas_rep1	ENCFF756UYO	0.646312	forebrain_10-5days	ENCFF609MGC	0.684684	hindbrain_14-5days	ENCFF182DBS	0.661402	0.697944	0.744898	wgEncodeAwgTfbsUwGm12875CtcfUniPk	0.598803	keratinocyte_rep1	ENCFF291HCN
0.358181	0.369693	0.477203	wgEncodeAwgDnaseUwdukeTh1UniPk	0.3799	prostate_gland_rep1	ENCFF167MLS	0.56556	neural_progenitor_cell_rep2	ENCFF048NZA	0.674453	midbrain_14-5days	ENCFF620QKV	0.42762	MEL	ENCFF409MVA	0.668968	0.709204	0.749827	wgEncodeAwgTfbsUwGm12878CtcfUniPk	0.548262	medulloblastoma_rep2	ENCFF291LYW
0.325525	0.339641	0.387616	wgEncodeAwgDnaseUwGm06990UniPk	0.541365	NCI-H460_rep2	ENCFF167OTD	0.559413	ACHN_rep2	ENCFF031NYZ	0.513125	telencephalon_8weeks	ENCFF623DXR	0.542597	ZHBTc4-mESC_dh6	ENCFF205KBJ	0.644023	0.678609	0.690907	wgEncodeAwgTfbsUwHacCtcfUniPk	0.70654	osteoblast_rep1	ENCFF299JTX
0.416222	0.432802	0.412477	wgEncodeAwgDnaseUwGm12864UniPk	0.404671	WI38_rep2	ENCFF167QEY	0.495645	bipolar_neuron_rep2	ENCFF270SPE	0.498425	skeletal_muscle_8weeks	ENCFF623FBG	0.546968	heart_pn_0days	ENCFF372YGU	0.665885	0.701404	0.721643	wgEncodeAwgTfbsUwHaspCtcfUniPk	0.719287	esophagus_squamous_epithelium_rep1	ENCFF300VIN
0.456065	0.47561	0.440792	wgEncodeAwgDnaseUwGm12865UniPk	0.545215	fibroblast_of_lung_rep1	ENCFF169NHO	0.498963	myocyte_rep2	ENCFF042QTI	0.67614	forebrain_14-5days	ENCFF657BPN				0.654794	0.690291	0.680188	wgEncodeAwgTfbsUwHbmecCtcfUniPk	0.736126	bipolar_neuron_rep2	ENCFF302HOU
0.491235	0.516703	0.471294	wgEncodeAwgDnaseUwH7hescUniPk	0.480583	OCI-LY7_rep2	ENCFF172LUJ	0.446699	GM12878_rep2	ENCFF924APV	0.593285	limb_14-5days	ENCFF665CVG				0.640081	0.673027	0.71385	wgEncodeAwgTfbsUwHcfaaCtcfUniPk	0.656454	HCT116_rep1	ENCFF309AXU
0.488684	0.504986	0.520271	wgEncodeAwgDnaseUwHacUniPk	0.580275	A172_rep2	ENCFF175YAU	0.509208	heart_rep1	ENCFF395XFG	0.424071	large_intestine_8weeks	ENCFF668IWB				0.657762	0.691041	0.70354	wgEncodeAwgTfbsUwHcmCtcfUniPk	0.738008	SU-DHL-6_rep1	ENCFF310IBX
0.49043	0.504802	0.497746	wgEncodeAwgDnaseUwHaepicUniPk	0.497274	dermis_blood_vessel_endothelial_cell_rep1	ENCFF187PFJ	0.552214	colon_epithelial_cell_line_rep1	ENCFF992TBW	0.453358	adipocyte	ENCFF675YMV				0.653602	0.682649	0.672727	wgEncodeAwgTfbsUwHcpeCtcfUniPk	0.718153	KMS-11_rep2	ENCFF313RGT
0.487764	0.508213	0.539348	wgEncodeAwgDnaseUwHahUniPk	0.521079	GM19240_rep1	ENCFF187YNG	0.422952	SK-N-DZ_rep1	ENCFF991NJA	0.368288	gonadal_fat_pad_8weeks	ENCFF691WRX				0.655867	0.687328	0.734451	wgEncodeAwgTfbsUwHct116CtcfUniPk	0.659285	OCI-LY1_rep2	ENCFF319DWE
0.310308	0.320739	0.444236	wgEncodeAwgDnaseUwHaspUniPk	0.484506	NCI-H460_rep1	ENCFF191BCY	0.554429	GM23338_rep2	ENCFF877YSC	0.531187	telencephalon_8weeks	ENCFF711VTL				0.636391	0.67372	0.692729	wgEncodeAwgTfbsUwHeeCtcfUniPk	0.795503	22Rv1_rep2	ENCFF319QUU
0.514184	0.532339	0.54069	wgEncodeAwgDnaseUwHbmecUniPk	0.506603	psoas_muscle_rep1	ENCFF191HCE	0.498203	A673_rep1	ENCFF277AEJ	0.419552	cerebellum_8weeks	ENCFF717ZMV				0.653299	0.690025	0.734713	wgEncodeAwgTfbsUwHek293CtcfUniPk	0.599347	breast_epithelium_rep1	ENCFF339EOA
0.493209	0.514892	0.50531	wgEncodeAwgDnaseUwHcfaaUniPk	0.469078	liver_rep1	ENCFF191SRN	0.497754	SK-N-SH_rep1	ENCFF127SLN	0.696991	hindbrain_pn_0days	ENCFF741QLP				0.647309	0.684194	0.716476	wgEncodeAwgTfbsUwHelas3CtcfUniPk	0.5378	gastrocnemius_medialis_rep1	ENCFF343QUJ
0.495685	0.509271	0.532963	wgEncodeAwgDnaseUwHcfUniPk	0.508655	brain_microvascular_endothelial_cell_rep2	ENCFF205GIF	0.487098	bipolar_neuron_rep1	ENCFF126ZZY	0.641158	129_ES_E14	ENCFF754ILF				0.645597	0.698107	0.719237	wgEncodeAwgTfbsUwHepg2CtcfUniPk	0.697443	MCF-7_rep1	ENCFF349CJZ
0.520589	0.535591	0.545307	wgEncodeAwgDnaseUwHcmUniPk	0.516681	epidermal_melanocyte_rep1	ENCFF208OOF	0.512282	L1-S8R_rep1	ENCFF249YPP	0.659036	heart_pn_0days	ENCFF766AHY				0.650016	0.680651	0.716129	wgEncodeAwgTfbsUwHffCtcfUniPk	0.686395	AG04449_rep2	ENCFF350KMY
0.482796	0.499735	0.535949	wgEncodeAwgDnaseUwHconfUniPk	0.496357	BJ_rep2	ENCFF215EZE	0.616275	H7-hESC_rep1	ENCFF834ZXZ	0.611407	heart_10-5days	ENCFF781ZLU				0.671931	0.705849	0.738351	wgEncodeAwgTfbsUwHffmycCtcfUniPk	0.561304	ascending_aorta_rep1	ENCFF353ZVY
0.497146	0.517816	0.522944	wgEncodeAwgDnaseUwHcpepicUniPk	0.386196	embryonic_facial_prominence_rep2	ENCFF216JFD	0.429606	SK-N-DZ_rep2	ENCFF347DAC	0.526915	129_ES_E14	ENCFF785XJZ				0.671384	0.716227	0.648703	wgEncodeAwgTfbsUwHl60CtcfUniPk	0.739809	A673_rep2	ENCFF358SGU
0.487611	0.508816	0.544153	wgEncodeAwgDnaseUwHct116UniPk	0.699811	spleen_rep1	ENCFF221YEX	0.493078	T-helper_1_cell_rep1	ENCFF742XYO	0.542333	retina_8weeks	ENCFF821FTB				0.645117	0.684639	0.69103	wgEncodeAwgTfbsUwHmecCtcfUniPk	0.734421	cardiac_muscle_cell_rep1	ENCFF360TJN
0.550066	0.584639	0.53014	wgEncodeAwgDnaseUwHeepicUniPk	0.424365	epithelial_cell_of_prostate_rep1	ENCFF222FBW	0.540497	right_kidney_rep1	ENCFF003SUA	0.391586	large_intestine_8weeks	ENCFF830OKJ				0.642634	0.679001	0.706807	wgEncodeAwgTfbsUwHmfCtcfUniPk	0.610505	gastrocnemius_medialis_rep2	ENCFF364HTM
0.483105	0.499427	0.516856	wgEncodeAwgDnaseUwHffmycUniPk	0.485769	MM.1S_rep2	ENCFF225DOI	0.577821	GM03348_rep1	ENCFF097CSM	0.559034	yolk_sac	ENCFF842GPI				0.656798	0.689192	0.686945	wgEncodeAwgTfbsUwHpafCtcfUniPk	0.6105	Panc1_rep2	ENCFF365CNT
0.502948	0.519702	0.540807	wgEncodeAwgDnaseUwHffUniPk	0.50298	RCC_7860_rep2	ENCFF225GGQ	0.542469	lung_rep1	ENCFF779YSP	0.39398	Patski_cell	ENCFF846SWU				0.625218	0.657946	0.700613	wgEncodeAwgTfbsUwHpfCtcfUniPk	0.736198	MM.1S_rep2	ENCFF377EHJ
0.436505	0.449269	0.458014	wgEncodeAwgDnaseUwHgfUniPk	0.518667	MG63_rep1	ENCFF231QFZ	0.577894	AG20443_rep1	ENCFF114GWU	0.422285	lung_8weeks	ENCFF862GVE				0.654488	0.689945	0.737851	wgEncodeAwgTfbsUwHreCtcfUniPk	0.764658	A549_rep3	ENCFF379VUR
0.510249	0.527167	0.526194	wgEncodeAwgDnaseUwHipepicUniPk	0.457352	ELF-1_rep1	ENCFF242ECL	0.588725	limb_rep3	ENCFF330ODA	0.467693	MEL	ENCFF871YIT				0.655272	0.691513	0.726977	wgEncodeAwgTfbsUwHrpeCtcfUniPk	0.739282	GM12865_rep2	ENCFF383IOB
0.420475	0.434053	0.422572	wgEncodeAwgDnaseUwHl60UniPk	0.37043	right_atrium_auricular_region_rep1	ENCFF243AJE	0.503045	NAMALWA_rep2	ENCFF573KHK	0.560086	thymus_pn_odays	ENCFF877ARC				0.668301	0.698947	0.737778	wgEncodeAwgTfbsUwHuvecCtcfUniPk	0.676543	PC-3_rep1	ENCFF387ZDQ
0.529311	0.545024	0.55219	wgEncodeAwgDnaseUwHmfUniPk	0.330049	vagina_rep1	ENCFF244BRN	0.495256	LoVo_rep1	ENCFF635WYK	0.563646	acute_myeloid_leukemia	ENCFF884MLR				0.65551	0.691956	0.71007	wgEncodeAwgTfbsUwHvmfCtcfUniPk	0.695584	epithelial_cell_of_esophagus_rep1	ENCFF388UNJ
0.447921	0.461415	0.492955	wgEncodeAwgDnaseUwHmvecdadUniPk	0.510545	ovary_rep1	ENCFF247HQX	0.520996	NCI-H226_rep1	ENCFF674TSG	0.535199	brain_8weeks	ENCFF900EVQ				0.635977	0.678605	0.735403	wgEncodeAwgTfbsUwK562CtcfUniPk	0.70737	cardiac_muscle_cell_rep2	ENCFF396STC
0.488458	0.505915	0.503935	wgEncodeAwgDnaseUwHmvecdbladUniPk	0.419227	stomach_rep1	ENCFF248IMT	0.5548	endodermal_cell_rep1	ENCFF996MDG	0.63176	heart_10-5days	ENCFF905VOZ				0.631586	0.668472	0.707855	wgEncodeAwgTfbsUwMcf7CtcfUniPk	0.599847	H1-hESC_rep2	ENCFF397FGK
0.483512	0.503229	0.505307	wgEncodeAwgDnaseUwHmvecdblneoUniPk	0.512282	L1-S8R_rep1	ENCFF249YPP	0.470405	HT-29_rep4	ENCFF774MDD	0.645404	limb_14-5days	ENCFF908NVU				0.677454	0.71234	0.753438	wgEncodeAwgTfbsUwNb4CtcfUniPk	0.683413	AG04450_rep1	ENCFF402WKZ
0.448674	0.464338	0.472182	wgEncodeAwgDnaseUwHmvecdlyadUniPk	0.42544	K562_rep1	ENCFF251DCE	0.555541	femur_rep1	ENCFF897FXJ	0.662074	midbrain_11-5days	ENCFF918OVD				0.627603	0.657446	0.67042	wgEncodeAwgTfbsUwNhdfneoCtcfUniPk	0.690385	myotube_rep2	ENCFF408DZP
0.479266	0.496935	0.508155	wgEncodeAwgDnaseUwHmvecdlyneoUniPk	0.596503	Daoy_rep1	ENCFF251KOI	0.50972	L1-S8R_rep2	ENCFF037XUR	0.468109	liver_14-5days	ENCFF956IZY				0.650993	0.693934	0.707601	wgEncodeAwgTfbsUwNhekCtcfUniPk	0.694524	OCI-LY3_rep1	ENCFF414QJE
0.477749	0.493756	0.513788	wgEncodeAwgDnaseUwHmvecdneoUniPk	0.455295	Caco-2_rep2	ENCFF251LUU	0.448113	K562_rep2	ENCFF299TOZ							0.598397	0.636155	0.697275	wgEncodeAwgTfbsUwNhlfCtcfUniPk	0.761873	astrocyte_rep1	ENCFF414QUV
0.496055	0.513647	0.505107	wgEncodeAwgDnaseUwHmveclblUniPk	0.425088	GM06990_rep2	ENCFF262TSY	0.580275	A172_rep2	ENCFF175YAU							0.70172	0.735445	0.715244	wgEncodeAwgTfbsUwRptecCtcfUniPk	0.722912	GM13977_rep2	ENCFF418UZJ
0.464071	0.480393	0.48854	wgEncodeAwgDnaseUwHmvecllyUniPk	0.587567	MCF_10A_rep1	ENCFF262VXK	0.441898	RCC_7860_rep1	ENCFF120PYM							0.674705	0.704767	0.718045	wgEncodeAwgTfbsUwSaecCtcfUniPk	0.689195	choroid_plexus_epithelial_cell_rep2	ENCFF425AZR
0.529143	0.54803	0.549538	wgEncodeAwgDnaseUwHnpcepicUniPk	0.495914	uterus_rep1	ENCFF263CER	0.565196	islet_precursor_cell_rep2	ENCFF353HRL							0.675792	0.70096	0.722022	wgEncodeAwgTfbsUwSknshraCtcfUniPk	0.717721	liver_rep1	ENCFF425QOU
0.428793	0.447218	0.460612	wgEncodeAwgDnaseUwHpaecUniPk	0.536952	brain_rep2	ENCFF265NIF	0.50298	RCC_7860_rep2	ENCFF225GGQ							0.625612	0.66999	0.709356	wgEncodeAwgTfbsUwWerirb1CtcfUniPk	0.749546	SK-N-SH_rep2	ENCFF430DOC
0.52756	0.544416	0.555069	wgEncodeAwgDnaseUwHpafUniPk	0.567778	CD14-positive_monocyte_rep2	ENCFF268ZWP	0.475491	KBM-7_rep2	ENCFF818FOR							0.688744	0.713084	0.698617	wgEncodeAwgTfbsUwWi38CtcfUniPk	0.698705	IMR-90_rep2	ENCFF431WUY
0.458018	0.472596	0.478733	wgEncodeAwgDnaseUwHpdlfUniPk	0.567838	left_kidney_rep1	ENCFF269QAG	0.42544	K562_rep1	ENCFF251DCE											0.746404	mammary_epithelial_cell_rep2	ENCFF440NGA
0.479591	0.496977	0.520358	wgEncodeAwgDnaseUwHpfUniPk	0.429523	AG04449_rep2	ENCFF270GSM	0.584172	GM23248_rep2	ENCFF333ZOV											0.617662	VCaP_rep2	ENCFF447CUQ
0.484339	0.49744	0.482957	wgEncodeAwgDnaseUwHrcepicUniPk	0.495645	bipolar_neuron_rep2	ENCFF270SPE	0.548551	leg_bone_rep1	ENCFF858KXH											0.669318	prostate_gland_rep1	ENCFF447PIY
0.494668	0.510239	0.514249	wgEncodeAwgDnaseUwHreUniPk	0.592477	HCT116_rep1	ENCFF270XGY	0.512863	Karpas-422_rep1	ENCFF630HDJ											0.733486	smooth_muscle_cell_rep2	ENCFF460NNC
0.421473	0.437825	0.473208	wgEncodeAwgDnaseUwHrgecUniPk	0.517256	T-helper_2_cell_rep2	ENCFF274ASG	0.555741	RKO_rep1	ENCFF335XWN											0.72284	kidney_epithelial_cell_rep2	ENCFF464SZY
0.459551	0.477752	0.468329	wgEncodeAwgDnaseUwHrpepicUniPk	0.498203	A673_rep1	ENCFF277AEJ	0.491491	OCI-LY7_rep1	ENCFF878MUE											0.626437	H54_rep2	ENCFF472PUP
0.423439	0.434182	0.449198	wgEncodeAwgDnaseUwHvmfUniPk	0.574113	GM12891_rep1	ENCFF279SDX	0.458608	HT-29_rep2	ENCFF078DSZ											0.680185	astrocyte_of_the_cerebellum_rep2	ENCFF473LHB
0.461835	0.48875	0.410771	wgEncodeAwgDnaseUwJurkatUniPk	0.492165	adipocyte_rep2	ENCFF281ZYE	0.544453	RKO_rep2	ENCFF820LCL											0.668939	DND-41_rep1	ENCFF473RMK
0.459472	0.478081	0.447607	wgEncodeAwgDnaseUwMonocytescd14ro01746UniPk	0.558034	endothelial_cell_of_umbilical_vein_rep1	ENCFF282DOM	0.452085	transverse_colon_rep1	ENCFF005REC											0.722721	retinal_pigment_epithelial_cell_rep1	ENCFF477ASU
0.463032	0.488661	0.481563	wgEncodeAwgDnaseUwNb4UniPk	0.45503	BE2C_rep1	ENCFF283EVB	0.652526	Peyer's_patch_rep1	ENCFF748WZP											0.560347	medulloblastoma_rep1	ENCFF482VWN
0.495632	0.508258	0.513871	wgEncodeAwgDnaseUwNhaUniPk	0.438117	PC-9_rep2	ENCFF287ROZ	0.434492	midbrain_rep2	ENCFF900KWT											0.719192	VCaP_rep1	ENCFF495OAG
0.507576	0.521516	0.501515	wgEncodeAwgDnaseUwNhdfadUniPk	0.553164	stromal_cell_of_bone_marrow_rep1	ENCFF288YVY	0.575731	AG08395_rep1	ENCFF510SQT											0.617735	heart_left_ventricle_rep1	ENCFF496WKU
0.457888	0.469101	0.475403	wgEncodeAwgDnaseUwNhdfneoUniPk	0.492008	AG09319_rep2	ENCFF293KEJ	0.396787	SJCRH30_rep1	ENCFF713AFH											0.782561	LNCAP_rep1	ENCFF500VJD
0.513829	0.530184	0.527363	wgEncodeAwgDnaseUwNhlfUniPk	0.480417	smooth_muscle_cell_of_the_brain_vasculature_rep2	ENCFF295AFC	0.505736	cardiac_muscle_cell_rep1	ENCFF032IVX											0.691084	GM12801_rep1	ENCFF503DXB
0.502131	0.532542	0.503755	wgEncodeAwgDnaseUwNt2d1UniPk	0.333354	SK-N-MC_rep2	ENCFF295SVK	0.452104	HT-29_rep3	ENCFF784NOX											0.683342	GM10248_rep2	ENCFF505IMK
0.421662	0.443455	0.4934	wgEncodeAwgDnaseUwPanc1UniPk	0.401688	glomerular_endothelial_cell_rep1	ENCFF296SMG	0.569577	ecto_neural_progenitor_cell_rep1	ENCFF939WNT											0.732872	MM.1S_rep1	ENCFF511OFO
0.491356	0.520773	0.474445	wgEncodeAwgDnaseUwPrecUniPk	0.501299	fibroblast_of_dermis_rep2	ENCFF297VHX	0.509932	RPMI8226_rep1	ENCFF909PAD											0.783618	22Rv1_rep1	ENCFF514UAV
0.443787	0.459756	0.449064	wgEncodeAwgDnaseUwRptecUniPk	0.448113	K562_rep2	ENCFF299TOZ	0.427183	pons_rep1	ENCFF111ARI											0.482052	neutrophil_rep1	ENCFF522LXS
0.542893	0.576045	0.522399	wgEncodeAwgDnaseUwSaecUniPk	0.442191	limb_rep1	ENCFF301CGY	0.549313	islet_precursor_cell_rep1	ENCFF957MNB											0.551023	HL-60_rep1	ENCFF525MRS
0.492451	0.509262	0.505321	wgEncodeAwgDnaseUwSkmcUniPk	0.509214	AG09309_rep1	ENCFF302FSQ	0.561311	H9_rep1	ENCFF080HDK											0.613038	H54_rep1	ENCFF526MVX
0.370633	0.405746	0.360399	wgEncodeAwgDnaseUwSknmcUniPk	0.586876	ACHN_rep1	ENCFF316UTI	0.484506	NCI-H460_rep1	ENCFF191BCY											0.708025	liver_rep2	ENCFF528IMZ
0.397326	0.42618	0.473802	wgEncodeAwgDnaseUwSknshraUniPk	0.419797	brain_pericyte_rep1	ENCFF316XOW	0.440868	hematopoietic_multipotent_progenitor_cell_rep2	ENCFF515JXW											0.696058	breast_epithelium_rep2	ENCFF529KBB
0.329197	0.349336	0.429103	wgEncodeAwgDnaseUwTh2UniPk	0.430974	inferior_parietal_cortex_rep1	ENCFF319ISP	0.498967	Ammon's_horn_rep1	ENCFF829XTX											0.765895	A549_rep1	ENCFF532THR
0.427764	0.443687	0.37222	wgEncodeAwgDnaseUwWerirb1UniPk	0.437022	fibroblast_of_gingiva_rep2	ENCFF319KPB	0.456481	T47D_rep1	ENCFF827ZUX											0.718024	fibroblast_of_villous_mesenchyme_rep2	ENCFF537KZX
0.447879	0.45899	0.447242	wgEncodeAwgDnaseUwWi38tamoxifentamoxifenUniPk	0.361718	upper_lobe_of_left_lung_rep1	ENCFF326LLN	0.569651	ecto_neural_progenitor_cell_rep2	ENCFF991DAZ											0.647695	choroid_plexus_epithelial_cell_rep1	ENCFF545GUP
0.462445	0.480847	0.486518	wgEncodeAwgDnaseUwWi38UniPk	0.501502	astrocyte_of_the_cerebellum_rep1	ENCFF326LSL	0.450349	medulla_oblongata_rep2	ENCFF897YQM											0.726139	GM06990_rep1	ENCFF545IDM
				0.588725	limb_rep3	ENCFF330ODA	0.454208	GM06990_rep1	ENCFF623VSU											0.745747	hepatocyte_rep1	ENCFF546BUY
				0.584172	GM23248_rep2	ENCFF333ZOV	0.37812	T-helper_17_cell_rep1	ENCFF755YFE											0.667531	K562_rep2	ENCFF550BMQ
				0.555741	RKO_rep1	ENCFF335XWN	0.447753	globus_pallidus_rep2	ENCFF682BEE											0.508971	ovary_rep1	ENCFF550JLY
				0.456216	cardiac_fibroblast_rep2	ENCFF336FMK	0.417786	superior_temporal_gyrus_rep1	ENCFF454TRZ											0.720777	epithelial_cell_of_esophagus_rep2	ENCFF552FJB
				0.492641	regulatory_T_cell_rep1	ENCFF336GIX	0.539588	amniotic_stem_cell_rep1	ENCFF129OQY											0.73845	GM12874_rep2	ENCFF567AIN
				0.537453	H4_rep1	ENCFF338CJE	0.58546	iPS-NIHi11_rep1	ENCFF157LBK											0.615813	tibial_artery_rep2	ENCFF570KCI
				0.429606	SK-N-DZ_rep2	ENCFF347DAC	0.536682	smooth_muscle_cell_rep2	ENCFF772LBB											0.478214	PC-3_rep2	ENCFF572XLQ
				0.504193	skeletal_muscle_cell_rep2	ENCFF350ADG	0.495914	uterus_rep1	ENCFF263CER											0.717616	brain_microvascular_endothelial_cell_rep2	ENCFF573EJQ
				0.565196	islet_precursor_cell_rep2	ENCFF353HRL	0.561634	GM23338_rep1	ENCFF361GDG											0.75957	RWPE2_rep2	ENCFF575LRB
				0.230941	esophagus_squamous_epithelium_rep1	ENCFF355YHP	0.548253	colon_epithelial_cell_line_rep2	ENCFF955BXM											0.702069	GM12873_rep2	ENCFF579PQH
				0.533941	HT1080_rep1	ENCFF357GRZ	0.456347	placenta_rep2	ENCFF162VGL											0.700985	HEK293_rep1	ENCFF594YMC
				0.443277	glomerular_endothelial_cell_rep2	ENCFF358DSH	0.426315	heart_left_ventricle_rep1	ENCFF042RGX											0.71581	DND-41_rep2	ENCFF596DJC
				0.561634	GM23338_rep1	ENCFF361GDG	0.422792	Jurkat_clone_E61_rep1	ENCFF013JQA											0.74912	epithelial_cell_of_prostate_rep2	ENCFF608KCO
				0.540693	LHCN-M2_rep1	ENCFF366BKM	0.58909	neural_progenitor_cell_rep1	ENCFF940IUC											0.731647	astrocyte_rep2	ENCFF616NWB
				0.404622	GM12864_rep1	ENCFF366UFD	0.699811	spleen_rep1	ENCFF221YEX											0.663573	fibroblast_of_dermis_rep1	ENCFF623PRW
				0.576806	HS-5_rep1	ENCFF367MSP	0.580318	AG08396_rep1	ENCFF544XWR											0.752233	PC-9_rep1	ENCFF624TDL
				0.191725	olfactory_neurosphere_cell_line_rep1	ENCFF369GVY	0.504456	umbilical_cord_rep2	ENCFF583CPP											0.666189	MCF-7_rep2	ENCFF626ZUD
				0.482198	smooth_muscle_cell_of_the_brain_vasculature_rep1	ENCFF369LCZ	0.494182	G401_rep2	ENCFF817XDS											0.638845	OCI-LY1_rep1	ENCFF628ZEN
				0.579226	Caco-2_rep1	ENCFF369NWZ	0.506598	dedifferentiated_amniotic_fluid_mesenchymal_stem_cell_rep2	ENCFF736TOH											0.681924	Caco-2_rep2	ENCFF628ZLC
				0.541742	GM19239_rep1	ENCFF376RPN	0.515381	SW480_rep2	ENCFF076GMC											0.688849	WERI-Rb-1_rep1	ENCFF633OXE
				0.581658	fibroblast_of_mammary_gland_rep2	ENCFF377WCN	0.491724	A673_rep2	ENCFF427EIQ											0.733333	GM12873_rep1	ENCFF636PUW
				0.450074	bronchial_epithelial_cell_rep2	ENCFF380RKL	0.445669	heart_right_ventricle_rep1	ENCFF747XFS											0.701192	HeLa-S3_rep1	ENCFF639IFG
				0.54963	bronchial_epithelial_cell_rep1	ENCFF380RXT	0.586876	ACHN_rep1	ENCFF316UTI											0.651604	coronary_artery_rep1	ENCFF646WTU
				0.56143	GM12892_rep1	ENCFF383QFY	0.547116	H4_rep2	ENCFF422GJX											0.69734	fibroblast_of_pulmonary_artery_rep2	ENCFF647KJA
				0.469107	BJ_rep1	ENCFF390MNH	0.454385	cerebellum_rep1	ENCFF511XVP											0.617021	GM13976_rep2	ENCFF651CKC
				0.54791	L1-S8_rep1	ENCFF390QGL	0.571902	urothelium_cell_line_rep1	ENCFF150FTD											0.730347	BE2C_rep2	ENCFF654KYF
				0.405673	HAP-1_rep2	ENCFF390UHP	0.464614	MCF-7_rep2	ENCFF551UWP											0.713906	GM12864_rep2	ENCFF654OFY
				0.602126	ELR_rep1	ENCFF391IXC	0.507557	NCI-H226_rep2	ENCFF027CMI											0.774581	GM12865_rep3	ENCFF655BNX
				0.468661	AG09319_rep1	ENCFF391XUL	0.537453	H4_rep1	ENCFF338CJE											0.497933	RWPE1_rep2	ENCFF658FRS
				0.509208	heart_rep1	ENCFF395XFG	0.456383	placenta_rep1	ENCFF521MKT											0.73298	Ishikawa_rep1	ENCFF663MFK
				0.521964	Daoy_rep2	ENCFF397OZE	0.432942	BE2C_rep2	ENCFF908GWB											0.635393	right_atrium_auricular_region_rep1	ENCFF664CZI
				0.537588	HTR-8_SVneo_rep1	ENCFF407WTY	0.469078	liver_rep1	ENCFF191SRN											0.70649	GM12874_rep1	ENCFF664MCF
				0.510094	fibroblast_of_peridontal_ligament_rep1	ENCFF410VCE	0.430468	occipital_lobe_rep1	ENCFF940TKU											0.670272	Ishikawa_rep2	ENCFF667IDX
				0.576813	M059J_rep1	ENCFF411OPU	0.450161	retina_rep2	ENCFF650HHD											0.659259	Peyer's_patch_rep1	ENCFF667TEE
				0.553155	Karpas-422_rep2	ENCFF413LDW	0.430974	inferior_parietal_cortex_rep1	ENCFF319ISP											0.697921	foreskin_keratinocyte_rep1	ENCFF670OVZ
				0.552399	A549_rep2	ENCFF414MBW	0.444569	breast_epithelium_rep1	ENCFF111NBS											0.675155	AG10803_rep1	ENCFF672YBO
				0.513601	fibroblast_of_gingiva_rep1	ENCFF416MCN	0.489242	liver_rep2	ENCFF815OAG											0.74203	KMS-11_rep1	ENCFF681AFR
				0.547116	H4_rep2	ENCFF422GJX	0.590236	CWRU1_rep1	ENCFF053AZF											0.756472	Panc1_rep1	ENCFF683TLX
				0.402122	putamen_rep1	ENCFF422RMN	0.534128	M059J_rep2	ENCFF734SZK											0.691807	B_cell_rep2	ENCFF685DBQ
				0.472854	T-helper_1_cell_rep2	ENCFF425YMJ	0.498953	cerebellum_rep2	ENCFF836MKB											0.71731	GM10266_rep2	ENCFF686DDV
				0.491724	A673_rep2	ENCFF427EIQ	0.554343	EL_rep2	ENCFF748UVJ											0.708774	HeLa-S3_rep2	ENCFF691NNZ
				0.579298	ELF-1_rep2	ENCFF427XBK	0.432884	trophoblast_cell_rep1	ENCFF498EKE											0.686048	AG09319_rep2	ENCFF692VVV
				0.500322	EH_rep2	ENCFF436UES	0.440666	HepG2_rep2	ENCFF606AQK											0.685213	adrenal_gland_rep1	ENCFF693ANZ
				0.371733	LNCaP_clone_FGC_rep2	ENCFF437GYX	0.517727	LoVo_rep2	ENCFF021IJN											0.729552	epithelial_cell_of_proximal_tubule_rep1	ENCFF693QLZ
				0.411413	epithelial_cell_of_proximal_tubule_rep2	ENCFF441OLG	0.492266	GM10248_rep1	ENCFF652JRP											0.718341	GM23338_rep1	ENCFF703HZB
				0.527723	fibroblast_of_the_aortic_adventitia_rep2	ENCFF441PPP	0.541958	arm_bone_rep1	ENCFF683DNG											0.699616	cardiac_fibroblast_rep1	ENCFF708KXW
				0.56233	choroid_plexus_epithelial_cell_rep1	ENCFF446YKA	0.491194	smooth_muscle_cell_rep1	ENCFF851ANE											0.746617	retinal_pigment_epithelial_cell_rep2	ENCFF720GUI
				0.458786	HL-60_rep1	ENCFF448PXL	0.482524	heart_right_ventricle_rep2	ENCFF752CGA											0.725905	GM12864_rep1	ENCFF730ZVL
				0.503836	skeletal_muscle_myoblast_rep1	ENCFF449PKZ	0.380298	caudate_nucleus_rep1	ENCFF878VNM											0.715315	CD14-positive_monocyte_rep1	ENCFF746KIU
				0.504162	fibroblast_of_lung_rep2	ENCFF453HHR	0.438117	PC-9_rep2	ENCFF287ROZ											0.71333	SU-DHL-6_rep2	ENCFF749AWO
				0.417786	superior_temporal_gyrus_rep1	ENCFF454TRZ	0.405673	HAP-1_rep2	ENCFF390UHP											0.718134	pancreas_rep1	ENCFF753GJH
				0.522527	GM18507_rep1	ENCFF460LGJ	0.434643	medulla_oblongata_rep1	ENCFF036PNL											0.618602	neural_cell_rep2	ENCFF756RTB
				0.507193	PC-3_rep2	ENCFF463CQJ	0.45503	BE2C_rep1	ENCFF283EVB											0.684599	Caco-2_rep1	ENCFF761FZT
				0.0616827	COLO829_rep1	ENCFF466FQO	0.496759	dermis_blood_vessel_endothelial_cell_rep2	ENCFF490NJA											0.703939	bipolar_neuron_rep1	ENCFF761LNM
				0.560178	PC-3_rep1	ENCFF468FPE	0.47314	adrenal_gland_rep1	ENCFF613PMJ											0.654908	CD14-positive_monocyte_rep2	ENCFF765PTU
				0.48128	KBM-7_rep1	ENCFF472BVF	0.553155	Karpas-422_rep2	ENCFF413LDW											0.71402	OCI-LY3_rep2	ENCFF770VVI
				0.538701	hepatocyte_rep2	ENCFF476MMK	0.499972	RPMI-7951_rep2	ENCFF153UPL											0.670414	foreskin_fibroblast_rep1	ENCFF775ONC
				0.418125	epithelial_cell_of_proximal_tubule_rep1	ENCFF480OPX	0.413925	HAP-1_rep1	ENCFF683ZJS											0.708629	GM10266_rep1	ENCFF779BHG
				0.42574	globus_pallidus_rep1	ENCFF482UNW	0.472352	lung_microvascular_endothelial_cell_rep2	ENCFF843RUT											0.754657	neural_progenitor_cell_rep2	ENCFF789LIM
				0.455396	naive_thymus-derived_CD4-positive,_alpha-beta_T_cell_rep1	ENCFF488PYC	0.538701	hepatocyte_rep2	ENCFF476MMK											0.678263	osteoblast_rep2	ENCFF803JSH
				0.496759	dermis_blood_vessel_endothelial_cell_rep2	ENCFF490NJA	0.527821	cardiac_muscle_cell_rep2	ENCFF520VZX											0.673536	NCI-H929_rep2	ENCFF803MUP
				0.548255	fibroblast_of_pulmonary_artery_rep2	ENCFF496CFW	0.501299	fibroblast_of_dermis_rep2	ENCFF297VHX											0.613772	tibial_nerve_rep1	ENCFF809BGD
				0.432884	trophoblast_cell_rep1	ENCFF498EKE	0.402122	putamen_rep1	ENCFF422RMN											0.693945	AG04450_rep2	ENCFF811FBC
				0.523887	left_kidney_rep2	ENCFF500BRJ	0.485368	heart_rep2	ENCFF912PYO											0.713444	WI38_rep1	ENCFF815EOF
				0.563171	endodermal_cell_rep2	ENCFF500YPK	0.585179	retina_rep1	ENCFF759MER											0.699266	BE2C_rep1	ENCFF824XFI
				0.525674	NT2_D1_rep1	ENCFF500ZHW	0.521964	Daoy_rep2	ENCFF397OZE											0.664133	esophagus_muscularis_mucosa_rep1	ENCFF827XZB
				0.433221	HL-60_rep2	ENCFF508GYA	0.576806	HS-5_rep1	ENCFF367MSP											0.656787	brain_microvascular_endothelial_cell_rep1	ENCFF828OEW
				0.445473	dermis_microvascular_lymphatic_vessel_endothelial_cell_rep1	ENCFF510OTD														0.729438	astrocyte_of_the_spinal_cord_rep1	ENCFF836ZOB
				0.575731	AG08395_rep1	ENCFF510SQT														0.506658	neutrophil_rep2	ENCFF839WER
				0.541932	brain_microvascular_endothelial_cell_rep1	ENCFF511KMH														0.765105	C4-2B_rep1	ENCFF852QTC
				0.454385	cerebellum_rep1	ENCFF511XVP														0.712923	DOHH2_rep1	ENCFF863PSQ
				0.440868	hematopoietic_multipotent_progenitor_cell_rep2	ENCFF515JXW														0.495392	thyroid_gland_rep1	ENCFF867AMO
				0.471898	AG04450_rep1	ENCFF517WAU														0.657854	K562_rep1	ENCFF871GXE
				0.552783	kidney_rep2	ENCFF519VQK														0.609635	tibial_nerve_rep2	ENCFF874SPI
				0.527821	cardiac_muscle_cell_rep2	ENCFF520VZX														0.721685	kidney_epithelial_cell_rep1	ENCFF874XSI
				0.456383	placenta_rep1	ENCFF521MKT														0.620983	GM20000_rep1	ENCFF875VWC
				0.47235	RPMI8226_rep2	ENCFF521YSH														0.697365	GM12873_rep3	ENCFF877MTF
				0.320063	hematopoietic_multipotent_progenitor_cell_rep1	ENCFF523YZY														0.671813	fibroblast_of_the_aortic_adventitia_rep1	ENCFF887VLI
				0.503524	NAMALWA_rep1	ENCFF526ACN														0.705451	fibroblast_of_lung_rep1	ENCFF892QTE
				0.478414	HFF-Myc_rep2	ENCFF530QPK														0.677986	GM20000_rep2	ENCFF903YUY
				0.448627	T-helper_2_cell_rep1	ENCFF543WBR														0.666307	AG04449_rep1	ENCFF922HYP
				0.580318	AG08396_rep1	ENCFF544XWR														0.697872	WERI-Rb-1_rep2	ENCFF925VPT
				0.455455	dermis_microvascular_lymphatic_vessel_endothelial_cell_rep2	ENCFF548RPH														0.699624	LNCaP_clone_FGC_rep1	ENCFF925XUX
				0.464614	MCF-7_rep2	ENCFF551UWP														0.731541	A673_rep1	ENCFF926HJH
				0.482677	LHCN-M2_rep2	ENCFF555GHS														0.691236	OCI-LY7_rep1	ENCFF931HUP
				0.544592	tongue_rep1	ENCFF556QQB														0.789452	C4-2B_rep2	ENCFF936NPT
				0.491666	stromal_cell_of_bone_marrow_rep2	ENCFF557MDV														0.665807	Parathyroid_adenoma_rep1	ENCFF949KAW
				0.540159	brain_rep1	ENCFF559JKF														0.749764	epithelial_cell_of_prostate_rep1	ENCFF951XSM
				0.474505	AG04450_rep2	ENCFF562LXJ														0.723682	astrocyte_of_the_cerebellum_rep1	ENCFF955QCB
				0.411101	coronary_artery_rep1	ENCFF564ZSB														0.69519	upper_lobe_of_left_lung_rep1	ENCFF957DAV
				0.528879	dedifferentiated_amniotic_fluid_mesenchymal_stem_cell_rep1	ENCFF569DBN														0.759751	mammary_epithelial_cell_rep1	ENCFF966DPW
				0.503045	NAMALWA_rep2	ENCFF573KHK														0.573061	thoracic_aorta_rep1	ENCFF970KZJ
				0.532174	spinal_cord_rep2	ENCFF580RGQ														0.664945	fibroblast_of_the_aortic_adventitia_rep2	ENCFF971QGY
				0.469012	SJCRH30_rep2	ENCFF582SYF														0.673704	BJ_rep1	ENCFF971SCT
				0.504456	umbilical_cord_rep2	ENCFF583CPP														0.698676	SK-N-SH_rep1	ENCFF973FUN
				0.550069	Panc1_rep1	ENCFF585MZD														0.711141	fibroblast_of_dermis_rep2	ENCFF977USM
				0.463524	MG63_rep2	ENCFF588NOF														0.730237	GM06990_rep2	ENCFF993RDX
				0.493262	kidney_epithelial_cell_rep2	ENCFF590MST
				0.440666	HepG2_rep2	ENCFF606AQK
				0.540758	non-pigmented_ciliary_epithelial_cell_rep1	ENCFF613MGD
				0.47314	adrenal_gland_rep1	ENCFF613PMJ
				0.366419	urinary_bladder_rep1	ENCFF618ZXJ
				0.369507	CD1c-positive_myeloid_dendritic_cell_rep2	ENCFF620IVW
				0.531232	eye_rep2	ENCFF620XGR
				0.454208	GM06990_rep1	ENCFF623VSU
				0.512863	Karpas-422_rep1	ENCFF630HDJ
				0.540697	HeLa-S3_rep1	ENCFF630JYV
				0.495256	LoVo_rep1	ENCFF635WYK
				0.450161	retina_rep2	ENCFF650HHD
				0.284881	WERI-Rb-1_rep2	ENCFF651KRW
				0.492266	GM10248_rep1	ENCFF652JRP
				0.51245	medulloblastoma_rep1	ENCFF661PXJ
				0.520996	NCI-H226_rep1	ENCFF674TSG
				0.435082	trophoblast_cell_rep2	ENCFF679OWI
				0.447753	globus_pallidus_rep2	ENCFF682BEE
				0.541958	arm_bone_rep1	ENCFF683DNG
				0.413925	HAP-1_rep1	ENCFF683ZJS
				0.306405	esophagus_muscularis_mucosa_rep1	ENCFF685OUP
				0.468647	HT-29_rep1	ENCFF702KMO
				0.395575	G401_rep1	ENCFF703XGD
				0.377649	keratinocyte_rep2	ENCFF708JNV
				0.484017	HS-27A_rep1	ENCFF710XTX
				0.396787	SJCRH30_rep1	ENCFF713AFH
				0.312222	sigmoid_colon_rep1	ENCFF717PYY
				0.473281	AG09309_rep2	ENCFF721QFA
				0.364262	WERI-Rb-1_rep1	ENCFF730IUY
				0.548792	HepG2_rep1	ENCFF730LDQ
				0.500771	Jurkat_clone_E61_rep2	ENCFF731JTZ
				0.432379	retinal_pigment_epithelial_cell_rep2	ENCFF731YJV
				0.534128	M059J_rep2	ENCFF734SZK
				0.410475	NT2_D1_rep2	ENCFF735YOK
				0.506598	dedifferentiated_amniotic_fluid_mesenchymal_stem_cell_rep2	ENCFF736TOH
				0.445535	SK-N-SH_rep2	ENCFF738JMU
				0.493078	T-helper_1_cell_rep1	ENCFF742XYO
				0.445669	heart_right_ventricle_rep1	ENCFF747XFS
				0.554343	EL_rep2	ENCFF748UVJ
				0.652526	Peyer's_patch_rep1	ENCFF748WZP
				0.482524	heart_right_ventricle_rep2	ENCFF752CGA
				0.457071	AG04449_rep1	ENCFF755DTB
				0.37812	T-helper_17_cell_rep1	ENCFF755YFE
				0.429348	CMK_rep1	ENCFF756MSQ
				0.531931	body_of_pancreas_rep1	ENCFF756UYO
				0.469247	GM04503_rep2	ENCFF757SFQ
				0.585179	retina_rep1	ENCFF759MER
				0.485708	middle_frontal_gyrus_rep1	ENCFF765JUN
				0.507779	skeletal_muscle_myoblast_rep2	ENCFF770CVV
				0.422949	Panc1_rep2	ENCFF770RAW
				0.536682	smooth_muscle_cell_rep2	ENCFF772LBB
				0.470405	HT-29_rep4	ENCFF774MDD
				0.467072	T47D_rep2	ENCFF778NUQ
				0.552599	EH_rep1	ENCFF779AZU
				0.542469	lung_rep1	ENCFF779YSP
				0.452104	HT-29_rep3	ENCFF784NOX
				0.523994	amniotic_epithelial_cell_rep1	ENCFF787VVE
				0.545658	fibroblast_of_mammary_gland_rep1	ENCFF790HHK
				0.444053	renal_cortical_epithelial_cell_rep2	ENCFF790PYH
				0.513152	keratinocyte_rep1	ENCFF791TMB
				0.553018	chorion_rep1	ENCFF795BKQ
				0.544129	astrocyte_rep1	ENCFF802JRG
				0.489242	liver_rep2	ENCFF815OAG
				0.494182	G401_rep2	ENCFF817XDS
				0.475491	KBM-7_rep2	ENCFF818FOR
				0.583464	HCT116_rep2	ENCFF819MKJ
				0.544453	RKO_rep2	ENCFF820LCL
				0.566386	frontal_cortex_rep2	ENCFF822MFO
				0.456481	T47D_rep1	ENCFF827ZUX
				0.539006	lung_microvascular_endothelial_cell_rep1	ENCFF828DID
				0.391614	SJSA1_rep1	ENCFF829IDW
				0.498967	Ammon's_horn_rep1	ENCFF829XTX
				0.467705	mammary_epithelial_cell_rep1	ENCFF831UOQ
				0.616275	H7-hESC_rep1	ENCFF834ZXZ
				0.498953	cerebellum_rep2	ENCFF836MKB
				0.503465	fibroblast_of_the_aortic_adventitia_rep1	ENCFF837DSQ
				0.472352	lung_microvascular_endothelial_cell_rep2	ENCFF843RUT
				0.456362	SK-MEL-5_rep1	ENCFF844BZM
				0.478141	CD14-positive_monocyte_rep1	ENCFF847OVS
				0.491194	smooth_muscle_cell_rep1	ENCFF851ANE
				0.478923	kidney_rep1	ENCFF851ZFY
				0.322298	midbrain_rep1	ENCFF854TBE
				0.548551	leg_bone_rep1	ENCFF858KXH
				0.478088	fibroblast_of_peridontal_ligament_rep2	ENCFF860DDE
				0.529713	eye_rep1	ENCFF861YQZ
				0.498837	kidney_epithelial_cell_rep1	ENCFF864WCR
				0.464652	myocyte_rep1	ENCFF875SKJ
				0.490825	H7-hESC_rep2	ENCFF876DDV
				0.554429	GM23338_rep2	ENCFF877YSC
				0.491491	OCI-LY7_rep1	ENCFF878MUE
				0.380298	caudate_nucleus_rep1	ENCFF878VNM
				0.555088	glomerular_visceral_epithelial_cell_rep1	ENCFF880PGS
				0.490896	CD1c-positive_myeloid_dendritic_cell_rep1	ENCFF881SMQ
				0.536626	fibroblast_of_dermis_rep1	ENCFF887EAQ
				0.5948	osteoblast_rep1	ENCFF889WZF
				0.555541	femur_rep1	ENCFF897FXJ
				0.450349	medulla_oblongata_rep2	ENCFF897YQM
				0.517386	A172_rep1	ENCFF899YRC
				0.434492	midbrain_rep2	ENCFF900KWT
				0.42024	glomerular_visceral_epithelial_cell_rep2	ENCFF905EGB
				0.432942	BE2C_rep2	ENCFF908GWB
				0.509932	RPMI8226_rep1	ENCFF909PAD
				0.485368	heart_rep2	ENCFF912PYO
				0.342571	SK-N-MC_rep1	ENCFF913HMB
				0.638432	H1-hESC_rep1	ENCFF915LEP
				0.501566	GM04504_rep1	ENCFF915PUP
				0.479589	SJSA1_rep2	ENCFF921JNE
				0.49829	choroid_plexus_epithelial_cell_rep2	ENCFF922MUY
				0.446699	GM12878_rep2	ENCFF924APV
				0.330242	omental_fat_pad_rep1	ENCFF924XMA
				0.574859	skeletal_muscle_cell_rep1	ENCFF925DYW
				0.374163	hepatocyte_rep1	ENCFF930UJQ
				0.531933	fibroblast_of_the_conjunctiva_rep1	ENCFF931ZJL
				0.461197	amniotic_epithelial_cell_rep2	ENCFF935GAA
				0.489553	GM04503_rep1	ENCFF937KCP
				0.569577	ecto_neural_progenitor_cell_rep1	ENCFF939WNT
				0.58909	neural_progenitor_cell_rep1	ENCFF940IUC
				0.430468	occipital_lobe_rep1	ENCFF940TKU
				0.567606	fibroblast_of_pulmonary_artery_rep1	ENCFF946PDE
				0.431764	tibial_artery_rep1	ENCFF946YPW
				0.344674	tibial_nerve_rep1	ENCFF949JOK
				0.456647	middle_frontal_gyrus_rep2	ENCFF951MYH
				0.548253	colon_epithelial_cell_line_rep2	ENCFF955BXM
				0.414821	lower_leg_skin_rep1	ENCFF957COH
				0.549313	islet_precursor_cell_rep1	ENCFF957MNB
				0.412892	pulmonary_artery_endothelial_cell_rep1	ENCFF962OIE
				0.467673	PC-9_rep1	ENCFF963FZZ
				0.547473	adipocyte_rep1	ENCFF965RQL
				0.442509	GM12878_rep1	ENCFF966NIW
				0.460294	left_cardiac_atrium_rep1	ENCFF973YZD
				0.541022	L1-S8_rep2	ENCFF976PVI
				0.445885	cardiac_mesoderm_rep2	ENCFF982GLV
				0.475351	umbilical_cord_rep1	ENCFF985HNC
				0.49273	myotube_rep1	ENCFF988RJH
				0.569651	ecto_neural_progenitor_cell_rep2	ENCFF991DAZ
				0.422952	SK-N-DZ_rep1	ENCFF991NJA
				0.552214	colon_epithelial_cell_line_rep1	ENCFF992TBW
				0.434567	ascending_aorta_rep1	ENCFF994XER
				0.5548	endodermal_cell_rep1	ENCFF996MDG
				0.618724	HT1080_rep2	ENCFF997JAV
				0.48475	non-pigmented_ciliary_epithelial_cell_rep2	ENCFF997VPL
				0.259283	testis_rep1	ENCFF998GUS
				0.518972	fibroblast_of_the_conjunctiva_rep2	ENCFF999HTN
