# Supplementary material for: Predicting gene regulatory regions with a convolutional neural network for processing double-strand genome sequence information
Source: PLoS One. 2020 Jul 23;15(7):e0235748. doi: 10.1371/journal.pone.0235748 (PMC7377372; doi:10.1371/journal.pone.0235748)
Supplement: S5 Table — (XLSX) [file pone.0235748.s012.xlsx]

## Sheet: Sheet1
Koh Onimaru S5 Table
mm10 CTCF
ID	AUPRC	FRiP	covered fraction	peak number	cFRiP	tissue/cell
ENCFF812TBN	0.777583	0.518892	0.19819	104195	0.102839	stomach_0days
ENCFF164BCI	0.765375	0.315216	0.308887	96743	0.097366	midbrain_0days
ENCFF464ZPC	0.773793	0.532059	0.159953	89113	0.0851047	intestine_0days
ENCFF538PLQ	0.78543	0.384539	0.213509	90572	0.0821026	kidney
ENCFF039PBK	0.777833	0.5354	0.152656	89070	0.081732	intestine_0days
ENCFF262NGI	0.772187	0.342693	0.231092	88338	0.0791936	midbrain_0days
ENCFF504LSR	0.770256	0.327057	0.23379	73489	0.0764627	lung_0days
ENCFF574SPR	0.762887	0.343666	0.217209	76989	0.0746472	lung_0days
ENCFF748CWC	0.788723	0.282336	0.26405	63742	0.0745507	hindbrain_0days
ENCFF906IPW	0.784673	0.423052	0.170666	80851	0.0722007	stomach_0days
ENCFF627DYN	0.804922	0.36066	0.17546	64432	0.0632813	liver_0days
ENCFF049QHC	0.781634	0.304776	0.202007	66340	0.0615669	forebrain_0days
ENCFF081EGW	0.807851	0.3592	0.167167	63466	0.0600464	liver_0days
ENCFF604FDV	0.799851	0.272496	0.219564	66721	0.0598302	lung_145
ENCFF844ZSH	0.762274	0.343028	0.167871	62274	0.0575843	liver_145
ENCFF669TDH	0.784713	0.293273	0.194852	62880	0.0571447	hindbrain_0days
ENCFF624WZX	0.777487	0.309197	0.182268	69710	0.0563566	forebrain_0days
ENCFF669IDD	0.782926	0.314961	0.171014	62570	0.0538627	kidney
ENCFF676SED	0.827543	0.264401	0.19605	54257	0.0518358	liver_145
ENCFF079MWN	0.820419	0.32261	0.151234	52663	0.0487896	MEL
ENCFF090OZS	0.81261	0.247136	0.193837	58826	0.047904	lung_145
ENCFF356ALS	0.80333	0.411481	0.104221	60513	0.042885	MEL
ENCFF390ZQV	0.797772	0.156402	0.229845	45761	0.0359481	heart_0days
ENCFF390ZQV	0.794123	0.154889	0.229845	46571	0.0356005	heart_8weeks
ENCFF890GFD	0.859553	0.0866253	0.359537	42542	0.031145	E14TG2a4
ENCFF371TUB	0.800998	0.124157	0.250447	41547	0.0310948	heart_0days
ENCFF436KYT	0.870544	0.0781025	0.390583	41269	0.0305055	E14TG2a4
ENCFF371TUB	0.794888	0.121201	0.250447	43236	0.0303543	heart_8weeks
ENCFF147QPL	0.780886	0.395831	0.0756868	50566	0.0299592	kidney_8weeks
ENCFF667KDK	0.774204	0.36199	0.064759	42178	0.0234421	cerebellum_low_reads
ENCFF061WVR	0.83763	0.272891	0.0853086	44909	0.0232799	ES-Bruce4_low_reads
ENCFF516FZI	0.815648	0.154333	0.133312	35364	0.0205745	liver_8weeks
ENCFF617FBG	0.772975	0.201562	0.0920982	33919	0.0185635	liver_8weeks_low_reads
ENCFF265AMZ	0.766503	0.288621	0.0579114	36634	0.0167145	kidney_8weeks_low_reads
ENCFF977LTN	0.794858	0.0881766	0.181975	24917	0.0160459	bonemarrow_8weeks
ENCFF616NLO	0.820846	0.154163	0.102768	26645	0.0158429	testis_8weeks
ENCFF654LDN	0.784189	0.239978	0.0653679	33688	0.0156868	lung_8weeks_low_reads
ENCFF580NNY	0.799516	0.376672	0.0393561	39807	0.0148243	cortic_low_reads
ENCFF285RBT	0.780687	0.187055	0.0765484	37833	0.0143187	ES-Bruce4_low_reads
ENCFF757SUN	0.504649	0.171318	0.0736914	45685	0.0126246	thymus_low_reads
ENCFF385VIZ	0.473094	0.0746132	0.164488	41397	0.012273	olfbulb_8weeks
ENCFF119HGR	0.803433	0.177941	0.0613013	28114	0.010908	cortic_low_reads
ENCFF464NFI	0.600385	0.218534	0.0494562	45100	0.0108079	fibroblast_low_reads
ENCFF597HPS	0.806057	0.125148	0.0764326	23837	0.00956542	lung_8weeks_low_reads
ENCFF572OOM	0.789441	0.0458231	0.191093	25214	0.00875649	CH12LX
ENCFF671WIS	0.78474	0.0911066	0.0899203	21113	0.00819233	bonemarrow_8weeks_low_reads
ENCFF661ZQB	0.627865	0.039462	0.182701	16090	0.00720976	cerebellum
ENCFF647VRB	0.770488	0.0591855	0.121062	22092	0.00716511	CH12LX
ENCFF585RBR	0.701382	0.0428979	0.119765	17251	0.00513766	G1E
ENCFF553QQS	0.660136	0.02172	0.220468	13400	0.00478855	G1E
ENCFF564ZUE	0.541961	0.0727738	0.0584275	20152	0.00425199	fibroblast_low_reads
ENCFF400HUF	0.486458	0.188541	0.0224007	22954	0.00422344	thymus_low_reads
ENCFF991YKF	0.687508	0.0534774	0.0579373	11724	0.00309834	olfbulb_8weeks_low_reads
ENCFF752ONZ	0.607872	0.0405189	0.0639262	11554	0.00259022	testis_8weeks_low_reads
