# Supplementary material for: Predicting gene regulatory regions with a convolutional neural network for processing double-strand genome sequence information
Source: PLoS One. 2020 Jul 23;15(7):e0235748. doi: 10.1371/journal.pone.0235748 (PMC7377372; doi:10.1371/journal.pone.0235748)
Supplement: S6 Table — (XLSX) [file pone.0235748.s013.xlsx]

## Sheet: tomtom
K Onimaru et al., S6 Table
#Query ID	Target ID	Optimal offset	p-value	E-value	q-value	Overlap	Query consensus	Target consensus	Orientation
kernel_0	ETV1_HUMAN.H10MO.B	2	0.00027052	0.628958	0.330448	9	CGCCTTCGC	CCCCCCCCCACTTCCGGCCCCG	-
kernel_0	TFE2_MOUSE.H10MO.A	10	0.000298898	0.694937	0.330448	9	CGCCTTCGC	TTCCAGCTGCCTCTGCTTTC	+
kernel_0	UP00322_1	6	0.000351074	0.816246	0.330448	9	CGCCTTCGC	TCGGAAAAAAAAAACCCGA	-
kernel_0	UP00034_2	0	0.000392716	0.913065	0.330448	9	CGCCTTCGC	AGCGTACACACACAATTAGCAC	-
kernel_0	UP00283_1	4	0.000515811	1.19926	0.330448	9	CGCCTTCGC	TCCGTAAAAAAAAACGGA	+
kernel_0	MA0068.1	16	0.000611273	1.42121	0.330448	9	CGCCTTCGC	GAAAAATTTCCCATACTCCACTCCCCCCCC	+
kernel_0	UP00315_1	4	0.000650114	1.51151	0.330448	9	CGCCTTCGC	TCCGAAAAAAAAAGCGGA	+
kernel_0	TAL1_HUMAN.H10MO.A	7	0.00124493	2.89447	0.419743	9	CGCCTTCGC	CCTTATCTGCGCCCACCAG	-
kernel_0	UP00034_1	13	0.00125866	2.92639	0.419743	9	CGCCTTCGC	AATAAAGAACAATAGAATTTCA	+
kernel_0	UP00013_2	1	0.00127529	2.96504	0.419743	9	CGCCTTCGC	CCGTCTTCCCCCTCAC	+
kernel_0	USF2_HUMAN.H10MO.A	0	0.00138764	3.22626	0.419743	9	CGCCTTCGC	CGCCGCGGCCACGTGACCC	-
kernel_0	BCL6_HUMAN.H10MO.C	9	0.001418	3.29686	0.419743	7	CGCCTTCGC	TTCCTAGAAAGCTTTT	-
kernel_0	PAX5_HUMAN.H10MO.A	12	0.00146008	3.39469	0.419743	9	CGCCTTCGC	GTCACGCTTGGCTGCCCCCGC	-
kernel_0	TAL1_MOUSE.H10MO.A	8	0.00167818	3.90177	0.419743	9	CGCCTTCGC	TCCTTATCTGTCCCCCCCAG	-
kernel_0	VENTX_HUMAN.H10MO.D	7	0.0017187	3.99598	0.419743	9	CGCCTTCGC	CGCTAATTGGTTTCTAATT	+
kernel_0	UP00277_1	2	0.0020142	4.68302	0.467315	9	CGCCTTCGC	TTAGATTTCGCCGGTATTTGA	-
kernel_1	UP00093_1	2	9.21539e-05	0.214258	0.24595	9	GACCGCGCC	TCGACCCCGCCCCTAT	+
kernel_1	MA0742.1	0	0.000106284	0.247111	0.24595	9	GACCGCGCC	GACCACGCCCTTATT	+
kernel_1	KLF4_MOUSE.H10MO.C	1	0.000402588	0.936018	0.392217	9	GACCGCGCC	GGGCCACACCCA	-
kernel_1	MA0740.1	0	0.000543203	1.26295	0.392217	9	GACCGCGCC	GGCCACGCCCCCTT	+
kernel_1	KLF12_HUMAN.H10MO.D	0	0.000552309	1.28412	0.392217	9	GACCGCGCC	GACCACGCCCAT	-
kernel_1	REST_HUMAN.H10MO.A	12	0.00113586	2.64087	0.392217	9	GACCGCGCC	TTCAGCACCATGGACAGCGCCC	+
kernel_1	SP4_HUMAN.H10MO.D	10	0.00113586	2.64087	0.392217	9	GACCGCGCC	CCCCCCCCCCGGCCCCGCCCCC	-
kernel_1	SP1_HUMAN.H10MO.C	2	0.0011376	2.64493	0.392217	9	GACCGCGCC	CCGGCCCCGCCCCCTCCCC	-
kernel_1	SP1_MOUSE.H10MO.A	2	0.0011376	2.64493	0.392217	9	GACCGCGCC	CCGGCCCCGCCCCCTCCCC	-
kernel_1	MA0746.1	-1	0.00123586	2.87338	0.392217	8	GACCGCGCC	GCCACGCCCCC	+
kernel_1	UP00002_1	0	0.00137889	3.20591	0.392217	9	GACCGCGCC	GGTCCCGCCCCCTTCTC	+
kernel_1	MA0493.1	0	0.00177587	4.12891	0.392217	9	GACCGCGCC	GGCCACACCCA	+
kernel_1	UP00002_2	2	0.00183479	4.26589	0.392217	9	GACCGCGCC	CTGGCCACGCCTTTG	-
kernel_1	SP3_HUMAN.H10MO.B	4	0.00196175	4.56106	0.392217	9	GACCGCGCC	CCCCGGCCCCGCCCCCCCCC	-
kernel_1	SP3_MOUSE.H10MO.B	4	0.00196175	4.56106	0.392217	9	GACCGCGCC	CCCCGGCCCCGCCCCCCCCC	-
kernel_1	MA0747.1	-1	0.00196958	4.57928	0.392217	8	GACCGCGCC	GCCACGCCCACT	+
kernel_1	KLF4	0	0.00197259	4.58628	0.392217	9	GACCGCGCC	GGCCACACCC	-
kernel_1	KLF4_HUMAN.H10MO.A	-1	0.00211756	4.92333	0.392217	8	GACCGCGCC	GCCCCGCCCA	-
kernel_1	MA0039.2	-1	0.00211756	4.92333	0.392217	8	GACCGCGCC	GCCCCACCCA	-
kernel_1	SP1_HUMAN.H10MO.S	-1	0.00219826	5.11095	0.392217	8	GACCGCGCC	GCCCCGCCCCC	-
kernel_1	SP1_MOUSE.H10MO.S	-1	0.00219826	5.11095	0.392217	8	GACCGCGCC	GCCCCGCCCCC	-
kernel_1	KLF14_HUMAN.H10MO.D	-1	0.00223605	5.19882	0.392217	8	GACCGCGCC	GCCACGCCCCCCT	-
kernel_1	WT1_HUMAN.H10MO.D	-1	0.00223605	5.19882	0.392217	8	GACCGCGCC	CCCCCGCCCCCGC	-
kernel_1	WT1_MOUSE.H10MO.D	-1	0.00223605	5.19882	0.392217	8	GACCGCGCC	CCCCCGCCCCCGC	-
kernel_1	UP00345_1	1	0.0022852	5.31308	0.392217	9	GACCGCGCC	TACGGGCGCCACACTTTGAGA	-
kernel_1	MA0741.1	-1	0.00235872	5.48403	0.392217	8	GACCGCGCC	GCCACGCCCCC	+
kernel_1	ZIC2_HUMAN.H10MO.C	0	0.00237289	5.51697	0.392217	9	GACCGCGCC	GACCACCCC	-
kernel_1	ZIC2_MOUSE.H10MO.C	0	0.00237289	5.51697	0.392217	9	GACCGCGCC	GACCACCCC	-
kernel_1	MA0213.1	-3	0.00253367	5.89077	0.40435	6	GACCGCGCC	GGCGCCAG	-
kernel_1	MA0138.2	12	0.00285596	6.6401	0.440592	9	GACCGCGCC	TTCAGCACCATGGACAGCGCC	+
kernel_1	SP2_MOUSE.H10MO.C	2	0.00310733	7.22455	0.454436	9	GACCGCGCC	TTAGCCCCGCCCCCCTC	-
kernel_1	EGR1_HUMAN.H10MO.S	2	0.00333845	7.7619	0.454436	9	GACCGCGCC	CCGCCCCCGCA	-
kernel_1	EGR1_MOUSE.H10MO.A	2	0.00333845	7.7619	0.454436	9	GACCGCGCC	CCGCCCCCGCA	-
kernel_1	MA0079.3	-1	0.00333845	7.7619	0.454436	8	GACCGCGCC	GCCCCGCCCCC	+
kernel_1	ZIC1_HUMAN.H10MO.B	0	0.00388412	9.03057	0.475207	9	GACCGCGCC	GACCACCCC	-
kernel_1	ZIC1_MOUSE.H10MO.B	0	0.00388412	9.03057	0.475207	9	GACCGCGCC	GACCACCCC	-
kernel_1	MA0599.1	-1	0.00395385	9.19271	0.475207	8	GACCGCGCC	GCCCCGCCCC	+
kernel_1	SP2_HUMAN.H10MO.C	5	0.00410517	9.54451	0.475207	9	GACCGCGCC	CCCCCGGCCCCGCCCCCCCCCC	-
kernel_1	REST_MOUSE.H10MO.A	11	0.00410711	9.54903	0.475207	9	GACCGCGCC	TCAGCACCATGGACAGCTCCC	+
kernel_1	UP00277_1	3	0.00410711	9.54903	0.475207	9	GACCGCGCC	TTAGATTTCGCCGGTATTTGA	-
kernel_1	KLF13_HUMAN.H10MO.D	-3	0.00438271	10.1898	0.494727	6	GACCGCGCC	CACGCCCCCCT	-
kernel_3	UP00046_2	6	0.000796218	1.85121	0.487895	9	CATCTGGTG	CCGGACCATCTGGCCTT	-
kernel_3	TAL1_HUMAN.H10MO.S	3	0.00100483	2.33623	0.487895	9	CATCTGGTG	GACCATCTGTTC	-
kernel_3	TAL1_MOUSE.H10MO.S	3	0.00100483	2.33623	0.487895	9	CATCTGGTG	GACCATCTGTTC	-
kernel_3	MA0678.1	2	0.00115579	2.68722	0.487895	8	CATCTGGTG	ACCATATGGT	+
kernel_3	MA0818.1	2	0.00115579	2.68722	0.487895	8	CATCTGGTG	AACATATGGT	-
kernel_3	MA0461.2	2	0.0013541	3.14828	0.487895	8	CATCTGGTG	AACATATGTT	-
kernel_3	BHA15_HUMAN.H10MO.D	2	0.00136729	3.17894	0.487895	9	CATCTGGTG	AACATATGGTG	-
kernel_3	ATOH1_HUMAN.H10MO.D	2	0.00147884	3.43831	0.487895	9	CATCTGGTG	AACATATGTTG	-
kernel_3	TFE2_HUMAN.H10MO.C	3	0.00159874	3.71706	0.487895	8	CATCTGGTG	GACCATCTGGT	-
kernel_3	TFE2_MOUSE.H10MO.S	3	0.00159874	3.71706	0.487895	8	CATCTGGTG	GACCATCTGGT	-
kernel_3	MITF_HUMAN.H10MO.C	2	0.00184775	4.29602	0.487895	8	CATCTGGTG	GTCATGTGAT	+
kernel_3	MITF_MOUSE.H10MO.C	2	0.00184775	4.29602	0.487895	8	CATCTGGTG	GTCATGTGAT	+
kernel_3	MA0826.1	2	0.00199463	4.63751	0.487895	8	CATCTGGTG	AACATATGTT	+
kernel_3	MA0827.1	2	0.00199463	4.63751	0.487895	8	CATCTGGTG	ACCATATGTT	+
kernel_3	NDF1_MOUSE.H10MO.C	2	0.00201419	4.68299	0.487895	9	CATCTGGTG	GCCATCTGTCA	-
kernel_3	MA0817.1	3	0.00204148	4.74645	0.487895	9	CATCTGGTG	AAACATATGTTT	+
kernel_3	MA0091.1	4	0.00204148	4.74645	0.487895	8	CATCTGGTG	CGACCATCTGTT	+
kernel_3	MA0668.1	2	0.002321	5.39633	0.487895	8	CATCTGGTG	ACCATATGGC	-
kernel_3	OLIG2_HUMAN.H10MO.D	3	0.00234395	5.44969	0.487895	8	CATCTGGTG	AAACATATGGT	-
kernel_3	NDF1_HUMAN.H10MO.C	3	0.00237725	5.5271	0.487895	9	CATCTGGTG	GGCCATCTGCCG	-
kernel_3	OLIG3_HUMAN.H10MO.D	3	0.00252677	5.87473	0.487895	8	CATCTGGTG	AAACATATGGT	-
kernel_3	MA0058.2	1	0.00269572	6.26756	0.499698	9	CATCTGGTG	CCATGTGCTT	-
kernel_4	MA0213.1	0	1.42548e-05	0.0331423	0.0378708	8	AGCGCCACC	GGCGCCAG	-
kernel_4	MA0531.1	0	1.63229e-05	0.0379508	0.0378708	9	AGCGCCACC	GGCGCCATCTAGCGG	-
kernel_4	UP00272_1	4	6.07441e-05	0.14123	0.0939549	9	AGCGCCACC	ACGTAACGCCACCCTAATCG	+
kernel_4	CTCF_MOUSE.H10MO.A	2	8.50811e-05	0.197814	0.0986984	9	AGCGCCACC	CCAGCGCCCCCTGGTGGCCA	-
kernel_4	CTCF_HUMAN.H10MO.A	2	0.000150935	0.350924	0.140074	9	AGCGCCACC	ATAGCGCCCCCTGGTGGCCA	-
kernel_4	MA0139.1	1	0.00019078	0.443563	0.147543	9	AGCGCCACC	TAGCGCCCCCTGGTGGCCA	-
kernel_4	CTCF	1	0.000281771	0.655117	0.17649	9	AGCGCCACC	TAGCGCCCCCTGGTGGCCA	-
kernel_4	CTCFL_HUMAN.H10MO.A	1	0.00030428	0.707452	0.17649	9	AGCGCCACC	TAGCGCCCCCTGGTGGCCA	-
kernel_4	MA0599.1	-1	0.000452453	1.05195	0.233275	8	AGCGCCACC	GCCCCGCCCC	+
kernel_4	SP1_HUMAN.H10MO.S	-1	0.000622303	1.44685	0.248601	8	AGCGCCACC	GCCCCGCCCCC	-
kernel_4	SP1_MOUSE.H10MO.S	-1	0.000622303	1.44685	0.248601	8	AGCGCCACC	GCCCCGCCCCC	-
kernel_4	MA0039.2	-1	0.000642906	1.49476	0.248601	8	AGCGCCACC	GCCCCACCCA	-
kernel_4	MA0079.3	-1	0.000766274	1.78159	0.273513	8	AGCGCCACC	GCCCCGCCCCC	+
kernel_4	KLF4_HUMAN.H10MO.A	-1	0.000847427	1.97027	0.280874	8	AGCGCCACC	GCCCCGCCCA	-
kernel_4	KLF13_HUMAN.H10MO.D	0	0.00107795	2.50623	0.294077	9	AGCGCCACC	CACGCCCCCCT	-
kernel_4	KLF4_MOUSE.H10MO.C	1	0.0011152	2.59283	0.294077	9	AGCGCCACC	GGGCCACACCCA	-
kernel_4	SP1_HUMAN.H10MO.C	2	0.00114076	2.65228	0.294077	9	AGCGCCACC	CCGGCCCCGCCCCCTCCCC	-
kernel_4	SP1_MOUSE.H10MO.A	2	0.00114076	2.65228	0.294077	9	AGCGCCACC	CCGGCCCCGCCCCCTCCCC	-
kernel_4	UP00002_1	3	0.0015329	3.564	0.374367	9	AGCGCCACC	GGTCCCGCCCCCTTCTC	+
kernel_4	UP00007_1	0	0.00169689	3.94526	0.393695	9	AGCGCCACC	TCCGCCCCCGCATT	+
kernel_5	MA0740.1	1	1.08992e-05	0.0253407	0.0326422	9	GATACGCCC	GGCCACGCCCCCTT	+
kernel_5	MA0657.1	2	2.25594e-05	0.0524506	0.0326422	9	GATACGCCC	ATGCCACGCCCCTTTTTG	+
kernel_5	MA0685.1	3	2.53174e-05	0.0588629	0.0326422	9	GATACGCCC	TAAGCCACGCCCCCTTT	+
kernel_5	UP00093_2	3	2.82119e-05	0.0655928	0.0326422	9	GATACGCCC	AAGCATACGCCCAACTT	+
kernel_5	KLF14_HUMAN.H10MO.D	0	4.07977e-05	0.0948546	0.0377635	9	GATACGCCC	GCCACGCCCCCCT	-
kernel_5	MA0741.1	0	5.10826e-05	0.118767	0.0394029	9	GATACGCCC	GCCACGCCCCC	+
kernel_5	MA0747.1	0	6.63212e-05	0.154197	0.0438491	9	GATACGCCC	GCCACGCCCACT	+
kernel_5	UP00002_2	3	8.37965e-05	0.194827	0.0484777	9	GATACGCCC	CTGGCCACGCCTTTG	-
kernel_5	UP00002_1	1	9.67923e-05	0.225042	0.0497743	9	GATACGCCC	GGTCCCGCCCCCTTCTC	+
kernel_5	MA0732.1	-1	0.000112036	0.260483	0.0507704	8	GATACGCCC	CTACGCCCACGCACT	+
kernel_5	MA0746.1	0	0.000120669	0.280556	0.0507704	9	GATACGCCC	GCCACGCCCCC	+
kernel_5	MA0443.1	-2	0.000180605	0.419906	0.0696554	7	GATACGCCC	TCCGCCCCCT	-
kernel_5	MA0450.1	-1	0.000280674	0.652566	0.0980627	8	GATACGCCC	TCACGCCCC	-
kernel_5	KLF13_HUMAN.H10MO.D	-2	0.000296637	0.689681	0.0980627	7	GATACGCCC	CACGCCCCCCT	-
kernel_5	MA0733.1	-1	0.000350272	0.814382	0.108074	8	GATACGCCC	TTACGCCCACGCATTT	+
kernel_5	MA0472.2	-3	0.000384436	0.893813	0.111201	6	GATACGCCC	ACGCCCACGCA	+
kernel_5	SP4_HUMAN.H10MO.D	11	0.000918585	2.13571	0.22848	9	GATACGCCC	CCCCCCCCCCGGCCCCGCCCCC	-
kernel_5	KLF4	1	0.000989679	2.301	0.22848	9	GATACGCCC	GGCCACACCC	-
kernel_5	MA0039.2	0	0.000989679	2.301	0.22848	9	GATACGCCC	GCCCCACCCA	-
kernel_5	KLF4_MOUSE.H10MO.C	2	0.00102201	2.37617	0.22848	9	GATACGCCC	GGGCCACACCCA	-
kernel_5	MA0493.1	1	0.00103672	2.41037	0.22848	9	GATACGCCC	GGCCACACCCA	+
kernel_5	KLF4_HUMAN.H10MO.A	0	0.00116118	2.69975	0.240856	9	GATACGCCC	GCCCCGCCCA	-
kernel_5	MA0472.1	0	0.00119696	2.78292	0.240856	9	GATACGCCC	CCCCCGCCCACGCAC	+
kernel_5	MA0742.1	1	0.00129693	3.01535	0.242122	9	GATACGCCC	GACCACGCCCTTATT	+
kernel_5	E2F2_HUMAN.H10MO.B	0	0.00136019	3.16245	0.242122	9	GATACGCCC	GTTTCGCGCC	-
kernel_5	E2F2_MOUSE.H10MO.B	0	0.00136019	3.16245	0.242122	9	GATACGCCC	GTTTCGCGCC	-
kernel_5	WT1_HUMAN.H10MO.D	0	0.00181902	4.22923	0.298883	9	GATACGCCC	CCCCCGCCCCCGC	-
kernel_5	WT1_MOUSE.H10MO.D	0	0.00181902	4.22923	0.298883	9	GATACGCCC	CCCCCGCCCCCGC	-
kernel_5	SP1_HUMAN.H10MO.S	0	0.00193739	4.50443	0.298883	9	GATACGCCC	GCCCCGCCCCC	-
kernel_5	SP1_MOUSE.H10MO.S	0	0.00193739	4.50443	0.298883	9	GATACGCCC	GCCCCGCCCCC	-
kernel_5	EGR1_HUMAN.H10MO.S	-3	0.00304507	7.07978	0.440406	6	GATACGCCC	CCGCCCCCGCA	-
kernel_5	EGR1_MOUSE.H10MO.A	-3	0.00304507	7.07978	0.440406	6	GATACGCCC	CCGCCCCCGCA	-
kernel_5	MA0006.1	-2	0.00324494	7.54448	0.445908	6	GATACGCCC	CACGCA	-
kernel_5	MA0516.1	0	0.0032758	7.61624	0.445908	9	GATACGCCC	GCCCCGCCCCCTCCC	+
kernel_5	MA0649.1	0	0.00365839	8.50576	0.45902	9	GATACGCCC	GACACGTGCC	+
kernel_5	MA0079.3	0	0.0037972	8.8285	0.45902	9	GATACGCCC	GCCCCGCCCCC	+
kernel_5	MA0162.2	0	0.00386461	8.98522	0.45902	9	GATACGCCC	CCCCCGCCCCCGCC	+
kernel_5	KLF12_HUMAN.H10MO.D	1	0.0040364	9.38462	0.45902	9	GATACGCCC	GACCACGCCCAT	-
kernel_5	SP2_MOUSE.H10MO.C	3	0.00408217	9.49106	0.45902	9	GATACGCCC	TTAGCCCCGCCCCCCTC	-
kernel_5	P63_HUMAN.H10MO.S	2	0.00408383	9.4949	0.45902	9	GATACGCCC	GAGACATGTCC	-
kernel_5	P63_MOUSE.H10MO.D	2	0.00408383	9.4949	0.45902	9	GATACGCCC	GAGACATGTCC	-
kernel_5	SP2_HUMAN.H10MO.C	6	0.00420353	9.77321	0.45902	9	GATACGCCC	CCCCCGGCCCCGCCCCCCCCCC	-
kernel_5	UP00093_1	3	0.00426475	9.91554	0.45902	9	GATACGCCC	TCGACCCCGCCCCTAT	+
kernel_5	MA0599.1	0	0.00489167	11.3731	0.499699	9	GATACGCCC	GCCCCGCCCC	+
kernel_5	UP00272_1	2	0.00491468	11.4266	0.499699	9	GATACGCCC	ACGTAACGCCACCCTAATCG	+
kernel_5	SP1_HUMAN.H10MO.C	3	0.00526025	12.2301	0.499699	9	GATACGCCC	CCGGCCCCGCCCCCTCCCC	-
kernel_5	SP1_MOUSE.H10MO.A	3	0.00526025	12.2301	0.499699	9	GATACGCCC	CCGGCCCCGCCCCCTCCCC	-
kernel_5	SP3_HUMAN.H10MO.B	5	0.00529051	12.3004	0.499699	9	GATACGCCC	CCCCGGCCCCGCCCCCCCCC	-
kernel_5	SP3_MOUSE.H10MO.B	5	0.00529051	12.3004	0.499699	9	GATACGCCC	CCCCGGCCCCGCCCCCCCCC	-
kernel_8	UP00035_2	5	5.73269e-06	0.0133285	0.026657	9	TGGGCACAG	CCTTTTGGGCACACCC	-
kernel_8	MA0738.1	2	0.000112845	0.262365	0.262365	7	TGGGCACAG	GGTGGGCAT	-
kernel_11	MESP1_HUMAN.H10MO.D	1	4.96237e-06	0.0115375	0.0160644	9	ACACACCTG	TCCACACCTGC	-
kernel_11	MA0522.2	-1	1.28305e-05	0.0298309	0.0160644	8	ACACACCTG	AACACCTGCT	+
kernel_11	MA0086.1	-3	1.3962e-05	0.0324617	0.0160644	6	ACACACCTG	CACCTG	-
kernel_11	MA0830.1	-1	1.42566e-05	0.0331466	0.0160644	8	ACACACCTG	CGCACCTGCT	+
kernel_11	FIGLA_HUMAN.H10MO.D	-1	1.86632e-05	0.043392	0.0164123	8	ACACACCTG	AACACCTGTTA	-
kernel_11	ID4_HUMAN.H10MO.D	0	2.53896e-05	0.0590308	0.0164123	9	ACACACCTG	TTACACCTGTC	-
kernel_11	HTF4_HUMAN.H10MO.B	-1	2.80879e-05	0.0653044	0.0164123	8	ACACACCTG	CACACCTGGCG	-
kernel_11	MA0824.1	-1	2.91306e-05	0.0677288	0.0164123	8	ACACACCTG	TACACCTGTC	+
kernel_11	MA0103.2	0	3.70583e-05	0.0861606	0.0185589	9	ACACACCTG	CCTCACCTG	+
kernel_11	MA0698.1	0	4.54666e-05	0.10571	0.0194727	9	ACACACCTG	GAACATCTGGATG	-
kernel_11	MA0820.1	-1	4.75238e-05	0.110493	0.0194727	8	ACACACCTG	ACCACCTGTT	+
kernel_11	SNAI1_HUMAN.H10MO.C	-2	6.49919e-05	0.151106	0.0201521	7	ACACACCTG	CCACCTGG	-
kernel_11	SNAI1_MOUSE.H10MO.C	-2	6.49919e-05	0.151106	0.0201521	7	ACACACCTG	CCACCTGG	-
kernel_11	SNAI2_HUMAN.H10MO.C	-3	6.88266e-05	0.160022	0.0201521	6	ACACACCTG	CACCTGA	-
kernel_11	SNAI2_MOUSE.H10MO.C	-3	6.88266e-05	0.160022	0.0201521	6	ACACACCTG	CACCTGA	-
kernel_11	MA0807.1	0	7.15371e-05	0.166324	0.0201521	8	ACACACCTG	TCACACCT	-
kernel_11	ITF2_HUMAN.H10MO.B	-1	8.72636e-05	0.202888	0.0218509	8	ACACACCTG	TGCACCTGG	-
kernel_11	ITF2_MOUSE.H10MO.B	-1	8.72636e-05	0.202888	0.0218509	8	ACACACCTG	TGCACCTGG	-
kernel_11	MA0806.1	0	0.000137467	0.319611	0.0326102	8	ACACACCTG	TCACACCT	-
kernel_11	MA0801.1	0	0.000150458	0.349815	0.0339073	8	ACACACCTG	TCACACCT	-
kernel_11	ZEB1_HUMAN.H10MO.B	0	0.000184796	0.42965	0.038418	9	ACACACCTG	GCTCACCTGGA	-
kernel_11	ZBT18_HUMAN.H10MO.D	3	0.000196044	0.455803	0.038418	9	ACACACCTG	GCGAAACATCTGGA	-
kernel_11	ZBT18_MOUSE.H10MO.D	3	0.000196044	0.455803	0.038418	9	ACACACCTG	GCGAAACATCTGGA	-
kernel_11	SCRT1_HUMAN.H10MO.D	0	0.000288668	0.671154	0.0519129	9	ACACACCTG	AACCACCTGTTGC	-
kernel_11	MA0743.1	0	0.000289503	0.673094	0.0519129	9	ACACACCTG	AACCACCTGTTGCTC	-
kernel_11	MA0745.1	-2	0.0003018	0.701684	0.0519129	7	ACACACCTG	ACACCTGTT	-
kernel_11	MA0688.1	2	0.000310978	0.723025	0.0519129	9	ACACACCTG	TTTCACACCTT	-
kernel_11	MA0803.1	0	0.000328772	0.764395	0.0529231	8	ACACACCTG	TCACACCT	-
kernel_11	MA0665.1	-1	0.000344785	0.801624	0.0535869	8	ACACACCTG	AACAGCTGTT	+
kernel_11	UP00046_1	3	0.000356907	0.829808	0.0536218	9	ACACACCTG	TTTTCGCACCTGTGGAT	-
kernel_11	PKNX2_HUMAN.H10MO.D	0	0.000373349	0.868036	0.0542827	9	ACACACCTG	TGACACCTGTCAC	-
kernel_11	MA0667.1	-1	0.000442097	1.02788	0.0579464	8	ACACACCTG	AACAGCTGTT	+
kernel_11	TWST1_HUMAN.H10MO.D	-2	0.000442097	1.02788	0.0579464	7	ACACACCTG	CCACCTGGGT	-
kernel_11	TWST1_MOUSE.H10MO.D	-2	0.000442097	1.02788	0.0579464	7	ACACACCTG	CCACCTGGGT	-
kernel_11	ZEB1_MOUSE.H10MO.D	-3	0.000449972	1.04619	0.0579464	6	ACACACCTG	CACCTGT	-
kernel_11	MYF6_HUMAN.H10MO.C	-3	0.000488615	1.13603	0.0595214	6	ACACACCTG	CAGCTGC	-
kernel_11	MYF6_MOUSE.H10MO.C	-3	0.000488615	1.13603	0.0595214	6	ACACACCTG	CAGCTGC	-
kernel_11	MA0522.1	-1	0.000602706	1.40129	0.0714875	8	ACACACCTG	CACAGCTGCAG	+
kernel_11	MA0805.1	0	0.000631862	1.46908	0.0730241	8	ACACACCTG	TCACACCT	-
kernel_11	MA0832.1	1	0.000705146	1.63946	0.0794562	9	ACACACCTG	GCAACAGCTGTTGT	+
kernel_11	MGAP_HUMAN.H10MO.D	8	0.000816464	1.89828	0.0890127	8	ACACACCTG	GTGAAAATTCACACCT	-
kernel_11	UP00068_1	5	0.000829455	1.92848	0.0890127	9	ACACACCTG	AATTTTCACACCTTTTA	-
kernel_11	UP00036_1	1	0.000885278	2.05827	0.0922161	9	ACACACCTG	CGGACACCTGTTCTTC	-
kernel_11	TBX4_HUMAN.H10MO.D	11	0.000900225	2.09302	0.0922161	9	ACACACCTG	GGTGTGAAATTTCACACCTT	-
kernel_11	UP00068_2	4	0.00103914	2.416	0.0963077	9	ACACACCTG	GAGGCGACACCTCCGC	-
kernel_11	MA0689.1	2	0.00104563	2.43108	0.0963077	9	ACACACCTG	CTTCACACCTA	-
kernel_11	MA0783.1	0	0.00107489	2.49911	0.0963077	9	ACACACCTG	TGACACCTGTCA	-
kernel_11	TBX21_HUMAN.H10MO.D	3	0.00107489	2.49911	0.0963077	9	ACACACCTG	ATTTCACACCTT	-
kernel_11	TBX5_HUMAN.H10MO.D	0	0.00108974	2.53364	0.0963077	8	ACACACCTG	TCACACCT	-
kernel_11	TBX5_MOUSE.H10MO.D	0	0.00108974	2.53364	0.0963077	8	ACACACCTG	TCACACCT	-
kernel_11	ASCL2_HUMAN.H10MO.D	0	0.00113671	2.64285	0.0985268	9	ACACACCTG	CCCCACCTGCCCAC	-
kernel_11	MA0819.1	-1	0.00122901	2.85744	0.104517	8	ACACACCTG	AACACGTGTT	+
kernel_11	SCRT2_HUMAN.H10MO.D	-2	0.00125417	2.91593	0.104681	7	ACACACCTG	CCACCTGTTGCAT	-
kernel_11	MA0802.1	2	0.00132509	3.08083	0.106651	8	ACACACCTG	TTTCACACCT	-
kernel_11	MA0744.1	-2	0.00146129	3.39749	0.113558	7	ACACACCTG	CCACCTGTTGCAT	-
kernel_11	MA0691.1	-1	0.00153835	3.57665	0.11752	8	ACACACCTG	AACAGCTGAT	+
kernel_11	MA0690.1	1	0.00165646	3.85126	0.124433	9	ACACACCTG	TTCACACCTT	-
kernel_11	MA0545.1	0	0.00177187	4.11961	0.130922	9	ACACACCTG	GAACAGCTGTC	+
kernel_11	MYOG_HUMAN.H10MO.D	0	0.0018314	4.258	0.133137	9	ACACACCTG	TGACAGCTGCTGC	+
kernel_11	TGIF2_HUMAN.H10MO.D	-2	0.00190716	4.43414	0.136444	7	ACACACCTG	ACAGCTGTCAT	-
kernel_11	TBR1_HUMAN.H10MO.D	3	0.00197274	4.58663	0.138931	9	ACACACCTG	TTTTCACACCTTT	-
kernel_11	MA0816.1	-1	0.00206294	4.79633	0.14088	8	ACACACCTG	AGCAGCTGCT	+
kernel_11	TFE2_HUMAN.H10MO.C	0	0.00220672	5.13062	0.144474	9	ACACACCTG	GACCATCTGGT	-
kernel_11	TFE2_MOUSE.H10MO.S	0	0.00220672	5.13062	0.144474	9	ACACACCTG	GACCATCTGGT	-
kernel_11	MYOD1_HUMAN.H10MO.C	-2	0.00226957	5.27676	0.144474	7	ACACACCTG	GCAGCTGTC	+
kernel_11	MA0048.1	0	0.00227583	5.2913	0.144474	9	ACACACCTG	ACGCAGCTGCGC	-
kernel_11	MA0782.1	0	0.00227583	5.2913	0.144474	9	ACACACCTG	TGACACCTGTCA	-
kernel_11	MAX_MOUSE.H10MO.A	0	0.00237225	5.51548	0.148503	9	ACACACCTG	GACCACGTGGC	+
kernel_11	UP00226_1	0	0.0024204	5.62743	0.149442	9	ACACACCTG	AAAGACCTGTCAATAC	+
kernel_11	MA0800.1	4	0.00245917	5.71757	0.149784	9	ACACACCTG	ATTTTCACACCTT	-
kernel_11	UP00203_1	0	0.00260639	6.05985	0.155995	9	ACACACCTG	AAAGACCTGTCAATCC	+
kernel_11	EOMES_HUMAN.H10MO.D	1	0.00263036	6.11559	0.155995	9	ACACACCTG	TTAACACCTCCT	-
kernel_11	MA0500.1	0	0.00273822	6.36637	0.158228	9	ACACACCTG	CTGCAGCTGTC	-
kernel_11	MA0521.1	0	0.00273822	6.36637	0.158228	9	ACACACCTG	CTGCAGCTGTT	-
kernel_11	MYC_MOUSE.H10MO.A	2	0.0028261	6.57068	0.161239	9	ACACACCTG	GCAAGCACGTGG	+
kernel_11	MA0009.1	1	0.00294014	6.83582	0.164251	9	ACACACCTG	TTCACACCTAG	-
kernel_11	NDF1_HUMAN.H10MO.C	0	0.00303519	7.05681	0.164251	9	ACACACCTG	GGCCATCTGCCG	-
kernel_11	MA0499.1	-1	0.00305383	7.10015	0.164251	8	ACACACCTG	TGCAGCTGTCCCT	+
kernel_11	HTF4_MOUSE.H10MO.C	2	0.00315573	7.33707	0.164251	9	ACACACCTG	AGGAACAGCTG	+
kernel_11	MYOG_MOUSE.H10MO.C	2	0.00315573	7.33707	0.164251	9	ACACACCTG	GGGAACAGCTG	+
kernel_11	UP00205_1	0	0.00324593	7.54679	0.164251	9	ACACACCTG	AAGCACCTGTCAATAT	+
kernel_11	MEIS2_HUMAN.H10MO.B	0	0.00327974	7.6254	0.164251	9	ACACACCTG	TGACAGCTGTCAA	-
kernel_11	MEIS2_MOUSE.H10MO.B	0	0.00327974	7.6254	0.164251	9	ACACACCTG	TGACAGCTGTCAA	-
kernel_11	UP00099_1	2	0.0033162	7.71017	0.164251	9	ACACACCTG	CTCAGCAGCTGCTCCTG	+
kernel_11	ZBTB4_HUMAN.H10MO.D	-1	0.0033162	7.71017	0.164251	8	ACACACCTG	CCCACCTGCCATCTAGG	-
kernel_11	MA0048.2	-1	0.00339596	7.89562	0.166373	8	ACACACCTG	CGCAGCTGCG	+
kernel_11	UP00002_2	4	0.00363211	8.44466	0.172639	9	ACACACCTG	CTGGCCACGCCTTTG	-
kernel_11	HEN1_HUMAN.H10MO.C	4	0.00363877	8.46014	0.172639	9	ACACACCTG	TGGGGAGCAGCTGCGTCCCT	+
kernel_11	HEN1_MOUSE.H10MO.C	4	0.00363877	8.46014	0.172639	9	ACACACCTG	TGGGGAGCAGCTGCGTCCCT	+
kernel_11	MA0831.1	-1	0.00418166	9.72236	0.192782	8	ACACACCTG	ATCACGTGAC	+
kernel_11	PTF1A_HUMAN.H10MO.C	9	0.00419165	9.74558	0.192782	9	ACACACCTG	CAGGAAACAGAACAGCTGTCC	+
kernel_11	PTF1A_MOUSE.H10MO.C	9	0.00419165	9.74558	0.192782	9	ACACACCTG	CAGGAAACAGAACAGCTGTCC	+
kernel_11	TBX20_HUMAN.H10MO.D	9	0.00442128	10.2795	0.199874	8	ACACACCTG	TTCACACCTTCACACCT	-
kernel_11	MITF_HUMAN.H10MO.C	-1	0.00447888	10.4134	0.199874	8	ACACACCTG	ATCACATGAC	-
kernel_11	MITF_MOUSE.H10MO.C	-1	0.00447888	10.4134	0.199874	8	ACACACCTG	ATCACATGAC	-
kernel_11	MA0797.1	0	0.00461986	10.7412	0.204144	9	ACACACCTG	TGACAGCTGTCA	-
kernel_11	MA0871.1	-1	0.00479556	11.1497	0.204516	8	ACACACCTG	ATCACGTGAC	+
kernel_11	MA0626.1	-1	0.00479556	11.1497	0.204516	8	ACACACCTG	GACACGTGCC	-
kernel_11	GRHL1_HUMAN.H10MO.D	1	0.00494837	11.505	0.204516	9	ACACACCTG	GTAAAACCGGTT	-
kernel_11	UP00210_1	0	0.00497684	11.5712	0.204516	9	ACACACCTG	AATTACCTGTCAATAC	+
kernel_11	UP00060_1	3	0.00497684	11.5712	0.204516	9	ACACACCTG	CCCGACCACGTGGTCA	-
kernel_11	ENOA_HUMAN.H10MO.A	1	0.00499129	11.6047	0.204516	9	ACACACCTG	TGCCCACGTGGTG	-
kernel_11	ENOA_MOUSE.H10MO.A	1	0.00499129	11.6047	0.204516	9	ACACACCTG	TGCCCACGTGGTG	-
kernel_11	MA0622.1	-2	0.0053361	12.4064	0.214741	7	ACACACCTG	ACACGTGC	-
kernel_11	MA0058.3	-1	0.00549192	12.7687	0.219056	8	ACACACCTG	ACCACGTGCT	+
kernel_11	MA0249.1	0	0.00567089	13.1848	0.22226	9	ACACACCTG	CAACATATGCGA	-
kernel_11	TFAP4_HUMAN.H10MO.C	0	0.00586753	13.642	0.224372	9	ACACACCTG	CCGCAGCTGGC	-
kernel_11	MA0649.1	-1	0.0058741	13.6573	0.224372	8	ACACACCTG	GGCACGTGTC	-
kernel_11	UP00186_1	0	0.00612887	14.2496	0.23079	9	ACACACCTG	AAGGAGCTGTCAATAC	+
kernel_11	MA0549.1	-1	0.00627487	14.5891	0.23079	8	ACACACCTG	CGCACGTGTGA	+
kernel_11	UP00046_2	3	0.00627527	14.59	0.23079	9	ACACACCTG	CCGGACCATCTGGCCTT	-
kernel_11	MA0823.1	-1	0.00628073	14.6027	0.23079	8	ACACACCTG	GACACGTGCC	+
kernel_11	UP00398_1	9	0.00632227	14.6993	0.23079	9	ACACACCTG	TTTACACCCGTACACCCCAAAAC	+
kernel_11	TF2LX_HUMAN.H10MO.D	4	0.00634936	14.7623	0.23079	9	ACACACCTG	ACTATGACAGCTGTC	-
kernel_11	TFE2_MOUSE.H10MO.A	0	0.00644947	14.995	0.232553	9	ACACACCTG	TTCCAGCTGCCTCTGCTTTC	+
kernel_11	ATOH1_MOUSE.H10MO.C	0	0.00670814	15.5964	0.23639	9	ACACACCTG	TGCCATCTGCT	-
kernel_11	MA0147.2	0	0.00671321	15.6082	0.23639	9	ACACACCTG	AAGCACATGG	-
kernel_11	MA0692.1	-1	0.00671321	15.6082	0.23639	8	ACACACCTG	ATCACGTGAC	+
kernel_11	MA0004.1	-3	0.00685783	15.9444	0.23961	6	ACACACCTG	CACGTG	-
kernel_11	OLIG2_MOUSE.H10MO.B	9	0.00691472	16.0767	0.23974	9	ACACACCTG	CCAGCCGGGAAGCAGCTGGC	-
kernel_11	MA0493.1	2	0.00716882	16.6675	0.241272	9	ACACACCTG	GGCCACACCCA	+
kernel_11	MYC_HUMAN.H10MO.A	0	0.00716882	16.6675	0.241272	9	ACACACCTG	GAGCACGTGGC	+
kernel_11	MA0464.1	-1	0.00716882	16.6675	0.241272	8	ACACACCTG	CTCACGTGCAC	+
kernel_11	MA0825.1	-1	0.00717303	16.6773	0.241272	8	ACACACCTG	ACCACGTGCC	+
kernel_11	MYCN_HUMAN.H10MO.B	-2	0.00746594	17.3583	0.246524	7	ACACACCTG	CCACGTGG	-
kernel_11	MYCN_MOUSE.H10MO.B	-2	0.00746594	17.3583	0.246524	7	ACACACCTG	CCACGTGG	-
kernel_11	TFE3_HUMAN.H10MO.C	-2	0.00818078	19.0203	0.263375	7	ACACACCTG	CCACATGACC	-
kernel_11	TFE3_MOUSE.H10MO.C	-2	0.00818078	19.0203	0.263375	7	ACACACCTG	CCACATGACC	-
kernel_11	MA0118.1	0	0.00835516	19.4257	0.267082	9	ACACACCTG	GACCCCCCA	-
kernel_11	MA0058.2	0	0.0087319	20.3017	0.273309	9	ACACACCTG	AAGCACATGG	+
kernel_11	CMYC	-1	0.0087319	20.3017	0.273309	8	ACACACCTG	CGCACGTGGC	+
kernel_11	MXI1_MOUSE.H10MO.C	-2	0.00888954	20.6682	0.276325	7	ACACACCTG	GCACGTGGCGGCGGG	+
kernel_11	TBX19_HUMAN.H10MO.D	3	0.00904602	21.032	0.279263	9	ACACACCTG	ATTTCACACCTACGTGTGAAAT	-
kernel_11	UP00070_1	0	0.0091977	21.3846	0.282014	9	ACACACCTG	TCGTACCCGCATCATT	+
kernel_11	UP00332_1	4	0.00973643	22.6372	0.292561	9	ACACACCTG	GACCAAGCACGTGCTCGTAT	+
kernel_11	TBX1_HUMAN.H10MO.D	4	0.00973643	22.6372	0.292561	9	ACACACCTG	CCGCCCACCCCTGCCCACCC	-
kernel_11	TBX2_HUMAN.H10MO.D	8	0.00999676	23.2425	0.294943	9	ACACACCTG	GTCGCTTCTCACACCTCTGATGGCA	-
kernel_11	TBX2_MOUSE.H10MO.D	8	0.00999676	23.2425	0.294943	9	ACACACCTG	GTCGCTTCTCACACCTCTGATGGCA	-
kernel_11	UP00013_1	0	0.0100774	23.43	0.294943	9	ACACACCTG	CAATACCGGAAGTGTAA	+
kernel_11	UP00122_1	0	0.0100774	23.43	0.294943	9	ACACACCTG	ACGCAGCTGTCAATATC	-
kernel_11	BRAC_HUMAN.H10MO.D	3	0.0107048	24.8886	0.303451	9	ACACACCTG	ATTTCACACCTAGGTGTCACTATGT	-
kernel_11	BRAC_MOUSE.H10MO.D	3	0.0107048	24.8886	0.303451	9	ACACACCTG	ATTTCACACCTAGGTGTCACTATGT	-
kernel_11	MA0608.1	-2	0.0108098	25.1328	0.304513	7	ACACACCTG	ACACGTGGC	-
kernel_11	MA0128.1	-2	0.0110242	25.6313	0.306811	7	ACACACCTG	ACACGTGG	+
kernel_11	MA0550.1	1	0.0110428	25.6746	0.306811	9	ACACACCTG	AAGCCACGTGTCCA	+
kernel_11	MA0009.2	0	0.0112101	26.0635	0.306811	9	ACACACCTG	TCACACCTAGGTGTGA	+
kernel_11	UP00258_1	0	0.0112101	26.0635	0.306811	9	ACACACCTG	AACTAGCTGTCAATAC	+
kernel_11	MYOD1_MOUSE.H10MO.C	-2	0.0115582	26.8727	0.313753	7	ACACACCTG	GCAGCTGTCCCTGCC	+
kernel_11	UP00324_1	4	0.0118991	27.6654	0.313753	9	ACACACCTG	GATGCATCACGTGATGCACT	+
kernel_11	MA0620.1	0	0.0120285	27.9663	0.313753	9	ACACACCTG	GGTCACGTGG	+
kernel_11	KLF4	2	0.0120285	27.9663	0.313753	8	ACACACCTG	GGCCACACCC	-
kernel_11	MA0633.1	-1	0.0120285	27.9663	0.313753	8	ACACACCTG	AACATATGGT	-
kernel_11	MAX_HUMAN.H10MO.A	-1	0.0120428	27.9994	0.313753	8	ACACACCTG	ACCACGTGGCT	-
kernel_11	MA0796.1	0	0.0124665	28.9846	0.321081	9	ACACACCTG	TGACAGCTGTCA	-
kernel_11	UP00356_1	4	0.012712	29.5554	0.323016	9	ACACACCTG	GACTAAGCACGTGCTAATAT	-
kernel_11	MA0464.2	-1	0.0128097	29.7826	0.323016	8	ACACACCTG	ATCACGTGAC	+
kernel_11	HEY1_HUMAN.H10MO.D	0	0.0132813	30.8791	0.330729	9	ACACACCTG	CGACACGTGCCA	-
kernel_11	NMYC	-1	0.0136366	31.705	0.334038	8	ACACACCTG	CGCACGTGGC	+
kernel_11	MA0603.1	-2	0.0136366	31.705	0.334038	7	ACACACCTG	GCACGTGACC	-
kernel_11	PROX1_HUMAN.H10MO.D	4	0.0139743	32.4902	0.34046	9	ACACACCTG	CCCAACCCGCCTTACCC	-
kernel_11	MA0617.1	-2	0.0141839	32.9777	0.34371	7	ACACACCTG	GCACGTGA	+
kernel_11	MA0091.1	1	0.0150573	35.0082	0.358018	9	ACACACCTG	CGACCATCTGTT	+
kernel_11	MA0561.1	-3	0.0150921	35.0891	0.358018	6	ACACACCTG	CACGTGGC	+
kernel_11	UP00081_2	1	0.0159156	37.0038	0.375577	9	ACACACCTG	CGACCAACTGCCGTG	+
kernel_11	MA0664.1	-1	0.0164148	38.1644	0.385338	8	ACACACCTG	ATCACGTGAT	-
kernel_11	MA0829.1	-1	0.0174484	40.5676	0.403768	8	ACACACCTG	ATCACGTGAC	+
kernel_11	MA1099.1	-1	0.0174484	40.5676	0.403768	8	ACACACCTG	GGCACGCGTC	+
kernel_11	MA0746.1	1	0.0174959	40.678	0.403768	9	ACACACCTG	GCCACGCCCCC	+
kernel_11	BHE40_HUMAN.H10MO.A	-1	0.0177699	41.3151	0.40451	8	ACACACCTG	GTCACGTGC	-
kernel_11	BHE40_MOUSE.H10MO.B	-1	0.0177699	41.3151	0.40451	8	ACACACCTG	GTCACGTGC	-
kernel_11	MA0104.3	-3	0.0181412	42.1783	0.406798	6	ACACACCTG	CACGTGGC	-
kernel_11	MA0616.1	3	0.018381	42.7358	0.410134	9	ACACACCTG	TAACGACACGTGC	+
kernel_11	MA0804.1	2	0.0187456	43.5836	0.410148	9	ACACACCTG	TTTCACACCTAGGTGTGAAA	-
kernel_11	MYB_HUMAN.H10MO.C	-2	0.0190523	44.2967	0.41023	7	ACACACCTG	CCAACTG	-
kernel_11	MA0247.2	-2	0.0196933	45.7868	0.41023	7	ACACACCTG	CCACTTGAAA	-
kernel_11	MA0560.1	-2	0.0196933	45.7868	0.41023	7	ACACACCTG	TCACGTGGCT	-
kernel_11	MA0059.1	0	0.0197568	45.9346	0.41023	9	ACACACCTG	GAGCACGTGGT	+
kernel_11	GCM2_HUMAN.H10MO.D	-2	0.0197568	45.9346	0.41023	7	ACACACCTG	ATACCCGCATC	-
kernel_11	BHE41_HUMAN.H10MO.D	4	0.0199725	46.436	0.41023	9	ACACACCTG	GCCTCTGCACGTGACCCGGT	-
kernel_11	BHE41_MOUSE.H10MO.D	4	0.0199725	46.436	0.41023	9	ACACACCTG	GCCTCTGCACGTGACCCGGT	-
kernel_11	KLF1_HUMAN.H10MO.C	1	0.0209829	48.7853	0.420331	9	ACACACCTG	GCCACACCCTG	-
kernel_11	KLF1_MOUSE.H10MO.C	1	0.0209829	48.7853	0.420331	9	ACACACCTG	GCCACACCCTG	-
kernel_11	MA0686.1	-1	0.0209829	48.7853	0.420331	8	ACACACCTG	TACATCCGGGT	-
kernel_11	BHE23_HUMAN.H10MO.D	1	0.0217442	50.5552	0.431743	9	ACACACCTG	CCACCATATGCT	-
kernel_11	MA0828.1	-1	0.0221944	51.602	0.43875	8	ACACACCTG	ATCACGTGAC	+
kernel_11	UP00050_2	5	0.0225745	52.4857	0.440647	9	ACACACCTG	TGTCGTTACACGTGGAAGGCGGT	+
kernel_11	UP00231_1	2	0.0231237	53.7626	0.44924	9	ACACACCTG	TTAACCACTTGAAAATT	+
kernel_11	NDF1_MOUSE.H10MO.C	-1	0.023642	54.9676	0.453444	8	ACACACCTG	GCCATCTGTCA	-
kernel_11	RREB1_HUMAN.H10MO.D	6	0.0241575	56.1661	0.454518	9	ACACACCTG	ACCCCAAACCACCCCCCCCCCC	-
kernel_11	RREB1_MOUSE.H10MO.D	6	0.0241575	56.1661	0.454518	9	ACACACCTG	ACCCCAAACCACCCCCCCCCCC	-
kernel_11	UP00277_1	2	0.0241804	56.2195	0.454518	9	ACACACCTG	TCAAATACCGGCGAAATCTAA	+
kernel_11	MA0562.1	-2	0.0244863	56.9307	0.454518	7	ACACACCTG	TCACGTGG	+
kernel_11	MA0747.1	1	0.0245047	56.9734	0.454518	9	ACACACCTG	GCCACGCCCACT	+
kernel_11	MA0647.1	-1	0.0245047	56.9734	0.454518	8	ACACACCTG	AAAACCGGTTTT	+
kernel_11	MA0696.1	-1	0.0248631	57.8068	0.454664	8	ACACACCTG	CACAGCGGGGGGTC	-
kernel_11	TBX3_HUMAN.H10MO.D	4	0.0253962	59.0462	0.454664	9	ACACACCTG	TTTTTATCACCTAATTCTCTACCT	-
kernel_11	TBX3_MOUSE.H10MO.D	4	0.0253962	59.0462	0.454664	9	ACACACCTG	TTTTTATCACCTAATTCTCTACCT	-
kernel_11	TFEB_HUMAN.H10MO.C	-3	0.0254062	59.0693	0.454664	6	ACACACCTG	CACGTGACC	-
kernel_11	TFEB_MOUSE.H10MO.C	-3	0.0254062	59.0693	0.454664	6	ACACACCTG	CACGTGACC	-
kernel_11	TFCP2_HUMAN.H10MO.D	6	0.0254204	59.1024	0.454664	9	ACACACCTG	GCCTGAACTGGCCAGA	+
kernel_11	TFCP2_MOUSE.H10MO.D	6	0.0254204	59.1024	0.454664	9	ACACACCTG	GCCTGAACTGGCCAGA	+
kernel_11	KLF3_HUMAN.H10MO.D	4	0.0260436	60.5515	0.462143	9	ACACACCTG	AGCCACACCCAGGCA	-
kernel_11	KLF3_MOUSE.H10MO.D	4	0.0260436	60.5515	0.462143	9	ACACACCTG	AGCCACACCCAGGCA	-
kernel_11	SRBP1_HUMAN.H10MO.B	-1	0.0265989	61.8425	0.46666	8	ACACACCTG	CTCACCCCACC	-
kernel_11	SRBP1_MOUSE.H10MO.B	-1	0.0265989	61.8425	0.46666	8	ACACACCTG	CTCACCCCACC	-
kernel_11	MA0233.1	0	0.0266088	61.8655	0.46666	5	ACACACCTG	AAACA	+
kernel_11	UP00092_2	1	0.0270011	62.7775	0.471597	9	ACACACCTG	CGACCAACTGCCATGC	+
kernel_11	UP00199_1	5	0.0277556	64.5318	0.471597	9	ACACACCTG	ATAAATGACACCTATCA	+
kernel_11	HES1_HUMAN.H10MO.D	1	0.0280138	65.1321	0.471597	9	ACACACCTG	CCGCCACGAGCCC	+
kernel_11	HES1_MOUSE.H10MO.D	1	0.0280138	65.1321	0.471597	9	ACACACCTG	CCGCCACGAGCCC	+
kernel_11	MEIS1_HUMAN.H10MO.C	1	0.0280138	65.1321	0.471597	9	ACACACCTG	CATAAAACTGTCA	-
kernel_11	MEIS1_MOUSE.H10MO.C	1	0.0280138	65.1321	0.471597	9	ACACACCTG	CATAAAACTGTCA	-
kernel_11	USF1_HUMAN.H10MO.A	-2	0.0280684	65.2591	0.471597	7	ACACACCTG	CCACGTGACC	-
kernel_11	USF1_MOUSE.H10MO.A	-2	0.0280684	65.2591	0.471597	7	ACACACCTG	CCACGTGACC	-
kernel_11	MLX_HUMAN.H10MO.D	-2	0.0281979	65.5601	0.471597	7	ACACACCTG	GCACGTGATCA	-
kernel_11	MEIS3_HUMAN.H10MO.D	-3	0.0281979	65.5601	0.471597	6	ACACACCTG	CACCTGTCAAA	-
kernel_11	KLF8_HUMAN.H10MO.C	-1	0.0285432	66.3629	0.471597	8	ACACACCTG	CACCCCCTG	-
kernel_11	KLF8_MOUSE.H10MO.C	-1	0.0285432	66.3629	0.471597	8	ACACACCTG	CACCCCCTG	-
kernel_11	TGIF1_MOUSE.H10MO.D	4	0.0286691	66.6556	0.471597	9	ACACACCTG	CAGGTGACACCTGACA	+
kernel_11	UP00042_2	6	0.0286691	66.6556	0.471597	9	ACACACCTG	AGCGGCACACACGCAA	+
kernel_11	TGIF1_HUMAN.H10MO.D	4	0.0286691	66.6556	0.471597	9	ACACACCTG	CAGGTGACACCTGACA	-
kernel_11	UP00309_1	4	0.0290987	67.6545	0.475185	9	ACACACCTG	GATCAGTCACGTGACTGATCG	+
kernel_11	MA0461.1	-1	0.0292034	67.8979	0.475185	8	ACACACCTG	GCCATCTG	-
kernel_11	ZSC16_HUMAN.H10MO.D	11	0.0307953	71.599	0.49469	9	ACACACCTG	TAGTGTTAACAGAACACCTC	-
kernel_11	MA0607.1	-2	0.0309509	71.9609	0.49469	7	ACACACCTG	ACATATGG	-
kernel_11	UP00006_1	0	0.0311297	72.3766	0.495789	9	ACACACCTG	ACCCCCCCGGGGGGG	-
kernel_11	USF2_MOUSE.H10MO.A	1	0.0314917	73.2182	0.498329	9	ACACACCTG	GGGTCACGTGACC	-
kernel_11	MA0552.1	4	0.0315103	73.2615	0.498329	9	ACACACCTG	GGAAGGTCACGTGG	+
kernel_13	CUX2_HUMAN.H10MO.D	6	1.3875e-05	0.0322594	0.0640622	9	ATAAACAAG	TAATCGATAATCATATCGATC	-
kernel_13	UP00352_1	11	7.39525e-05	0.17194	0.121735	9	ATAAACAAG	ATGACCTATATATAAAAATGA	+
kernel_13	PO2F2_HUMAN.H10MO.D	8	7.90989e-05	0.183905	0.121735	8	ATAAACAAG	TAATTTGCATATTCAT	+
kernel_13	UP00337_1	12	0.000188023	0.437154	0.14209	9	ATAAACAAG	GACTAGATATATATATTCGAT	+
kernel_13	GATA5_HUMAN.H10MO.D	6	0.000215423	0.500859	0.14209	9	ATAAACAAG	TAAGAGATAACTTAGAT	+
kernel_13	GATA5_MOUSE.H10MO.D	6	0.000215423	0.500859	0.14209	9	ATAAACAAG	TAAGAGATAACTTAGAT	+
kernel_13	UP00211_1	9	0.000215423	0.500859	0.14209	8	ATAAACAAG	AAAATATGCATAATAAA	+
kernel_13	UP00399_1	12	0.000259834	0.604114	0.149959	9	ATAAACAAG	TTAAAAATATGCATAATCAGTA	+
kernel_13	PO5F1_HUMAN.H10MO.A	6	0.000308358	0.716933	0.158191	9	ATAAACAAG	ATTTGCATAACAATGG	-
kernel_13	PO3F4_HUMAN.H10MO.D	8	0.000433669	1.00828	0.200229	9	ATAAACAAG	TAATTTGCATAATTTAT	+
kernel_13	PO5F1_MOUSE.H10MO.A	6	0.000483946	1.12517	0.203129	9	ATAAACAAG	ATTTGCATAACAAAGG	-
kernel_13	ONEC2_HUMAN.H10MO.D	11	0.000619039	1.43927	0.21112	9	ATAAACAAG	AAAAAAAATCAATAACAAGAC	-
kernel_13	ONEC2_MOUSE.H10MO.D	11	0.000619039	1.43927	0.21112	9	ATAAACAAG	AAAAAAAATCAATAACAAGAC	-
kernel_13	UP00323_1	11	0.000640162	1.48838	0.21112	9	ATAAACAAG	TAACATCGGAGATAATTTTA	+
kernel_13	P5F1B_HUMAN.H10MO.D	8	0.000744372	1.73066	0.229122	8	ATAAACAAG	TAATTTGCATATTCAT	+
kernel_13	MA0766.1	2	0.000796802	1.85256	0.229931	6	ATAAACAAG	AGATAAGA	+
kernel_13	UP00310_1	11	0.000860971	2.00176	0.229949	9	ATAAACAAG	CGAGCGCGGAAATAACGGTCC	+
kernel_13	MA0142.1	6	0.00089647	2.08429	0.229949	9	ATAAACAAG	ATTTGCATAACAAAG	-
kernel_13	UP00023_2	7	0.00112407	2.61347	0.273155	9	ATAAACAAG	CCGTATTATAATCTTA	-
kernel_13	GATA3_HUMAN.H10MO.C	4	0.00126008	2.92969	0.290895	7	ATAAACAAG	AGAGATAAGAA	+
kernel_13	UP00100_1	7	0.00153239	3.5628	0.321599	9	ATAAACAAG	TATAGAGATAAGAATTG	+
kernel_13	UP00008_2	8	0.00153239	3.5628	0.321599	9	ATAAACAAG	AGGCGGATATATCCCAT	-
kernel_13	OCT4	6	0.00162539	3.77904	0.326286	9	ATAAACAAG	ATTTGCATAACAATG	-
kernel_13	MA0036.2	4	0.00206464	4.80029	0.371366	9	ATAAACAAG	ACAGATAAGAATCT	-
kernel_13	MA0182.1	2	0.00211104	4.90818	0.371366	5	ATAAACAAG	CAATAAA	-
kernel_13	UP00351_1	11	0.00217169	5.04918	0.371366	9	ATAAACAAG	GGGGAGCATGCATCAAGGTGG	+
kernel_13	UP00071_1	7	0.00244014	5.67332	0.383285	9	ATAAACAAG	CTTAATTATAATTAAA	-
kernel_13	UP00325_1	9	0.00244263	5.67911	0.383285	9	ATAAACAAG	TCATATTATATATAAATAAA	-
kernel_13	GATA2_MOUSE.H10MO.A	4	0.00262959	6.11379	0.383285	7	ATAAACAAG	GCAGATAAGAA	+
kernel_13	UP00307_1	10	0.00268743	6.24828	0.383285	9	ATAAACAAG	TTGTAGAACAATAGACCTCC	+
kernel_13	HNF6_HUMAN.H10MO.C	9	0.00297561	6.91829	0.383285	5	ATAAACAAG	AAAAAATCAATAAA	-
kernel_13	HNF6_MOUSE.H10MO.C	9	0.00297561	6.91829	0.383285	5	ATAAACAAG	AAAAAATCAATAAA	-
kernel_13	UP00219_1	8	0.00298314	6.9358	0.383285	9	ATAAACAAG	ACCGGTTGATCACCTGA	+
kernel_13	PO3F3_HUMAN.H10MO.D	8	0.00298314	6.9358	0.383285	9	ATAAACAAG	AAATTTGCATAATTTAT	-
kernel_13	UP00287_1	8	0.00324377	7.54176	0.383285	9	ATAAACAAG	TAAACCCGATAAGGAAATGG	-
kernel_13	MA0757.1	9	0.00325365	7.56474	0.383285	5	ATAAACAAG	AAAAAATCAATAAT	+
kernel_13	GATA3_MOUSE.H10MO.C	3	0.00328824	7.64515	0.383285	5	ATAAACAAG	GAGATAAG	+
kernel_13	GATA2_HUMAN.H10MO.A	4	0.00342284	7.9581	0.383285	7	ATAAACAAG	GGAGATAAGGA	+
kernel_13	UP00016_1	7	0.00351672	8.17638	0.383285	9	ATAAACAAG	GAATATTATAATTATA	-
kernel_13	MA0756.1	9	0.00388096	9.02324	0.383285	5	ATAAACAAG	AAAAAATCGATAAT	+
kernel_13	GATA4_HUMAN.H10MO.B	4	0.00391868	9.11094	0.383285	5	ATAAACAAG	ACAGATAAC	+
kernel_13	GATA4_MOUSE.H10MO.B	4	0.00391868	9.11094	0.383285	5	ATAAACAAG	ACAGATAAC	+
kernel_13	UP00034_1	11	0.0041176	9.57342	0.383285	9	ATAAACAAG	AATAAAGAACAATAGAATTTCA	+
kernel_13	UP00191_1	10	0.00420062	9.76645	0.383285	6	ATAAACAAG	TCTAATTTGCATACAA	-
kernel_13	UP00298_1	12	0.00420649	9.78008	0.383285	9	ATAAACAAG	TACATTTCGGATTTAAGCAAA	-
kernel_13	PO3F1_HUMAN.H10MO.C	5	0.00423374	9.84344	0.383285	9	ATAAACAAG	TTTGCATTACAATG	-
kernel_13	PO3F1_MOUSE.H10MO.C	5	0.00423374	9.84344	0.383285	9	ATAAACAAG	TTTGCATTACAATG	-
kernel_13	UP00080_1	7	0.00467377	10.8665	0.399262	9	ATAAACAAG	TAAACTGATAAGAAGAT	+
kernel_13	GATA1_MOUSE.H10MO.A	4	0.0048178	11.2014	0.399262	7	ATAAACAAG	GCAGATAAGAA	+
kernel_13	MA0108.2	2	0.0048426	11.259	0.399262	9	ATAAACAAG	GTATAAAAGGCGGGG	+
kernel_13	UP00029_1	7	0.00500148	11.6284	0.405127	9	ATAAACAAG	TCTTTATATATAAATA	+
kernel_13	UP00308_1	12	0.00510997	11.8807	0.406779	8	ATAAACAAG	AAAATGTGACACATATGCAA	-
kernel_13	MA0199.1	2	0.00528398	12.2853	0.413502	3	ATAAACAAG	TGATA	+
kernel_13	MA0627.1	10	0.00545109	12.6738	0.414142	6	ATAAACAAG	TCTAATTTGCATACAA	-
kernel_13	GATA6_HUMAN.H10MO.B	5	0.00547189	12.7222	0.414142	9	ATAAACAAG	TACAGATAAGATAA	+
kernel_13	UP00037_2	8	0.00556126	12.9299	0.414142	9	ATAAACAAG	GTGGTTCAATAATTTTG	+
kernel_13	UP00179_1	10	0.00593659	13.8026	0.435075	6	ATAAACAAG	TCTAATTTGCATACAA	-
kernel_13	EVI1_HUMAN.H10MO.B	8	0.00646048	15.0206	0.441412	8	ATAAACAAG	AAGATAAGATAAGATA	+
kernel_13	EVI1_MOUSE.H10MO.B	8	0.00646048	15.0206	0.441412	8	ATAAACAAG	AAGATAAGATAAGATA	+
kernel_13	UP00091_1	9	0.00646048	15.0206	0.441412	7	ATAAACAAG	TTTAGAACAATAAAAT	+
kernel_13	MA0029.1	8	0.0064691	15.0407	0.441412	6	ATAAACAAG	AAGATAAGATAATA	+
kernel_13	NANOG_MOUSE.H10MO.A	6	0.00659667	15.3373	0.441412	9	ATAAACAAG	ATTTGCATAACAAAGGA	-
kernel_13	MA0033.1	1	0.00682712	15.8731	0.450306	7	ATAAACAAG	TATGTATA	-
kernel_13	MA0785.1	7	0.00703504	16.3565	0.457484	5	ATAAACAAG	AATTTGCATATT	-
kernel_13	MA0788.1	8	0.0077258	17.9625	0.486494	5	ATAAACAAG	AAATTAGCATAAT	-
kernel_13	UP00269_1	12	0.00779725	18.1286	0.486494	9	ATAAACAAG	TCAGACGTGCGGATATGGATC	+
kernel_13	UP00281_1	12	0.00779725	18.1286	0.486494	9	ATAAACAAG	CCGAGAACGGAAATAAGGCGG	+
kernel_14	UP00283_1	5	2.69075e-14	6.256e-11	2.27717e-11	9	CTAGTCCTA	TCCGTAAAAAAAAACGGA	+
kernel_14	UP00315_1	4	2.69075e-14	6.256e-11	2.27717e-11	9	CTAGTCCTA	TCCGAAAAAAAAAGCGGA	+
kernel_14	UP00322_1	5	2.95983e-14	6.8816e-11	2.27717e-11	9	CTAGTCCTA	TCGGGAAAAAAAAAACCGA	+
kernel_14	MA0140.2	3	7.13614e-06	0.0165915	0.00470594	9	CTAGTCCTA	CTGCTCCTCACAGATAAG	-
kernel_14	TAL1_MOUSE.H10MO.A	9	2.81961e-05	0.0655559	0.0162697	9	CTAGTCCTA	TCCTTATCTGTCCCCCCCAG	-
kernel_14	UP00034_2	0	5.27552e-05	0.122656	0.0236192	9	CTAGTCCTA	AGCGTACACACACAATTAGCAC	-
kernel_14	TAL1_HUMAN.H10MO.A	3	5.6283e-05	0.130858	0.0236192	9	CTAGTCCTA	CTGGTGGGCGCAGATAAGG	+
kernel_14	MA0068.1	8	9.63863e-05	0.224098	0.0370779	9	CTAGTCCTA	GGGGGGGGAGTGGAGTATTGGAAATTTTTC	-
kernel_14	UP00269_1	0	0.000268908	0.625212	0.0775827	9	CTAGTCCTA	TCAGACGTGCGGATATGGATC	+
kernel_14	GATA1_HUMAN.H10MO.A	3	0.00033522	0.779387	0.0910254	9	CTAGTCCTA	CTGGTGGGGACAGATAAGG	+
kernel_14	DLX6_HUMAN.H10MO.D	6	0.00056627	1.31658	0.137579	9	CTAGTCCTA	TAATTACCTTAATTT	+
kernel_14	UP00034_1	13	0.000780625	1.81495	0.166808	9	CTAGTCCTA	AATAAAGAACAATAGAATTTCA	+
kernel_14	UP00348_1	13	0.0010284	2.39102	0.206402	8	CTAGTCCTA	ATTCCACCCCTAATTTTTCTT	-
kernel_14	UP00329_1	12	0.00128839	2.9955	0.237896	9	CTAGTCCTA	GATAATTCTCGGCAAGTATGT	+
kernel_14	UP00328_1	13	0.00160593	3.73378	0.274564	8	CTAGTCCTA	AAAACGCGATGAGCTGTGCCT	-
kernel_14	TF65_MOUSE.H10MO.C	10	0.00172554	4.01188	0.284478	9	CTAGTCCTA	GGAATTTCCCATATTGCGCAAT	+
kernel_14	TFE2_MOUSE.H10MO.A	11	0.00227721	5.29452	0.350399	9	CTAGTCCTA	TTCCAGCTGCCTCTGCTTTC	+
kernel_14	UP00058_2	6	0.00278385	6.47245	0.403852	9	CTAGTCCTA	AGCCGAAAAAAAAAT	+
kernel_14	UP00332_1	13	0.00279957	6.50901	0.403852	7	CTAGTCCTA	GACCAAGCACGTGCTCGTAT	+
kernel_14	USF2_HUMAN.H10MO.A	10	0.00315458	7.33441	0.43649	9	CTAGTCCTA	GGGTCACGTGGCCGCGGCG	+
kernel_14	UP00352_1	13	0.0033457	7.77875	0.43649	8	CTAGTCCTA	TCATTTTTATATATAGGTCAT	-
kernel_14	ETV1_HUMAN.H10MO.B	1	0.00359229	8.35207	0.43649	9	CTAGTCCTA	CCCCCCCCCACTTCCGGCCCCG	-
kernel_14	UP00050_1	15	0.00359229	8.35207	0.43649	7	CTAGTCCTA	GGAAGAGTCACGTGACCAATAC	+
kernel_14	UP00396_1	15	0.00359229	8.35207	0.43649	7	CTAGTCCTA	CGTAATTTCAAGTGGTTTGTGA	-
kernel_14	GCR_MOUSE.H10MO.C	8	0.0038771	9.01425	0.43649	9	CTAGTCCTA	GAGAACAGACTGTCCCGG	+
kernel_14	UP00397_1	14	0.00397139	9.23348	0.43649	8	CTAGTCCTA	ATCAGATCACGTGACCTGTTGA	-
kernel_14	MA0108.2	-1	0.00409163	9.51303	0.439247	8	CTAGTCCTA	CCCCGCCTTTTATAC	-
kernel_14	UP00285_1	-2	0.00450814	10.4814	0.449995	7	CTAGTCCTA	TGAAGTATGACTCATCCCTTG	-
kernel_14	HXC10_HUMAN.H10MO.D	9	0.00467173	10.8618	0.449995	9	CTAGTCCTA	GTAATAAAAAAATTAAAAA	-
kernel_14	UP00335_1	12	0.00507187	11.7921	0.449995	8	CTAGTCCTA	AAACTTCCCGGGATAGTGAT	-
kernel_14	UP00313_1	13	0.00547186	12.7221	0.449995	8	CTAGTCCTA	CCAGTTATGGCCATATCTCCT	+
kernel_14	UP00309_1	-1	0.00547186	12.7221	0.449995	8	CTAGTCCTA	CGATCAGTCACGTGACTGATC	-
kernel_14	UP00339_1	13	0.00547186	12.7221	0.449995	8	CTAGTCCTA	TTTAGAGTGTTCTATAGTCCT	-
kernel_14	UP00338_1	-1	0.00558033	12.9743	0.449995	8	CTAGTCCTA	TCGTCGTGCGGCGCCGATCA	-
kernel_14	UP00307_1	-3	0.00558033	12.9743	0.449995	6	CTAGTCCTA	GGAGGTCTATTGTTCTACAA	-
kernel_14	IRX2_HUMAN.H10MO.D	0	0.00565183	13.1405	0.449995	9	CTAGTCCTA	ACATGGGTGGGCATGTTGG	+
kernel_14	UP00016_2	10	0.00565398	13.1455	0.449995	7	CTAGTCCTA	CACCTATTGTTCCGTGA	-
kernel_14	UP00320_1	0	0.00661571	15.3815	0.493562	9	CTAGTCCTA	TAGAGAATAGAAGAAATAAAA	+
kernel_17	OCT4	3	0.000205297	0.477316	0.470289	9	TGCATGCCA	ATTTGCATAACAATG	-
kernel_17	SOX2	3	0.000221783	0.515645	0.470289	9	TGCATGCCA	ATTTGCATAACAATG	-
kernel_17	MA0808.1	-1	0.000341132	0.793133	0.470289	8	TGCATGCCA	ACATTCCA	+
kernel_17	PO5F1_MOUSE.H10MO.A	3	0.000461062	1.07197	0.470289	9	TGCATGCCA	ATTTGCATAACAAAGG	-
kernel_17	MA0142.1	3	0.000505688	1.17572	0.470289	9	TGCATGCCA	ATTTGCATAACAAAG	-
kernel_21	MA0732.1	5	2.30403e-06	0.00535687	0.00565447	9	GTGGGCGGT	AGTGCGTGGGCGTAG	-
kernel_21	MA0443.1	1	4.25843e-06	0.00990084	0.00565447	9	GTGGGCGGT	AGGGGGCGGA	+
kernel_21	EGR1_HUMAN.H10MO.S	3	7.82294e-06	0.0181883	0.00565447	8	GTGGGCGGT	TGCGGGGGCGG	+
kernel_21	EGR1_MOUSE.H10MO.A	3	7.82294e-06	0.0181883	0.00565447	8	GTGGGCGGT	TGCGGGGGCGG	+
kernel_21	SP1_HUMAN.H10MO.S	0	9.65835e-06	0.0224557	0.00565447	9	GTGGGCGGT	GGGGGCGGGGC	+
kernel_21	SP1_MOUSE.H10MO.S	0	9.65835e-06	0.0224557	0.00565447	9	GTGGGCGGT	GGGGGCGGGGC	+
kernel_21	MA0733.1	6	1.14251e-05	0.0265634	0.00565447	9	GTGGGCGGT	AAATGCGTGGGCGTAA	-
kernel_21	EGR2_HUMAN.H10MO.C	3	1.18871e-05	0.0276374	0.00565447	8	GTGGGCGGT	GGCGTGGGCGG	+
kernel_21	EGR2_MOUSE.H10MO.C	3	1.18871e-05	0.0276374	0.00565447	8	GTGGGCGGT	GGCGTGGGCGG	+
kernel_21	SP4_HUMAN.H10MO.D	0	1.37688e-05	0.0320124	0.00565447	9	GTGGGCGGT	GGGGGCGGGGCCGGGGGGGGGG	+
kernel_21	MA0469.1	4	1.39719e-05	0.0324847	0.00565447	9	GTGGGCGGT	GAGTGGGGGCGGGAG	-
kernel_21	TFDP1_HUMAN.H10MO.D	11	1.53528e-05	0.0356952	0.00565447	9	GTGGGCGGT	GGGGGGGGGGGGGGGGCGGGAA	+
kernel_21	KLF13_HUMAN.H10MO.D	2	1.61387e-05	0.0375225	0.00565447	9	GTGGGCGGT	AGGGGGGCGTG	+
kernel_21	E2F4_MOUSE.H10MO.C	0	1.80893e-05	0.0420577	0.00579382	9	GTGGGCGGT	GGGGGCGGGAAA	+
kernel_21	MA0472.1	4	1.90805e-05	0.0443622	0.00579382	9	GTGGGCGGT	GTGCGTGGGCGGGGG	-
kernel_21	UP00007_1	5	2.05183e-05	0.0477049	0.005841	9	GTGGGCGGT	AATGCGGGGGCGGA	-
kernel_21	UP00002_1	5	2.37915e-05	0.0553153	0.00622313	9	GTGGGCGGT	GAGAAGGGGGCGGGACC	-
kernel_21	MA0753.1	0	2.4626e-05	0.0572554	0.00622313	9	GTGGGCGGT	GTGGGGGGGG	-
kernel_21	SP1_HUMAN.H10MO.C	5	2.85026e-05	0.0662685	0.00622313	9	GTGGGCGGT	GGGGAGGGGGCGGGGCCGG	+
kernel_21	SP1_MOUSE.H10MO.A	5	2.85026e-05	0.0662685	0.00622313	9	GTGGGCGGT	GGGGAGGGGGCGGGGCCGG	+
kernel_21	SP2_HUMAN.H10MO.C	5	2.8972e-05	0.06736	0.00622313	9	GTGGGCGGT	GGGGGGGGGGCGGGGCCGGGGG	+
kernel_21	MA0516.1	4	3.15877e-05	0.0734413	0.00622313	9	GTGGGCGGT	GGGAGGGGGCGGGGC	-
kernel_21	MA0079.3	0	3.21203e-05	0.0746797	0.00622313	9	GTGGGCGGT	GGGGGCGGGGC	-
kernel_21	SP3_HUMAN.H10MO.B	4	3.41572e-05	0.0794154	0.00622313	9	GTGGGCGGT	GGGGGGGGGCGGGGCCGGGG	+
kernel_21	SP3_MOUSE.H10MO.B	4	3.41572e-05	0.0794154	0.00622313	9	GTGGGCGGT	GGGGGGGGGCGGGGCCGGGG	+
kernel_21	MA0162.2	3	3.72233e-05	0.0865443	0.00652092	9	GTGGGCGGT	GGCGGGGGCGGGGG	-
kernel_21	MA0472.2	3	4.68873e-05	0.109013	0.00790967	8	GTGGGCGGT	TGCGTGGGCGT	-
kernel_21	GLI2_HUMAN.H10MO.B	0	6.77506e-05	0.15752	0.00996797	9	GTGGGCGGT	GTGGGTGGTCT	+
kernel_21	GLI2_MOUSE.H10MO.B	0	6.77506e-05	0.15752	0.00996797	9	GTGGGCGGT	GTGGGTGGTCT	+
kernel_21	GLIS3_HUMAN.H10MO.D	0	6.87698e-05	0.15989	0.00996797	9	GTGGGCGGT	GTGGGGGGTA	+
kernel_21	GLIS3_MOUSE.H10MO.D	0	6.87698e-05	0.15989	0.00996797	9	GTGGGCGGT	GTGGGGGGTA	+
kernel_21	EGR1_HUMAN.H10MO.A	7	7.00309e-05	0.162822	0.00996797	9	GTGGGCGGT	GGGGGGCGTGGGCGGGGG	+
kernel_21	WT1_HUMAN.H10MO.D	2	8.22334e-05	0.191193	0.0110163	9	GTGGGCGGT	GCGGGGGCGGGGG	+
kernel_21	WT1_MOUSE.H10MO.D	2	8.22334e-05	0.191193	0.0110163	9	GTGGGCGGT	GCGGGGGCGGGGG	+
kernel_21	GLIS1_HUMAN.H10MO.D	2	9.85267e-05	0.229075	0.0128219	9	GTGGGCGGT	TCGTGGGGGGTCT	+
kernel_21	GLI3_HUMAN.H10MO.B	0	0.000115616	0.268808	0.0142326	9	GTGGGCGGT	TTGGGTGGTCC	+
kernel_21	GLI3_MOUSE.H10MO.B	0	0.000115616	0.268808	0.0142326	9	GTGGGCGGT	TTGGGTGGTCC	+
kernel_21	MA0747.1	1	0.000129586	0.301288	0.0152813	9	GTGGGCGGT	AGTGGGCGTGGC	-
kernel_21	UP00400_1	9	0.000133941	0.311413	0.0152813	9	GTGGGCGGT	GAATAATGCGTGGGCGGCATCTG	-
kernel_21	GLI1_HUMAN.H10MO.C	0	0.000137556	0.319817	0.0152813	9	GTGGGCGGT	CTGGGTGGTCT	+
kernel_21	GLI1_MOUSE.H10MO.C	0	0.000137556	0.319817	0.0152813	9	GTGGGCGGT	CTGGGTGGTCT	+
kernel_21	MA0737.1	4	0.000176934	0.411372	0.019188	9	GTGGGCGGT	CTTCGTGGGGGGTC	-
kernel_21	ZN219_HUMAN.H10MO.D	3	0.000183017	0.425514	0.019386	9	GTGGGCGGT	GAGGGGGGCGGA	+
kernel_21	MA0685.1	3	0.000191018	0.444116	0.0196029	9	GTGGGCGGT	AAAGGGGGCGTGGCTTA	-
kernel_21	E2F6_HUMAN.H10MO.C	-1	0.000199256	0.463271	0.0196029	8	GTGGGCGGT	TGGGCGGGAAGG	+
kernel_21	E2F6_MOUSE.H10MO.A	-1	0.000199256	0.463271	0.0196029	8	GTGGGCGGT	TGGGCGGGAAGG	+
kernel_21	KLF6_HUMAN.H10MO.D	0	0.000206583	0.480305	0.0196029	8	GTGGGCGGT	GGGGGCGG	+
kernel_21	KLF6_MOUSE.H10MO.D	0	0.000206583	0.480305	0.0196029	8	GTGGGCGGT	GGGGGCGG	+
kernel_21	MA0740.1	2	0.000228931	0.532264	0.0212802	9	GTGGGCGGT	AAGGGGGCGTGGCC	-
kernel_21	MA0746.1	0	0.000270134	0.628062	0.024608	9	GTGGGCGGT	GGGGGCGTGGC	-
kernel_21	KLF14_HUMAN.H10MO.D	2	0.000278146	0.64669	0.0247378	9	GTGGGCGGT	AGGGGGGCGTGGC	+
kernel_21	UP00093_1	2	0.000289843	0.673885	0.0247378	9	GTGGGCGGT	ATAGGGGCGGGGTCGA	-
kernel_21	MA0024.2	-1	0.000293284	0.681885	0.0247378	8	GTGGGCGGT	CGGGCGGGAGG	+
kernel_21	MA0470.1	-2	0.000293284	0.681885	0.0247378	7	GTGGGCGGT	GGGCGGGAAGG	+
kernel_21	UP00024_1	2	0.00031538	0.733259	0.0254326	9	GTGGGCGGT	CTGTGGGGGGTCGATA	-
kernel_21	EGR3_HUMAN.H10MO.D	3	0.000318272	0.739982	0.0254326	8	GTGGGCGGT	AGAGTGGGTGT	+
kernel_21	EGR3_MOUSE.H10MO.D	3	0.000318272	0.739982	0.0254326	8	GTGGGCGGT	AGAGTGGGTGT	+
kernel_21	E2F4_HUMAN.H10MO.A	1	0.000378025	0.878908	0.0294288	9	GTGGGCGGT	AATTGGCGGGAAAA	+
kernel_21	TBX15_HUMAN.H10MO.D	8	0.000381204	0.8863	0.0294288	9	GTGGGCGGT	GGGGGGGGGGGGGTGGGGG	+
kernel_21	MA0471.1	-2	0.000405659	0.943158	0.0307948	7	GTGGGCGGT	GGGCGGGAAGG	+
kernel_21	MA0599.1	-1	0.000440302	1.0237	0.0328298	8	GTGGGCGGT	GGGGCGGGGC	-
kernel_21	UP00334_1	3	0.000447726	1.04096	0.0328298	9	GTGGGCGGT	CTTTTCGGCGGCTATTTCGA	+
kernel_21	MA0456.1	2	0.00045409	1.05576	0.0328298	9	GTGGGCGGT	CAGCGGGGGGTC	-
kernel_21	MAZ_HUMAN.H10MO.A	-2	0.000472557	1.0987	0.0336311	7	GTGGGCGGT	GGGCGGGGGCGGGGGGGGGGGG	+
kernel_21	MA0741.1	0	0.000514989	1.19735	0.036087	9	GTGGGCGGT	GGGGGCGTGGC	-
kernel_21	KLF16_HUMAN.H10MO.D	0	0.000531987	1.23687	0.0367133	9	GTGGGCGGT	GGGGGCGGGGGGGGGGGGG	+
kernel_21	MA0735.1	5	0.000608827	1.41552	0.0413891	9	GTGGGCGGT	GCTTCGTGGGGGGTCT	-
kernel_21	MA0736.1	4	0.000664172	1.5442	0.0444875	9	GTGGGCGGT	CTTCGCGGGGGGTC	-
kernel_21	ZIC1_HUMAN.H10MO.B	-1	0.000766101	1.78119	0.049158	8	GTGGGCGGT	GGGGTGGTC	+
kernel_21	ZIC1_MOUSE.H10MO.B	-1	0.000766101	1.78119	0.049158	8	GTGGGCGGT	GGGGTGGTC	+
kernel_21	E2F1_HUMAN.H10MO.A	1	0.000777069	1.80669	0.049158	9	GTGGGCGGT	AATTGGCGGGAAAA	+
kernel_21	E2F1_MOUSE.H10MO.A	1	0.000777069	1.80669	0.049158	9	GTGGGCGGT	AATTGGCGGGAAAA	+
kernel_21	UP00021_1	1	0.000811588	1.88694	0.0506384	9	GTGGGCGGT	GGGGGGGGGGGGGGA	-
kernel_21	UP00022_1	3	0.000904604	2.1032	0.0556793	9	GTGGGCGGT	CAAGTGGGGGGGGGGG	-
kernel_21	KLF4_HUMAN.H10MO.A	-1	0.000952633	2.21487	0.0560953	8	GTGGGCGGT	TGGGCGGGGC	+
kernel_21	MA0039.2	-1	0.000952633	2.21487	0.0560953	8	GTGGGCGGT	TGGGTGGGGC	+
kernel_21	ZIC2_HUMAN.H10MO.C	-1	0.000960626	2.23346	0.0560953	8	GTGGGCGGT	GGGGTGGTC	+
kernel_21	ZIC2_MOUSE.H10MO.C	-1	0.000960626	2.23346	0.0560953	8	GTGGGCGGT	GGGGTGGTC	+
kernel_21	ZN148_HUMAN.H10MO.D	5	0.00102436	2.38164	0.057809	9	GTGGGCGGT	GGGGTGGGGGAGGGG	+
kernel_21	ZN148_MOUSE.H10MO.D	5	0.00102436	2.38164	0.057809	9	GTGGGCGGT	GGGGTGGGGGAGGGG	+
kernel_21	SP4_MOUSE.H10MO.D	11	0.00102805	2.39021	0.057809	9	GTGGGCGGT	GGGGCCAGGGGGGGGGCGGGGCCG	+
kernel_21	UP00000_2	3	0.00107823	2.50688	0.0598913	9	GTGGGCGGT	CAGAGTGGCGGGGCGTA	-
kernel_21	GLIS2_HUMAN.H10MO.D	4	0.00114188	2.65488	0.0626628	9	GTGGGCGGT	CTTCGCGGGGGGTC	+
kernel_21	UP00300_1	3	0.00126711	2.94602	0.068707	9	GTGGGCGGT	CACACCGGCGGAGATACCCCC	-
kernel_21	TFDP1_HUMAN.H10MO.S	1	0.001328	3.0876	0.0695983	9	GTGGGCGGT	AAATGGCGGGAAAC	+
kernel_21	TFDP1_MOUSE.H10MO.D	1	0.001328	3.0876	0.0695983	9	GTGGGCGGT	AAATGGCGGGAAAC	+
kernel_21	UP00043_2	4	0.00132939	3.09082	0.0695983	9	GTGGGCGGT	TTTTAGGGGCGGGGAT	-
kernel_21	ZN740_HUMAN.H10MO.D	0	0.00154189	3.58489	0.0798063	9	GTGGGCGGT	GGGGGGGGGGTGGG	+
kernel_21	UP00093_2	3	0.00157994	3.67337	0.0808571	9	GTGGGCGGT	AAGTTGGGCGTATGCTT	-
kernel_21	SP2_MOUSE.H10MO.C	3	0.00170323	3.96002	0.085251	9	GTGGGCGGT	GAGGGGGGCGGGGCTAA	+
kernel_21	UP00033_2	4	0.00170323	3.96002	0.085251	9	GTGGGCGGT	AATTAGGGGCGGGGTGA	-
kernel_21	MA0450.1	-1	0.00172726	4.01588	0.0855139	8	GTGGGCGGT	GGGGCGTGA	+
kernel_21	UP00065_2	5	0.00178729	4.15546	0.0858569	9	GTGGGCGGT	ACGCACTGCGCGGC	-
kernel_21	MA0695.1	0	0.00179074	4.16346	0.0858569	9	GTGGGCGGT	TTCGGTGGTCGC	-
kernel_21	KLF4_MOUSE.H10MO.C	-1	0.00179074	4.16346	0.0858569	8	GTGGGCGGT	TGGGTGTGGCCC	+
kernel_21	UP00088_2	1	0.00183538	4.26726	0.0870806	9	GTGGGCGGT	GCTGGGGGGTACCCCTT	+
kernel_21	UP00293_1	4	0.00201781	4.69141	0.0947493	9	GTGGGCGGT	TGGAGTGCGGGGTACTGTAA	+
kernel_21	MA0541.1	1	0.00216558	5.03498	0.10065	9	GTGGGCGGT	CGCGCGCGCGAAATT	+
kernel_21	MA0865.1	0	0.00256145	5.95538	0.117847	9	GTGGGCGGT	TTTGGCGGGAAA	-
kernel_21	E2F3_HUMAN.H10MO.B	1	0.0032334	7.51765	0.145597	9	GTGGGCGGT	GTTTCGCGCG	-
kernel_21	E2F3_MOUSE.H10MO.B	1	0.0032334	7.51765	0.145597	9	GTGGGCGGT	GTTTCGCGCG	-
kernel_21	UP00096_2	3	0.00328818	7.64501	0.145597	9	GTGGGCGGT	GTATTGGGTGGGTATTT	+
kernel_21	MA0742.1	3	0.00332843	7.73861	0.145597	9	GTGGGCGGT	AATAAGGGCGTGGTC	-
kernel_21	MA0751.1	5	0.00332843	7.73861	0.145597	9	GTGGGCGGT	GCACAGCGGGGGGTC	-
kernel_21	TBX1_HUMAN.H10MO.D	2	0.00337706	7.85167	0.145597	9	GTGGGCGGT	GGGTGGGCAGGGGTGGGCGG	+
kernel_21	KLF12_HUMAN.H10MO.D	0	0.00338838	7.87799	0.145597	9	GTGGGCGGT	ATGGGCGTGGTC	+
kernel_21	MAZ_MOUSE.H10MO.D	4	0.00353046	8.20832	0.150285	9	GTGGGCGGT	GGGGGGGGGAGGGAGGG	+
kernel_21	MA0697.1	5	0.00357082	8.30216	0.150595	9	GTGGGCGGT	GCGCAGCGGGGGGTC	-
kernel_21	PRDM4_HUMAN.H10MO.D	0	0.00369689	8.59527	0.154482	9	GTGGGCGGT	GTGGGGGGCCTTGAAA	+
kernel_21	MA0694.1	0	0.00388895	9.04181	0.16103	9	GTGGGCGGT	TTCGGTGGTCGC	-
kernel_21	EGR4_HUMAN.H10MO.D	-3	0.00400175	9.30407	0.162742	6	GTGGGCGGT	GGCGGCAGGGC	+
kernel_21	EGR4_MOUSE.H10MO.D	-3	0.00400175	9.30407	0.162742	6	GTGGGCGGT	GGCGGCAGGGC	+
kernel_21	MA0750.1	3	0.00416417	9.68169	0.167848	9	GTGGGCGGT	TCGGTGGTCGCC	-
kernel_21	MA0758.1	1	0.00449426	10.4492	0.179564	9	GTGGGCGGT	TTTTGGCGGGAAAA	-
kernel_21	ZIC3_HUMAN.H10MO.C	-1	0.00457453	10.6358	0.17962	8	GTGGGCGGT	TGGGTGGTC	+
kernel_21	ZIC3_MOUSE.H10MO.C	-1	0.00457453	10.6358	0.17962	8	GTGGGCGGT	TGGGTGGTC	+
kernel_21	ZIC4_HUMAN.H10MO.D	5	0.00471278	10.9572	0.183467	9	GTGGGCGGT	GCACAGCGGGGGGTC	+
kernel_21	ASCL2_HUMAN.H10MO.D	0	0.0048122	11.1884	0.18575	9	GTGGGCGGT	GTGGGCAGGTGGGG	+
kernel_21	KLF15_HUMAN.H10MO.D	2	0.00500874	11.6453	0.190114	9	GTGGGCGGT	GGCGGGGAGGTGGGGGC	+
kernel_21	KLF15_MOUSE.H10MO.D	2	0.00500874	11.6453	0.190114	9	GTGGGCGGT	GGCGGGGAGGTGGGGGC	+
kernel_21	UP00289_1	5	0.00553713	12.8738	0.208433	9	GTGGGCGGT	CACAAGTGCGGGGTAGTACAT	-
kernel_21	MA0118.1	-1	0.00558735	12.9906	0.208599	8	GTGGGCGGT	TGGGGGTTC	+
kernel_21	MA0696.1	4	0.00630325	14.6551	0.233414	9	GTGGGCGGT	CACAGCGGGGGGTC	-
kernel_21	MA0073.1	1	0.00636243	14.7926	0.233705	9	GTGGGCGGT	TGGGGGGGGGTGGTTTGGGG	-
kernel_21	MA0657.1	5	0.00670233	15.5829	0.244221	9	GTGGGCGGT	CAAAAAGGGGCGTGGCAT	-
kernel_21	MA0597.1	1	0.00680265	15.8162	0.245909	8	GTGGGCGGT	TGCGGGCAG	-
kernel_21	E2F8_HUMAN.H10MO.D	0	0.00710796	16.526	0.254807	9	GTGGGCGGT	TTTGGCGGGAAA	+
kernel_21	IKZF1_HUMAN.H10MO.C	0	0.00721664	16.7787	0.254807	8	GTGGGCGGT	TTGGGAGA	+
kernel_21	IKZF1_MOUSE.H10MO.C	0	0.00721664	16.7787	0.254807	8	GTGGGCGGT	TTGGGAGA	+
kernel_21	UP00291_1	7	0.00780878	18.1554	0.273594	9	GTGGGCGGT	GTAAATAATGCGGGGGACTTG	+
kernel_21	NR0B1_HUMAN.H10MO.D	2	0.00875091	20.3459	0.301373	8	GTGGGCGGT	GCGTGGGAGA	+
kernel_21	NR0B1_MOUSE.H10MO.D	2	0.00875091	20.3459	0.301373	8	GTGGGCGGT	GCGTGGGAGA	+
kernel_21	MA0738.1	1	0.00880012	20.4603	0.301373	8	GTGGGCGGT	GGTGGGCAT	-
kernel_21	UP00047_1	4	0.00919854	21.3866	0.312666	9	GTGGGCGGT	ATTTTTGGGGGGCTT	-
kernel_21	RREB1_HUMAN.H10MO.D	2	0.0095243	22.144	0.314938	9	GTGGGCGGT	GGGGGGGGGGGTGGTTTGGGGT	+
kernel_21	RREB1_MOUSE.H10MO.D	2	0.0095243	22.144	0.314938	9	GTGGGCGGT	GGGGGGGGGGGTGGTTTGGGGT	+
kernel_21	CTCF_MOUSE.H10MO.A	9	0.00954194	22.185	0.314938	9	GTGGGCGGT	TGGCCACCAGGGGGCGCTGG	+
kernel_21	UP00306_1	1	0.00954194	22.185	0.314938	9	GTGGGCGGT	TTTATGCGGATCCGCGGCTC	+
kernel_21	UP00022_2	4	0.0104698	24.3423	0.338243	9	GTGGGCGGT	ACTTCCGGGGGGAATTT	-
kernel_21	MXI1_MOUSE.H10MO.C	4	0.0104708	24.3447	0.338243	9	GTGGGCGGT	GCACGTGGCGGCGGG	+
kernel_21	MA0637.1	6	0.0104708	24.3447	0.338243	9	GTGGGCGGT	TTCGTTGTATGCGGG	-
kernel_21	MBD2_HUMAN.H10MO.B	0	0.0113884	26.478	0.360219	9	GTGGGCGGT	GGGGCCGGAGG	+
kernel_21	MBD2_MOUSE.H10MO.B	0	0.0113884	26.478	0.360219	9	GTGGGCGGT	GGGGCCGGAGG	+
kernel_21	TYY2_HUMAN.H10MO.D	2	0.0113884	26.478	0.360219	9	GTGGGCGGT	AAAATGGCGGC	+
kernel_21	UP00317_1	5	0.0116528	27.0927	0.363532	9	GTGGGCGGT	ATTAAATGCGGGGTAACACGT	-
kernel_21	UP00349_1	5	0.0116528	27.0927	0.363532	9	GTGGGCGGT	ATTAATTGCGGGGTAACACGT	-
kernel_21	MA0734.1	0	0.0118699	27.5976	0.367788	9	GTGGGCGGT	CAGTGTGGTCGC	-
kernel_21	UP00310_1	1	0.0124408	28.9249	0.382872	9	GTGGGCGGT	CGAGCGCGGAAATAACGGTCC	+
kernel_21	MA0684.1	-1	0.0127522	29.6488	0.389821	8	GTGGGCGGT	TTTGCGGTTT	-
kernel_21	MA0493.1	-1	0.0128988	29.9897	0.390162	8	GTGGGCGGT	TGGGTGTGGCC	-
kernel_21	NRF1_HUMAN.H10MO.A	6	0.0129652	30.144	0.390162	9	GTGGGCGGT	CTGCGCCTGCGCAGTGGG	+
kernel_21	UP00007_2	2	0.0131678	30.6151	0.390162	9	GTGGGCGGT	TGCGGAGTGGGACTGG	+
kernel_21	UP00065_1	4	0.0131678	30.6151	0.390162	9	GTGGGCGGT	TCAGGCGCGCGCGCCA	-
kernel_21	UP00279_1	6	0.0132773	30.8698	0.390162	9	GTGGGCGGT	CCCCCCGCGCGCGCGGTCGAC	+
kernel_21	UP00286_1	7	0.0132773	30.8698	0.390162	9	GTGGGCGGT	TATAAGAGCGCGCGCTCTGTG	+
kernel_21	KLF8_HUMAN.H10MO.C	2	0.0136286	31.6864	0.392325	7	GTGGGCGGT	CAGGGGGTG	+
kernel_21	KLF8_MOUSE.H10MO.C	2	0.0136286	31.6864	0.392325	7	GTGGGCGGT	CAGGGGGTG	+
kernel_21	PLAG1_HUMAN.H10MO.S	1	0.0136955	31.8419	0.392325	9	GTGGGCGGT	AGAGGGGGCTCTA	+
kernel_21	PLAG1_MOUSE.H10MO.S	1	0.0136955	31.8419	0.392325	9	GTGGGCGGT	AGAGGGGGCTCTA	+
kernel_21	UP00305_1	6	0.0138223	32.1369	0.393484	9	GTGGGCGGT	TTCCGGGTGGCCGGAAAT	+
kernel_21	UP00269_1	4	0.0141649	32.9334	0.39746	9	GTGGGCGGT	TCAGACGTGCGGATATGGATC	+
kernel_21	MA0538.1	0	0.0143875	33.451	0.39746	9	GTGGGCGGT	GTGTGTGTGTGCGTG	+
kernel_21	MA0123.1	0	0.0144184	33.5229	0.39746	9	GTGGGCGGT	GGGGGCACCG	-
kernel_21	PURA_HUMAN.H10MO.D	3	0.0144315	33.5532	0.39746	9	GTGGGCGGT	GGAAGGGGGGGGCAGGG	+
kernel_21	PURA_MOUSE.H10MO.D	3	0.0144315	33.5532	0.39746	9	GTGGGCGGT	GGAAGGGGGGGGCAGGG	+
kernel_21	SRBP2_HUMAN.H10MO.B	2	0.0145728	33.8817	0.39746	9	GTGGGCGGT	GGGTGGGGTGAGG	+
kernel_21	SRBP2_MOUSE.H10MO.B	2	0.0145728	33.8817	0.39746	9	GTGGGCGGT	GGGTGGGGTGAGG	+
kernel_21	CENPB_HUMAN.H10MO.D	6	0.0153718	35.7394	0.416756	9	GTGGGCGGT	TTCGTACGATGCGGGTT	+
kernel_21	MA0511.2	-2	0.0184471	42.8895	0.494249	7	GTGGGCGGT	TTGCGGTTT	-
kernel_22	UP00035_1	3	0.000102662	0.23869	0.289738	9	CTGCCACCC	ACTATGCCAACCTACC	+
kernel_22	MA0739.1	0	0.000125475	0.291729	0.289738	9	CTGCCACCC	ATGCCAACC	+
kernel_22	HEN1_HUMAN.H10MO.C	10	0.000290412	0.675209	0.335301	9	CTGCCACCC	AGGGACGCAGCTGCTCCCCA	-
kernel_22	HEN1_MOUSE.H10MO.C	10	0.000290412	0.675209	0.335301	9	CTGCCACCC	AGGGACGCAGCTGCTCCCCA	-
kernel_22	MA0513.1	4	0.000617203	1.435	0.412353	9	CTGCCACCC	CTGTCTGTCACCT	+
kernel_22	UP00092_2	7	0.000713774	1.65952	0.412353	9	CTGCCACCC	CGACCAACTGCCATGC	+
kernel_22	ZN350_HUMAN.H10MO.C	13	0.000768836	1.78754	0.412353	9	CTGCCACCC	GGGCAACAAATCCCTGCGCCCCGT	-
kernel_22	SMAD2_HUMAN.H10MO.C	3	0.000775454	1.80293	0.412353	9	CTGCCACCC	TGTCTGTCACCT	+
kernel_22	MA0111.1	1	0.000803585	1.86834	0.412353	9	CTGCCACCC	GCTGTTACCCT	-
kernel_22	SMAD4_HUMAN.H10MO.C	4	0.0010125	2.35405	0.43039	9	CTGCCACCC	CTGTCTGTCACCT	+
kernel_22	TBX1_HUMAN.H10MO.D	10	0.00112831	2.62333	0.43039	9	CTGCCACCC	CCGCCCACCCCTGCCCACCC	-
kernel_22	EGR4_HUMAN.H10MO.D	3	0.00138911	3.22969	0.43039	8	CTGCCACCC	GCCCTGCCGCC	-
kernel_22	EGR4_MOUSE.H10MO.D	3	0.00138911	3.22969	0.43039	8	CTGCCACCC	GCCCTGCCGCC	-
kernel_22	ZN219_HUMAN.H10MO.D	1	0.00154151	3.58401	0.444945	9	CTGCCACCC	TCCGCCCCCCTC	-
kernel_23	MA0527.1	3	7.55651e-05	0.175689	0.239779	9	TCGCGACAA	CTCTCGCGAGATCTG	+
kernel_23	KAISO_HUMAN.H10MO.A	9	0.000117357	0.272856	0.239779	9	TCGCGACAA	CCCCAACTCTCGCGAGAAC	-
kernel_23	E2F7_HUMAN.H10MO.D	3	0.000222363	0.516994	0.239779	9	TCGCGACAA	TTTTCGCGCCTTT	-
kernel_23	E2F7_MOUSE.H10MO.D	3	0.000222363	0.516994	0.239779	9	TCGCGACAA	TTTTCGCGCCTTT	-
kernel_23	MA0749.1	4	0.000262732	0.610852	0.239779	9	TCGCGACAA	TATGTCGCGATAG	-
kernel_23	ZBED1_HUMAN.H10MO.D	4	0.00050387	1.1715	0.295729	9	TCGCGACAA	TATGTCGCGATAT	+
kernel_23	E2F4_HUMAN.H10MO.A	3	0.00059282	1.37831	0.295729	9	TCGCGACAA	TTTTCCCGCCAATT	-
kernel_23	E2F5_HUMAN.H10MO.B	-1	0.000774198	1.80001	0.29924	8	TCGCGACAA	CGCGCCAAAC	+
kernel_23	E2F5_MOUSE.H10MO.B	-1	0.000774198	1.80001	0.29924	8	TCGCGACAA	CGCGCCAAAC	+
kernel_23	E2F2_HUMAN.H10MO.B	3	0.00112353	2.61221	0.324505	7	TCGCGACAA	GTTTCGCGCC	-
kernel_23	E2F2_MOUSE.H10MO.B	3	0.00112353	2.61221	0.324505	7	TCGCGACAA	GTTTCGCGCC	-
kernel_23	MA0541.1	3	0.00116535	2.70943	0.324505	9	TCGCGACAA	CGCGCGCGCGAAATT	+
kernel_23	E2F3_HUMAN.H10MO.B	3	0.00120919	2.81137	0.324505	7	TCGCGACAA	GTTTCGCGCG	-
kernel_23	E2F3_MOUSE.H10MO.B	3	0.00120919	2.81137	0.324505	7	TCGCGACAA	GTTTCGCGCG	-
kernel_23	MA0865.1	2	0.00130181	3.02671	0.324505	9	TCGCGACAA	TTTCCCGCCAAA	+
kernel_23	MA0024.3	2	0.00161756	3.76083	0.357264	9	TCGCGACAA	TTTGGCGCCAAA	-
kernel_27	MA0140.2	5	0.000163588	0.380342	0.311912	9	CAGCTTGAC	CTTATCTGTGAGGAGCAG	+
kernel_27	OLIG2_MOUSE.H10MO.B	1	0.000168768	0.392387	0.311912	9	CAGCTTGAC	CCAGCCGGGAAGCAGCTGGC	-
kernel_27	THAP1_HUMAN.H10MO.D	6	0.000263736	0.613187	0.311912	9	CAGCTTGAC	CGCCGCCATCTTGGCTGCGGGC	+
kernel_27	UP00013_2	7	0.000268529	0.624329	0.311912	9	CAGCTTGAC	CCGTCTTCCCCCTCAC	+
kernel_27	TAL1_MOUSE.H10MO.A	7	0.000399055	0.927803	0.325435	9	CAGCTTGAC	TCCTTATCTGTCCCCCCCAG	-
kernel_27	TAL1_HUMAN.H10MO.A	6	0.000420256	0.977096	0.325435	9	CAGCTTGAC	CCTTATCTGCGCCCACCAG	-
kernel_27	UP00269_1	12	0.000495027	1.15094	0.328573	9	CAGCTTGAC	GATCCATATCCGCACGTCTGA	-
kernel_27	TFE2_MOUSE.H10MO.A	12	0.000683174	1.58838	0.396773	8	CAGCTTGAC	TTCCAGCTGCCTCTGCTTTC	+
kernel_27	UP00315_1	4	0.000841741	1.95705	0.434547	9	CAGCTTGAC	TCCGCAAAAAAAAACGGA	-
kernel_28	UP00093_1	-1	7.06805e-05	0.164332	0.327261	8	TACAGGGGC	ATAGGGGCGGGGTCGA	-
kernel_28	MA0742.1	0	0.000150114	0.349014	0.347524	9	TACAGGGGC	AATAAGGGCGTGGTC	-
kernel_28	UP00093_2	0	0.000635086	1.47658	0.459421	9	TACAGGGGC	AAGTTGGGCGTATGCTT	-
kernel_28	KLF12_HUMAN.H10MO.D	-3	0.000686071	1.59512	0.459421	6	TACAGGGGC	ATGGGCGTGGTC	+
kernel_28	MA0746.1	-3	0.000763284	1.77464	0.459421	6	TACAGGGGC	GGGGGCGTGGC	-
kernel_28	MA0740.1	-1	0.000989839	2.30138	0.459421	8	TACAGGGGC	AAGGGGGCGTGGCC	-
kernel_28	MA0443.1	-2	0.00130894	3.04329	0.459421	7	TACAGGGGC	AGGGGGCGGA	+
kernel_28	SP3_HUMAN.H10MO.B	1	0.00145582	3.38479	0.459421	9	TACAGGGGC	GGGGGGGGGCGGGGCCGGGG	+
kernel_28	SP3_MOUSE.H10MO.B	1	0.00145582	3.38479	0.459421	9	TACAGGGGC	GGGGGGGGGCGGGGCCGGGG	+
kernel_28	MA0738.1	-2	0.00151516	3.52276	0.459421	7	TACAGGGGC	GGTGGGCAT	-
kernel_28	MA0733.1	3	0.00168099	3.9083	0.459421	9	TACAGGGGC	AAATGCGTGGGCGTAA	-
kernel_28	UP00035_2	1	0.00168099	3.9083	0.459421	9	TACAGGGGC	CCTTTTGGGCACACCC	-
kernel_28	KLF14_HUMAN.H10MO.D	-1	0.00182281	4.23803	0.459421	8	TACAGGGGC	AGGGGGGCGTGGC	+
kernel_28	MA0516.1	1	0.00191956	4.46298	0.459421	9	TACAGGGGC	GGGAGGGGGCGGGGC	-
kernel_28	UP00088_1	-1	0.00199541	4.63933	0.459421	8	TACAGGGGC	CTAGGGGCGCCCCCAA	-
kernel_28	SP1_HUMAN.H10MO.C	2	0.00208227	4.84128	0.459421	9	TACAGGGGC	GGGGAGGGGGCGGGGCCGG	+
kernel_28	SP1_MOUSE.H10MO.A	2	0.00208227	4.84128	0.459421	9	TACAGGGGC	GGGGAGGGGGCGGGGCCGG	+
kernel_28	KLF4_HUMAN.H10MO.A	-4	0.00215209	5.00362	0.459421	5	TACAGGGGC	TGGGCGGGGC	+
kernel_28	UP00400_1	6	0.00215731	5.01575	0.459421	9	TACAGGGGC	GAATAATGCGTGGGCGGCATCTG	-
kernel_28	ZN219_HUMAN.H10MO.D	0	0.0022704	5.27868	0.459421	9	TACAGGGGC	GAGGGGGGCGGA	+
kernel_28	UP00007_1	2	0.00233131	5.42029	0.459421	9	TACAGGGGC	AATGCGGGGGCGGA	-
kernel_28	UP00043_2	1	0.00236279	5.49349	0.459421	9	TACAGGGGC	TTTTAGGGGCGGGGAT	-
kernel_28	EGR1_HUMAN.H10MO.S	0	0.0024806	5.76739	0.459421	9	TACAGGGGC	TGCGGGGGCGG	+
kernel_28	EGR1_MOUSE.H10MO.A	0	0.0024806	5.76739	0.459421	9	TACAGGGGC	TGCGGGGGCGG	+
kernel_28	MA0685.1	0	0.00263685	6.13068	0.469578	9	TACAGGGGC	AAAGGGGGCGTGGCTTA	-
kernel_28	MA0599.1	-4	0.00274273	6.37684	0.470342	5	TACAGGGGC	GGGGCGGGGC	-
kernel_28	ZN524_HUMAN.H10MO.D	3	0.00291084	6.7677	0.478727	9	TACAGGGGC	GGGTTCGAGGGTTCGAGT	+
kernel_28	TFDP1_HUMAN.H10MO.D	8	0.00311304	7.23782	0.478727	9	TACAGGGGC	GGGGGGGGGGGGGGGGCGGGAA	+
kernel_28	MA0039.2	-4	0.00321701	7.47956	0.478727	5	TACAGGGGC	TGGGTGGGGC	+
kernel_28	EGR2_HUMAN.H10MO.C	0	0.00341198	7.93285	0.478727	9	TACAGGGGC	GGCGTGGGCGG	+
kernel_28	EGR2_MOUSE.H10MO.C	0	0.00341198	7.93285	0.478727	9	TACAGGGGC	GGCGTGGGCGG	+
kernel_28	MA0741.1	-3	0.00341198	7.93285	0.478727	6	TACAGGGGC	GGGGGCGTGGC	-
kernel_28	KLF13_HUMAN.H10MO.D	-1	0.00369079	8.58109	0.483185	8	TACAGGGGC	AGGGGGGCGTG	+
kernel_28	WT1_HUMAN.H10MO.D	-1	0.003787	8.80477	0.483185	8	TACAGGGGC	GCGGGGGCGGGGG	+
kernel_28	WT1_MOUSE.H10MO.D	-1	0.003787	8.80477	0.483185	8	TACAGGGGC	GCGGGGGCGGGGG	+
kernel_28	SP1_HUMAN.H10MO.S	-3	0.00399059	9.27812	0.483185	6	TACAGGGGC	GGGGGCGGGGC	+
kernel_28	SP1_MOUSE.H10MO.S	-3	0.00399059	9.27812	0.483185	6	TACAGGGGC	GGGGGCGGGGC	+
kernel_28	MA0450.1	-4	0.00406989	9.4625	0.483185	5	TACAGGGGC	GGGGCGTGA	+
kernel_28	UP00000_2	0	0.00431119	10.0235	0.499037	9	TACAGGGGC	CAGAGTGGCGGGGCGTA	-
kernel_28	KLF16_HUMAN.H10MO.D	-3	0.00442491	10.2879	0.499708	6	TACAGGGGC	GGGGGCGGGGGGGGGGGGG	+
kernel_31	MA0090.1	0	8.04277e-06	0.0186994	0.0205269	9	TACATTCCA	CACATTCCTCCG	+
kernel_31	TEAD1_HUMAN.H10MO.D	0	1.46233e-05	0.0339991	0.0205269	9	TACATTCCA	CACATTCCTGCGCC	+
kernel_31	TEAD1_MOUSE.H10MO.D	0	1.46233e-05	0.0339991	0.0205269	9	TACATTCCA	CACATTCCTGCGCC	+
kernel_31	MA0090.2	0	1.76576e-05	0.0410538	0.0205269	9	TACATTCCA	CACATTCCAT	+
kernel_31	MA0809.1	0	6.24962e-05	0.145304	0.0581215	9	TACATTCCA	CACATTCCAT	+
kernel_31	MA0808.1	-1	0.000288231	0.670136	0.223379	8	TACATTCCA	ACATTCCA	+
kernel_31	TEAD4_HUMAN.H10MO.A	-1	0.000370849	0.862223	0.246349	8	TACATTCCA	GCATTCCTGGCAT	+
kernel_33	UP00030_2	2	1.5771e-05	0.0366675	0.0472126	9	CACGACAAT	TTCATAACAATTTT	-
kernel_33	UP00062_2	2	2.04727e-05	0.047599	0.0472126	9	CACGACAAT	TTCCTAACAATTTTTCC	-
kernel_33	UP00064_1	3	8.77368e-05	0.203988	0.0943381	9	CACGACAAT	TTTTAGAACAATTGAA	-
kernel_33	UP00023_1	1	0.000106426	0.24744	0.0943381	9	CACGACAAT	ATTGAACAATGGAATT	+
kernel_33	MA0078.1	-3	0.000132368	0.307756	0.0943381	6	CACGACAAT	GACAATGAA	-
kernel_33	SOX17_HUMAN.H10MO.D	-2	0.000143177	0.332886	0.0943381	7	CACGACAAT	GGACAATGAAGATTGTTG	-
kernel_33	SOX17_MOUSE.H10MO.D	-2	0.000143177	0.332886	0.0943381	7	CACGACAAT	GGACAATGAAGATTGTTG	-
kernel_33	MA0087.1	-2	0.000183918	0.42761	0.106034	7	CACGACAAT	AAACAAT	-
kernel_33	UP00096_1	2	0.000244824	0.569216	0.11429	9	CACGACAAT	TTAAGAACAATAATTT	+
kernel_33	UP00101_1	3	0.000272774	0.634199	0.11429	9	CACGACAAT	GTTTAGAACAATTA	-
kernel_33	UP00091_1	2	0.000292474	0.680002	0.11429	9	CACGACAAT	TTTAGAACAATAAAAT	+
kernel_33	MA0515.1	-1	0.000318124	0.739638	0.11429	8	CACGACAAT	AAAACAATGG	-
kernel_33	UP00307_1	3	0.000322136	0.748966	0.11429	9	CACGACAAT	TTGTAGAACAATAGACCTCC	+
kernel_33	UP00051_1	2	0.000354166	0.823436	0.116679	9	CACGACAAT	TAAAGAACAATAGATAA	-
kernel_33	UP00016_2	3	0.000386424	0.898436	0.118819	9	CACGACAAT	TCACGGAACAATAGGTG	+
kernel_33	SOX13_HUMAN.H10MO.D	-2	0.000460031	1.06957	0.12481	7	CACGACAAT	GAACAATG	-
kernel_33	SOX13_MOUSE.H10MO.D	-2	0.000460031	1.06957	0.12481	7	CACGACAAT	GAACAATG	-
kernel_33	SOX9_HUMAN.H10MO.B	-1	0.000617925	1.43667	0.129025	8	CACGACAAT	AGAACAATGGG	-
kernel_33	SOX9_MOUSE.H10MO.B	-1	0.000617925	1.43667	0.129025	8	CACGACAAT	AGAACAATGGG	-
kernel_33	UP00034_1	4	0.000627456	1.45884	0.129025	9	CACGACAAT	AATAAAGAACAATAGAATTTCA	+
kernel_33	NANOG	5	0.000631765	1.46885	0.129025	9	CACGACAAT	ATTAGCATGACAATGG	-
kernel_33	UP00071_2	3	0.000643707	1.49662	0.129025	9	CACGACAAT	TAGCGGAACAATTGATG	-
kernel_33	SOX5_HUMAN.H10MO.C	-2	0.000697953	1.62274	0.129025	7	CACGACAAT	TAACAATA	-
kernel_33	SOX5_MOUSE.H10MO.C	-2	0.000697953	1.62274	0.129025	7	CACGACAAT	TAACAATA	-
kernel_33	UP00075_1	2	0.000699361	1.62602	0.129025	9	CACGACAAT	TAGTGAACAATAGATTT	+
kernel_33	SOX11_HUMAN.H10MO.D	-2	0.000949039	2.20652	0.168354	7	CACGACAAT	GAACAATTGCATTGTT	-
kernel_33	UP00014_1	0	0.00136099	3.1643	0.231722	9	CACGACAAT	ATAAACAATTAATCA	+
kernel_33	UP00072_1	3	0.00140674	3.27066	0.231722	9	CACGACAAT	ATTTACGACAAATAGC	+
kernel_33	MA0084.1	0	0.00145767	3.38909	0.231833	9	CACGACAAT	GTAAACAAT	+
kernel_33	MA0077.1	-2	0.00157054	3.65151	0.241457	7	CACGACAAT	GAACAATGG	-
kernel_33	SOX7_HUMAN.H10MO.D	-2	0.00177228	4.12056	0.252064	7	CACGACAAT	AAACAATTTCATTGTT	-
kernel_33	UP00069_2	1	0.00185005	4.30137	0.252064	9	CACGACAAT	CGATAACAATTATAG	-
kernel_33	MA0870.1	-3	0.00185005	4.30137	0.252064	6	CACGACAAT	AACAATAACATTGTT	+
kernel_33	SOX2_HUMAN.H10MO.B	5	0.00191279	4.44723	0.252064	9	CACGACAAT	ATTTGCATAACAATGG	-
kernel_33	SOX2_MOUSE.H10MO.A	5	0.00191279	4.44723	0.252064	9	CACGACAAT	ATTTGCATAACAATGG	-
kernel_33	MA0143.2	4	0.00215108	5.00126	0.275592	9	CACGACAAT	TTTGCATAACAAAGG	-
kernel_33	UP00401_1	0	0.00221094	5.14043	0.275605	9	CACGACAAT	TAAAACAAAGGCAT	+
kernel_33	UP00004_2	1	0.00231758	5.38838	0.281296	9	CACGACAAT	CTCACACAATGGCGC	+
kernel_33	MA0143.3	-3	0.00254904	5.92652	0.29392	6	CACGACAAT	AACAAAGG	-
kernel_33	UP00110_1	1	0.00284768	6.62085	0.317704	9	CACGACAAT	TCGCTATAATTACCGAC	+
kernel_33	PBX3_HUMAN.H10MO.B	0	0.00296196	6.88655	0.317704	9	CACGACAAT	CCAGCCAATCAGAG	-
kernel_33	PBX3_MOUSE.H10MO.A	0	0.00296196	6.88655	0.317704	9	CACGACAAT	CCAGCCAATCAGAG	-
kernel_33	SOX15_HUMAN.H10MO.D	-3	0.00370073	8.6042	0.373843	6	CACGACAAT	AACAATG	-
kernel_33	SOX15_MOUSE.H10MO.D	-3	0.00370073	8.6042	0.373843	6	CACGACAAT	AACAATG	-
kernel_33	SOX3_MOUSE.H10MO.C	-1	0.00374036	8.69634	0.373843	8	CACGACAAT	GAGACAAAGGC	-
kernel_33	UP00055_2	1	0.00380956	8.85723	0.373843	9	CACGACAAT	AGTACACAATGGGAACA	-
kernel_33	MA0867.1	-2	0.00398997	9.27667	0.38339	7	CACGACAAT	GAACAATTGCAGTGTT	+
kernel_33	SOX18_HUMAN.H10MO.D	4	0.00419984	9.76462	0.387414	9	CACGACAAT	GGAAAAGAACAATGGGTTC	-
kernel_33	SOX18_MOUSE.H10MO.D	4	0.00419984	9.76462	0.387414	9	CACGACAAT	GGAAAAGAACAATGGGTTC	-
kernel_33	MA0869.1	-3	0.00443238	10.3053	0.400847	6	CACGACAAT	AACAATTTCAGTGTT	+
kernel_33	MA0868.1	-3	0.00459476	10.6828	0.407542	6	CACGACAAT	AACAATGTGCAGTGTT	+
kernel_33	UP00220_1	1	0.00471468	10.9616	0.410287	9	CACGACAAT	TCCCACTAATTAGCGCA	-
kernel_33	MA0866.1	-3	0.00509281	11.8408	0.430385	6	CACGACAAT	AACAATGGTAGTGTT	+
kernel_33	MA0611.1	-4	0.00513224	11.9325	0.430385	5	CACGACAAT	CCAATCAA	+
kernel_33	MA0442.1	-4	0.00528225	12.2812	0.435054	5	CACGACAAT	ACAAAG	-
kernel_33	SOX2	5	0.00584129	13.581	0.472657	9	CACGACAAT	ATTTGCATAACAATG	-
kernel_33	SOX21_HUMAN.H10MO.D	-2	0.00605997	14.0894	0.477091	7	CACGACAAT	AAACAATGGTATTGTT	+
kernel_33	UP00154_1	1	0.00622408	14.471	0.477091	9	CACGACAAT	TCGCGATAATTACCGAC	+
kernel_33	MA0514.1	-1	0.00634082	14.7424	0.477091	8	CACGACAAT	AAAACAAAGG	-
kernel_33	UP00138_1	-1	0.006487	15.0823	0.477091	8	CACGACAAT	CAGGTAATTACCTCAG	+
kernel_33	SOX10_HUMAN.H10MO.D	-4	0.00651672	15.1514	0.477091	5	CACGACAAT	ACAAAGA	-
kernel_33	SOX10_MOUSE.H10MO.D	-4	0.00651672	15.1514	0.477091	5	CACGACAAT	ACAAAGA	-
kernel_42	MA0812.1	1	4.77179e-07	0.00110944	0.00166295	9	GCCTGAGGC	TGCCTGAGGCT	-
kernel_42	MA0814.1	1	1.43788e-06	0.00334306	0.00166295	9	GCCTGAGGC	AGCCTCAGGCA	+
kernel_42	MA0003.3	1	3.1216e-06	0.00725772	0.00288819	9	GCCTGAGGC	TGCCTGAGGCG	-
kernel_42	AP2A_MOUSE.H10MO.A	0	5.80913e-06	0.0135062	0.00447896	9	GCCTGAGGC	GCCTGAGGC	+
kernel_42	AP2C_HUMAN.H10MO.A	3	8.42284e-06	0.0195831	0.00485092	9	GCCTGAGGC	ATGCCCTGAGGCCA	+
kernel_42	AP2C_MOUSE.H10MO.A	0	9.43732e-06	0.0219418	0.00485092	9	GCCTGAGGC	GCCTGGGGC	+
kernel_42	UP00028_1	3	1.72184e-05	0.0400327	0.00785789	9	GCCTGAGGC	ATTGCCTGAGGCGAT	+
kernel_42	AP2D_HUMAN.H10MO.D	1	2.0383e-05	0.0473906	0.00785789	9	GCCTGAGGC	CGCCCGAGGCGCGT	+
kernel_42	AP2D_MOUSE.H10MO.D	1	2.0383e-05	0.0473906	0.00785789	9	GCCTGAGGC	CGCCCGAGGCGCGT	+
kernel_42	AP2A_HUMAN.H10MO.C	3	5.48949e-05	0.127631	0.0181393	9	GCCTGAGGC	ATGCCCTGAGGCCAT	+
kernel_42	MA0524.1	2	5.91468e-05	0.137516	0.0182414	9	GCCTGAGGC	TGCCCTGGGGCCATG	-
kernel_42	PAX5_HUMAN.H10MO.S	0	9.01781e-05	0.209664	0.0236118	8	GCCTGAGGC	GGCTGAGG	+
kernel_42	PAX5_MOUSE.H10MO.S	0	9.01781e-05	0.209664	0.0236118	8	GCCTGAGGC	GGCTGAGG	+
kernel_42	MA0003.2	2	9.18721e-05	0.213603	0.0236118	9	GCCTGAGGC	TGCCCTGAGGCAATG	-
kernel_42	UP00010_2	3	9.875e-05	0.229594	0.0240437	9	GCCTGAGGC	ATTGCCTGAGGCAAT	-
kernel_42	UP00087_1	3	0.000367352	0.854093	0.0772462	9	GCCTGAGGC	ATTGCCTGAGGCGAA	+
kernel_42	AP2B_HUMAN.H10MO.B	0	0.000608814	1.41549	0.108325	9	GCCTGAGGC	GCCCGGGGGC	+
kernel_42	AP2B_MOUSE.H10MO.B	0	0.000608814	1.41549	0.108325	9	GCCTGAGGC	GCCCGGGGGC	+
kernel_42	SMRC1_HUMAN.H10MO.D	0	0.000728379	1.69348	0.122817	9	GCCTGAGGC	GGCTGAGTCAC	+
kernel_42	UP00355_1	5	0.000912598	2.12179	0.140727	9	GCCTGAGGC	GCACAGCCAGAGTCAAGTCAA	+
kernel_42	UP00005_1	3	0.00103207	2.39957	0.154016	9	GCCTGAGGC	ATTCCCTGAGGGGAA	+
kernel_42	ZFX_HUMAN.H10MO.C	6	0.00121872	2.83352	0.16746	9	GCCTGAGGC	GCCGAGGCCTGGGGCCCCC	-
kernel_42	ZFX_MOUSE.H10MO.C	6	0.00121872	2.83352	0.16746	9	GCCTGAGGC	GCCGAGGCCTGGGGCCCCC	-
kernel_42	JUNB_HUMAN.H10MO.C	0	0.00126696	2.94567	0.16746	9	GCCTGAGGC	GGATGAGTCAT	+
kernel_42	FOSL2_MOUSE.H10MO.A	0	0.00229041	5.3252	0.264893	9	GCCTGAGGC	GGATGAGTCAT	+
kernel_42	SMRC1_MOUSE.H10MO.B	-2	0.0029649	6.89339	0.329426	7	GCCTGAGGC	CTGAGTCAC	+
kernel_42	FOSL2_HUMAN.H10MO.A	0	0.00305412	7.10084	0.329426	9	GCCTGAGGC	GGATGAGTCAT	-
kernel_42	MA0833.1	0	0.00306202	7.11919	0.329426	9	GCCTGAGGC	GGATGATGCAATA	+
kernel_42	CMYC	1	0.00407525	9.47496	0.40984	9	GCCTGAGGC	CGCACGTGGC	+
kernel_42	NMYC	1	0.00431035	10.0216	0.42426	9	GCCTGAGGC	CGCACGTGGC	+
kernel_43	ZEB1_MOUSE.H10MO.D	0	8.57645e-05	0.199402	0.398805	7	TACCTGTAC	CACCTGT	-
kernel_44	MA0143.3	-1	7.8345e-07	0.00182152	0.00361647	8	CAACAATGG	AACAAAGG	-
kernel_44	SOX9_HUMAN.H10MO.B	1	1.11185e-05	0.0258504	0.0171079	9	CAACAATGG	AGAACAATGGG	-
kernel_44	SOX9_MOUSE.H10MO.B	1	1.11185e-05	0.0258504	0.0171079	9	CAACAATGG	AGAACAATGGG	-
kernel_44	MA0077.1	0	2.37329e-05	0.055179	0.0273882	9	CAACAATGG	GAACAATGG	-
kernel_44	MA0515.1	1	5.27891e-05	0.122735	0.0334974	9	CAACAATGG	AAAACAATGG	-
kernel_44	UP00004_2	3	5.74956e-05	0.133677	0.0334974	9	CAACAATGG	CTCACACAATGGCGC	+
kernel_44	SOX13_HUMAN.H10MO.D	0	5.80534e-05	0.134974	0.0334974	8	CAACAATGG	GAACAATG	-
kernel_44	SOX13_MOUSE.H10MO.D	0	5.80534e-05	0.134974	0.0334974	8	CAACAATGG	GAACAATG	-
kernel_44	SOX3_MOUSE.H10MO.C	1	7.44928e-05	0.173196	0.0360254	9	CAACAATGG	GAGACAAAGGC	-
kernel_44	NANOG	7	7.80434e-05	0.181451	0.0360254	9	CAACAATGG	ATTAGCATGACAATGG	-
kernel_44	SOX15_HUMAN.H10MO.D	-1	0.000117204	0.272499	0.038854	7	CAACAATGG	AACAATG	-
kernel_44	SOX15_MOUSE.H10MO.D	-1	0.000117204	0.272499	0.038854	7	CAACAATGG	AACAATG	-
kernel_44	SOX10_HUMAN.H10MO.D	-2	0.000128343	0.298397	0.038854	7	CAACAATGG	ACAAAGA	-
kernel_44	SOX10_MOUSE.H10MO.D	-2	0.000128343	0.298397	0.038854	7	CAACAATGG	ACAAAGA	-
kernel_44	MA0442.1	-2	0.000131432	0.30558	0.038854	6	CAACAATGG	ACAAAG	-
kernel_44	UP00055_2	3	0.000134674	0.313116	0.038854	9	CAACAATGG	AGTACACAATGGGAACA	-
kernel_44	UP00401_1	2	0.000151653	0.352593	0.0411789	9	CAACAATGG	TAAAACAAAGGCAT	+
kernel_44	UP00023_1	3	0.00016845	0.391646	0.0431988	9	CAACAATGG	ATTGAACAATGGAATT	+
kernel_44	MA0514.1	1	0.000214267	0.49817	0.0502173	9	CAACAATGG	AAAACAAAGG	-
kernel_44	MA0078.1	-1	0.000217576	0.505863	0.0502173	8	CAACAATGG	GACAATGAA	-
kernel_44	MA0143.2	6	0.000242595	0.564032	0.0509187	9	CAACAATGG	TTTGCATAACAAAGG	-
kernel_44	SOX2_HUMAN.H10MO.B	7	0.000253706	0.589867	0.0509187	9	CAACAATGG	ATTTGCATAACAATGG	-
kernel_44	SOX2_MOUSE.H10MO.A	7	0.000253706	0.589867	0.0509187	9	CAACAATGG	ATTTGCATAACAATGG	-
kernel_44	UP00016_2	5	0.000332917	0.774032	0.063402	9	CAACAATGG	TCACGGAACAATAGGTG	+
kernel_44	SOX5_HUMAN.H10MO.C	0	0.000371612	0.863997	0.063402	8	CAACAATGG	TAACAATA	-
kernel_44	SOX5_MOUSE.H10MO.C	0	0.000371612	0.863997	0.063402	8	CAACAATGG	TAACAATA	-
kernel_44	UP00030_1	4	0.000390077	0.90693	0.063402	9	CAACAATGG	ATAAGAACAAAGGACTA	+
kernel_44	SOX17_HUMAN.H10MO.D	0	0.000398316	0.926084	0.063402	9	CAACAATGG	GGACAATGAAGATTGTTG	-
kernel_44	SOX17_MOUSE.H10MO.D	0	0.000398316	0.926084	0.063402	9	CAACAATGG	GGACAATGAAGATTGTTG	-
kernel_44	UP00307_1	5	0.000554596	1.28944	0.0853354	9	CAACAATGG	TTGTAGAACAATAGACCTCC	+
kernel_44	MA0555.1	5	0.000599472	1.39377	0.0892648	9	CAACAATGG	ATTACCAAAAAAGGAAAGAA	+
kernel_44	MA0870.1	-1	0.000718128	1.66965	0.103592	8	CAACAATGG	AACAATGTTATTGTT	-
kernel_44	MA0087.1	0	0.00076717	1.78367	0.103954	7	CAACAATGG	AAACAAT	-
kernel_44	UP00062_1	4	0.000779397	1.8121	0.103954	9	CAACAATGG	AGAAGAACAAAGGACTA	+
kernel_44	UP00034_1	6	0.000810669	1.8848	0.103954	9	CAACAATGG	AATAAAGAACAATAGAATTTCA	+
kernel_44	UP00064_1	5	0.00081156	1.88688	0.103954	9	CAACAATGG	TTTTAGAACAATTGAA	-
kernel_44	MA0866.1	-1	0.000833238	1.93728	0.103954	8	CAACAATGG	AACAATGGTAGTGTT	+
kernel_44	SOX11_HUMAN.H10MO.D	0	0.000874153	2.0324	0.106188	9	CAACAATGG	GAACAATTGCATTGTT	-
kernel_44	UP00101_1	5	0.00097306	2.26236	0.115172	9	CAACAATGG	GTTTAGAACAATTA	-
kernel_44	UP00071_2	5	0.00121443	2.82354	0.140147	9	CAACAATGG	TAGCGGAACAATTGATG	-
kernel_44	SOX18_HUMAN.H10MO.D	6	0.00146349	3.4026	0.160847	9	CAACAATGG	GGAAAAGAACAATGGGTTC	-
kernel_44	SOX18_MOUSE.H10MO.D	6	0.00146349	3.4026	0.160847	9	CAACAATGG	GGAAAAGAACAATGGGTTC	-
kernel_44	SOX21_HUMAN.H10MO.D	0	0.00156182	3.63124	0.163852	9	CAACAATGG	AAACAATGGTATTGTT	+
kernel_44	SMAD1	7	0.00156182	3.63124	0.163852	9	CAACAATGG	ATTTGCATAACAAAGG	-
kernel_44	MA0563.1	1	0.00170355	3.96075	0.174475	9	CAACAATGG	CCAAAAATGGA	-
kernel_44	UP00075_1	4	0.00173867	4.0424	0.174475	9	CAACAATGG	TAGTGAACAATAGATTT	+
kernel_44	SOX7_HUMAN.H10MO.D	0	0.00192916	4.48529	0.189259	9	CAACAATGG	AAACAATTTCATTGTT	-
kernel_44	MA0548.1	3	0.001968	4.5756	0.189259	9	CAACAATGG	TTCCAAAAATGGAAA	-
kernel_44	MA0556.1	3	0.00210894	4.90329	0.198674	9	CAACAATGG	TTCCAAAAATGGAAA	+
kernel_44	MA0084.1	2	0.00264143	6.14132	0.243861	7	CAACAATGG	GTAAACAAT	+
kernel_44	MA0558.1	6	0.00396392	9.21611	0.35188	9	CAACAATGG	AATTTCCAAAAATAGAAAGAA	+
kernel_44	UP00051_1	4	0.00451933	10.5074	0.389587	9	CAACAATGG	TAAAGAACAATAGATAA	-
kernel_44	UP00091_1	4	0.00464188	10.7924	0.389587	9	CAACAATGG	TTTAGAACAATAAAAT	+
kernel_44	MA0088.2	3	0.00495436	11.5189	0.401223	9	CAACAATGG	TACCCACAATGCATTG	+
kernel_44	MA0867.1	0	0.00495436	11.5189	0.401223	9	CAACAATGG	GAACAATTGCAGTGTT	+
kernel_44	MA0868.1	-1	0.00563822	13.1089	0.448732	8	CAACAATGG	AACAATGTGCAGTGTT	+
kernel_44	SOX4_HUMAN.H10MO.C	2	0.00603903	14.0407	0.456994	9	CAACAATGG	GAGAACAAAGCG	-
kernel_44	SOX4_MOUSE.H10MO.C	2	0.00603903	14.0407	0.456994	9	CAACAATGG	GAGAACAAAGCG	-
kernel_44	MA0559.1	1	0.0064676	15.0372	0.46728	9	CAACAATGG	CCAAAAAAGGAAAA	+
kernel_44	SOX2	7	0.00648634	15.0807	0.46728	8	CAACAATGG	ATTTGCATAACAATG	-
kernel_44	SRY_HUMAN.H10MO.B	1	0.00657987	15.2982	0.46728	8	CAACAATGG	AAAACAAAA	-
kernel_44	SRY_MOUSE.H10MO.B	1	0.00657987	15.2982	0.46728	8	CAACAATGG	AAAACAAAA	-
kernel_44	TYY2_HUMAN.H10MO.D	-2	0.00671729	15.6177	0.469811	7	CAACAATGG	AAAATGGCGGC	+
kernel_44	TYY1_HUMAN.H10MO.A	-1	0.00727839	16.9223	0.494083	8	CAACAATGG	CAAGATGGCGGC	+
kernel_44	TYY1_MOUSE.H10MO.A	-1	0.00727839	16.9223	0.494083	8	CAACAATGG	CAAGATGGCGGC	+
kernel_45	MA0207.1	0	3.1519e-05	0.0732818	0.0794223	6	TGACAGGGT	TGACAG	+
kernel_45	MA0774.1	1	3.42249e-05	0.0795728	0.0794223	7	TGACAGGGT	TTGACAGC	+
kernel_45	MA0252.1	0	6.77094e-05	0.157424	0.104751	6	TGACAGGGT	TGACAG	+
kernel_45	MA0775.1	1	0.000139989	0.325475	0.136569	7	TGACAGGGT	TTGACAGG	+
kernel_45	MA0227.1	0	0.000153211	0.356215	0.136569	6	TGACAGGGT	TGACAG	+
kernel_45	TGIF1_HUMAN.H10MO.S	1	0.000205978	0.478898	0.136569	6	TGACAGGGT	GTGACAG	+
kernel_45	TGIF1_MOUSE.H10MO.S	1	0.000205978	0.478898	0.136569	6	TGACAGGGT	GTGACAG	+
kernel_45	MEIS3_HUMAN.H10MO.D	2	0.000336918	0.783335	0.181567	9	TGACAGGGT	TTTGACAGGTG	+
kernel_45	MEIS1_HUMAN.H10MO.C	0	0.000426852	0.992431	0.181567	9	TGACAGGGT	TGACAGTTTTATG	+
kernel_45	MEIS1_MOUSE.H10MO.C	0	0.000426852	0.992431	0.181567	9	TGACAGGGT	TGACAGTTTTATG	+
kernel_45	HXA9_HUMAN.H10MO.D	0	0.000469447	1.09146	0.181567	9	TGACAGGGT	TGACAGTTTTATGA	+
kernel_45	HXA9_MOUSE.H10MO.D	0	0.000469447	1.09146	0.181567	9	TGACAGGGT	TGACAGTTTTATGA	+
kernel_45	MA0498.2	1	0.000672791	1.56424	0.240197	6	TGACAGGGT	TTGACAG	+
kernel_45	TBX20_MOUSE.H10MO.C	6	0.0010994	2.5561	0.364466	7	TGACAGGGT	GGGTGCTGACAGG	+
kernel_45	MA0498.1	7	0.00121117	2.81596	0.374752	8	TGACAGGGT	AGGTGAGTGACAGCT	-
kernel_45	MA0112.2	1	0.0014133	3.28592	0.409963	9	TGACAGGGT	AGGTCAGGGTGACCTGGGCC	-
kernel_45	UP00210_1	4	0.00158017	3.67391	0.431407	9	TGACAGGGT	GTATTGACAGGTAATT	-
kernel_45	MEIS2_HUMAN.H10MO.B	1	0.00178636	4.15329	0.436361	9	TGACAGGGT	TTGACAGCTGTCA	+
kernel_45	MEIS2_MOUSE.H10MO.B	1	0.00178636	4.15329	0.436361	9	TGACAGGGT	TTGACAGCTGTCA	+
kernel_45	UP00205_1	4	0.00208563	4.84909	0.483992	9	TGACAGGGT	ATATTGACAGGTGCTT	-
kernel_48	UP00340_1	3	3.11281e-05	0.0723729	0.144746	9	TTAACATTC	CAACCAACATTCTTGATATA	+
kernel_48	MA0173.1	0	6.39083e-05	0.148587	0.148587	7	TTAACATTC	TTAACAT	+
kernel_48	MA0090.1	-2	9.74e-05	0.226455	0.15097	7	TTAACATTC	CACATTCCTCCG	+
kernel_48	MA0808.1	-3	0.000390369	0.907607	0.431406	6	TTAACATTC	ACATTCCA	+
kernel_48	SOX1_HUMAN.H10MO.D	4	0.000463877	1.07851	0.431406	9	TTAACATTC	ATGAATAACATTCATC	-
kernel_48	MA0090.2	-2	0.000689843	1.60388	0.492302	7	TTAACATTC	CACATTCCAT	+
kernel_48	MA0809.1	-2	0.0007411	1.72306	0.492302	7	TTAACATTC	CACATTCCAT	+
kernel_53	MA0905.1	1	0.000305754	0.710879	0.361676	9	TCTTAAATC	GTCGTAAAAT	+
kernel_53	MA0651.1	2	0.000373292	0.867905	0.361676	9	TCTTAAATC	GGTCGTAAAAT	+
kernel_53	MA0911.1	2	0.000448947	1.0438	0.361676	9	TCTTAAATC	GGTCGTAAAATT	+
kernel_53	UP00246_1	5	0.000517597	1.20341	0.361676	9	TCTTAAATC	TAAAGTCGTAAAACAT	+
kernel_53	MA0594.1	1	0.00057079	1.32709	0.361676	9	TCTTAAATC	GCCATAAATCA	+
kernel_53	MA0908.1	1	0.000578308	1.34457	0.361676	9	TCTTAAATC	GTCGTAAAAA	+
kernel_53	MA0873.1	2	0.000611949	1.42278	0.361676	9	TCTTAAATC	AGTCGTAAAAA	+
kernel_53	UP00245_1	5	0.000643241	1.49553	0.361676	9	TCTTAAATC	TAAAGTCGTAAAACGT	+
kernel_53	HXB6_HUMAN.H10MO.D	1	0.000782128	1.81845	0.361676	9	TCTTAAATC	TGCATCAATCATT	-
kernel_53	HXB6_MOUSE.H10MO.D	1	0.000782128	1.81845	0.361676	9	TCTTAAATC	TGCATCAATCATT	-
kernel_53	UP00235_1	5	0.00105474	2.45228	0.361676	9	TCTTAAATC	TAAAGTCGTAAAATAG	+
kernel_53	MA0485.1	2	0.00117895	2.74106	0.361676	9	TCTTAAATC	GGCCATAAATCAC	+
kernel_53	HXC6_HUMAN.H10MO.D	4	0.00122503	2.84818	0.361676	9	TCTTAAATC	AAAGTAATAAATCAT	-
kernel_53	HXC6_MOUSE.H10MO.D	4	0.00122503	2.84818	0.361676	9	TCTTAAATC	AAAGTAATAAATCAT	-
kernel_53	HXB8_HUMAN.H10MO.C	0	0.00128944	2.99796	0.361676	9	TCTTAAATC	GCATTAATCAA	-
kernel_53	HXB8_MOUSE.H10MO.C	0	0.00128944	2.99796	0.361676	9	TCTTAAATC	GCATTAATCAA	-
kernel_53	EVX1_MOUSE.H10MO.C	3	0.00134826	3.1347	0.361676	9	TCTTAAATC	AGGCCATAAATCA	-
kernel_53	HXB7_HUMAN.H10MO.C	-1	0.00148319	3.44841	0.361676	8	TCTTAAATC	CATTAATCAA	-
kernel_53	HXB7_MOUSE.H10MO.C	-1	0.00148319	3.44841	0.361676	8	TCTTAAATC	CATTAATCAA	-
kernel_53	UP00276_1	5	0.00166452	3.87002	0.372038	9	TCTTAAATC	TGAAGACGTAAATCCTTACA	+
kernel_53	UP00135_1	5	0.00177659	4.13058	0.372038	9	TCTTAAATC	TTAGGTCGTAAAATTTC	+
kernel_53	MA0907.1	2	0.00178695	4.15465	0.372038	9	TCTTAAATC	GCTCGTAAAAA	+
kernel_53	MA0165.1	0	0.00184687	4.29398	0.372038	7	TCTTAAATC	TCATAAA	-
kernel_53	UP00117_1	5	0.00203098	4.72203	0.376523	9	TCTTAAATC	TAAGGTCGTAAAATCCT	+
kernel_53	MA0906.1	2	0.00203167	4.72364	0.376523	9	TCTTAAATC	GGTCGTAAAAA	+
kernel_53	MA0201.1	-3	0.00232768	5.41186	0.41479	6	TCTTAAATC	TTAATCC	+
kernel_53	MA0235.1	-4	0.00251178	5.83988	0.431018	5	TCTTAAATC	AAATCAA	-
kernel_53	HXC11_HUMAN.H10MO.D	2	0.00261687	6.08422	0.433014	9	TCTTAAATC	GGTCGTAAAAA	-
kernel_53	UP00153_1	1	0.00282169	6.56043	0.450806	9	TCTTAAATC	ATTGTTAATCCCTCTAA	-
kernel_53	UP00177_1	5	0.00301057	6.99958	0.456703	9	TCTTAAATC	CAAGGTCGTAAAATCTT	+
kernel_53	UP00173_1	5	0.00306837	7.13396	0.456703	9	TCTTAAATC	AAAGCTCGTAAAATTT	+
kernel_53	PITX1_HUMAN.H10MO.D	0	0.00315432	7.33379	0.456703	9	TCTTAAATC	CCCTTAATCCC	-
kernel_53	CDX4_MOUSE.H10MO.A	2	0.00331349	7.70386	0.46521	9	TCTTAAATC	GGCCATAAATCA	-
kernel_53	UP00183_1	5	0.00348604	8.10503	0.475041	9	TCTTAAATC	AAACCTCGTAAAATTT	+
kernel_53	ARI3A_HUMAN.H10MO.S	-2	0.00391457	9.10136	0.485918	7	TCTTAAATC	TTTAATT	-
kernel_53	ARI3A_MOUSE.H10MO.S	-2	0.00391457	9.10136	0.485918	7	TCTTAAATC	TTTAATT	-
kernel_53	HXA10_HUMAN.H10MO.C	0	0.00398537	9.26598	0.485918	9	TCTTAAATC	TCATAAATCATC	-
kernel_53	HXA10_MOUSE.H10MO.C	0	0.00398537	9.26598	0.485918	9	TCTTAAATC	TCATAAATCATC	-
kernel_55	UP00134_1	7	0.000171234	0.39812	0.291728	9	TATTGGTGG	CGAATTTTATTGGGTT	-
kernel_55	NFYA_MOUSE.H10MO.S	4	0.000302433	0.703156	0.291728	9	TATTGGTGG	CTCTGATTGGCTG	+
kernel_55	NFYA_HUMAN.H10MO.A	4	0.000302433	0.703156	0.291728	9	TATTGGTGG	CTCTGATTGGCTG	-
kernel_55	UP00180_1	7	0.000408095	0.948822	0.291728	9	TATTGGTGG	AGAATTTTATTGGTAG	-
kernel_55	NFYB_HUMAN.H10MO.A	4	0.000457696	1.06414	0.291728	9	TATTGGTGG	CTCTGATTGGCTG	-
kernel_55	NFYB_MOUSE.H10MO.A	4	0.000457696	1.06414	0.291728	9	TATTGGTGG	CTCTGATTGGCTG	-
kernel_55	MA0502.1	2	0.000648191	1.50704	0.291728	9	TATTGGTGG	CTGATTGGTCCATTT	-
kernel_55	UP00307_1	7	0.000686373	1.59582	0.291728	9	TATTGGTGG	GGAGGTCTATTGTTCTACAA	-
kernel_55	MA0901.1	4	0.000756315	1.75843	0.291728	6	TATTGGTGG	GTTTTATTGG	-
kernel_55	MA0060.2	8	0.000808665	1.88015	0.291728	9	TATTGGTGG	AGAGTGCTGATTGGTCCA	+
kernel_55	PBX3_HUMAN.H10MO.B	4	0.000849884	1.97598	0.291728	9	TATTGGTGG	CTCTGATTGGCTGG	+
kernel_55	PBX3_MOUSE.H10MO.A	4	0.000849884	1.97598	0.291728	9	TATTGGTGG	CTCTGATTGGCTGG	+
kernel_55	MA0087.1	-1	0.000947518	2.20298	0.291728	7	TATTGGTGG	ATTGTTA	+
kernel_55	SOX5_HUMAN.H10MO.C	0	0.000983071	2.28564	0.291728	8	TATTGGTGG	TATTGTTA	+
kernel_55	SOX5_MOUSE.H10MO.C	0	0.000983071	2.28564	0.291728	8	TATTGGTGG	TATTGTTA	+
kernel_55	NFYC_HUMAN.H10MO.B	5	0.00107087	2.48977	0.291728	9	TATTGGTGG	GCGCTGATTGGCTG	-
kernel_55	NFYC_MOUSE.H10MO.B	5	0.00107087	2.48977	0.291728	9	TATTGGTGG	GCGCTGATTGGCTG	-
kernel_55	UP00166_1	5	0.00134961	3.13785	0.347237	9	TATTGGTGG	GAATTAATTGGTTGTT	-
kernel_55	UP00145_1	5	0.00169079	3.93108	0.39477	9	TATTGGTGG	TTCTTAATTGGTTTTT	-
kernel_55	MA0077.1	1	0.00170485	3.96377	0.39477	8	TATTGGTGG	CCATTGTTC	+
kernel_55	UP00157_1	7	0.00268746	6.24835	0.463296	9	TATTGGTGG	ATTCTTTAATTGCTTGT	-
kernel_55	HNF6_HUMAN.H10MO.C	2	0.00277926	6.46178	0.463296	9	TATTGGTGG	TTTATTGATTTTTT	+
kernel_55	HNF6_MOUSE.H10MO.C	2	0.00277926	6.46178	0.463296	9	TATTGGTGG	TTTATTGATTTTTT	+
kernel_55	UP00059_1	4	0.00277926	6.46178	0.463296	9	TATTGGTGG	CTAATATTGCTAAA	+
kernel_55	MA0650.1	4	0.00279461	6.49747	0.463296	6	TATTGGTGG	TTTTTATTGG	-
kernel_55	MA0898.1	7	0.00288755	6.71356	0.463296	9	TATTGGTGG	ATTCTTTAATTGCTTGT	-
kernel_55	MA0602.1	4	0.00298185	6.93279	0.463296	9	TATTGGTGG	CTAATATTGCTAAA	+
kernel_55	UP00243_1	6	0.00302342	7.02945	0.463296	9	TATTGGTGG	ACTCCTAATTAGTCGT	+
kernel_55	UP00171_1	5	0.00302342	7.02945	0.463296	9	TATTGGTGG	AAATTAATTGGTTTTG	-
kernel_55	MA0897.1	7	0.00310121	7.21031	0.463296	9	TATTGGTGG	ATTCTTTAATTGCTTGT	-
kernel_55	UP00155_1	7	0.00310121	7.21031	0.463296	9	TATTGGTGG	ATTCTTTAATTGCTTGT	-
kernel_57	MA0056.1	-1	0.000181607	0.422236	0.293958	6	CTCCCCCAA	TCCCCA	-
kernel_57	MA0753.1	1	0.000228414	0.531063	0.293958	9	CTCCCCCAA	CCCCCCCCAC	+
kernel_57	ZN148_HUMAN.H10MO.D	3	0.000252867	0.587917	0.293958	9	CTCCCCCAA	CCCCTCCCCCACCCC	-
kernel_57	ZN148_MOUSE.H10MO.D	3	0.000252867	0.587917	0.293958	9	CTCCCCCAA	CCCCTCCCCCACCCC	-
kernel_61	MA0658.1	0	1.79852e-06	0.00418157	0.00295142	9	TCTAATTAG	GCTAATTAGT	-
kernel_61	MA0241.1	-1	2.30736e-06	0.00536462	0.00295142	7	TCTAATTAG	CTAATTA	+
kernel_61	LHX6_HUMAN.H10MO.D	0	4.74589e-06	0.0110342	0.00295142	9	TCTAATTAG	ACTAATTAGCGTTAATTA	+
kernel_61	MA0180.1	0	4.84451e-06	0.0112635	0.00295142	9	TCTAATTAG	TTTAATTAG	+
kernel_61	MA0184.1	-1	5.19354e-06	0.012075	0.00295142	7	TCTAATTAG	CTAATTA	+
kernel_61	UP00162_1	3	5.4618e-06	0.0126987	0.00295142	9	TCTAATTAG	AGAACTAATTAGTGGAC	+
kernel_61	MA0229.1	0	6.16944e-06	0.0143439	0.00295142	8	TCTAATTAG	TCTAATTA	+
kernel_61	MA0726.1	-1	6.94439e-06	0.0161457	0.00295142	8	TCTAATTAG	CTAATTAG	+
kernel_61	MA0224.1	-1	8.05502e-06	0.0187279	0.00295142	7	TCTAATTAG	GTAATTA	+
kernel_61	UP00201_1	3	8.76272e-06	0.0203733	0.00295142	9	TCTAATTAG	ACCACTAATTAGTGGAC	+
kernel_61	MA0068.2	-1	8.76658e-06	0.0203823	0.00295142	8	TCTAATTAG	CTAATTAG	-
kernel_61	MA0886.1	0	1.61344e-05	0.0375125	0.00306924	9	TCTAATTAG	GCTAATTAGC	-
kernel_61	MA0167.1	-1	1.78571e-05	0.0415178	0.00306924	7	TCTAATTAG	TTAATTA	+
kernel_61	ALX4_HUMAN.H10MO.D	3	2.01452e-05	0.0468377	0.00306924	9	TCTAATTAG	TAATTTAATTAA	+
kernel_61	MA0177.1	-1	2.02074e-05	0.0469823	0.00306924	7	TCTAATTAG	TTAATTA	+
kernel_61	MA0027.2	-1	2.129e-05	0.0494992	0.00306924	8	TCTAATTAG	CTAATTAG	-
kernel_61	MA0209.1	-2	2.2815e-05	0.0530449	0.00306924	7	TCTAATTAG	TAATTAG	-
kernel_61	UP00132_1	4	2.36202e-05	0.0549169	0.00306924	9	TCTAATTAG	CACCGCTAATTAGCGTT	+
kernel_61	MA0228.1	-1	2.57032e-05	0.0597599	0.00306924	7	TCTAATTAG	CTAATTA	+
kernel_61	MA0725.1	-1	2.62937e-05	0.0611329	0.00306924	8	TCTAATTAG	CTAATTAT	+
kernel_61	MA0700.1	0	2.63781e-05	0.0613292	0.00306924	9	TCTAATTAG	GTTAATTAGT	-
kernel_61	RAX2_HUMAN.H10MO.D	3	2.71898e-05	0.0632163	0.00306924	9	TCTAATTAG	TAATTTAATTAG	-
kernel_61	ARX_HUMAN.H10MO.D	4	2.74742e-05	0.0638776	0.00306924	9	TCTAATTAG	TTAATTTAATTAG	+
kernel_61	PDX1_HUMAN.H10MO.C	0	2.76195e-05	0.0642154	0.00306924	9	TCTAATTAG	GGTAATTAG	+
kernel_61	PDX1_MOUSE.H10MO.C	0	2.76195e-05	0.0642154	0.00306924	9	TCTAATTAG	GGTAATTAG	+
kernel_61	UP00247_1	3	2.9102e-05	0.0676622	0.00306924	9	TCTAATTAG	TGAACTAATTAGCCCAC	+
kernel_61	MA0238.1	-2	3.2425e-05	0.0753881	0.00306924	7	TCTAATTAG	TAATTAA	-
kernel_61	UP00261_1	3	3.57197e-05	0.0830484	0.00320684	9	TCTAATTAG	TAAACTAATTAGCTTTG	+
kernel_61	MIXL1_HUMAN.H10MO.D	1	3.74212e-05	0.0870044	0.00328656	9	TCTAATTAG	ATCTAATTAAC	-
kernel_61	UP00137_1	3	3.95186e-05	0.0918807	0.00329742	9	TCTAATTAG	TGAGCTAATTAGTTGGA	+
kernel_61	MA0720.1	-1	3.96317e-05	0.0921437	0.00329742	8	TCTAATTAG	TTAATTAG	-
kernel_61	MA0200.1	-1	4.06025e-05	0.0944008	0.00329742	7	TCTAATTAG	CTAATTA	+
kernel_61	MA0704.1	-1	4.38099e-05	0.101858	0.00329742	8	TCTAATTAG	TTAATTAA	+
kernel_61	MA0705.1	-1	4.38099e-05	0.101858	0.00329742	8	TCTAATTAG	CTAATTAG	-
kernel_61	ALX3_HUMAN.H10MO.D	3	4.51796e-05	0.105043	0.00329742	8	TCTAATTAG	TAATTTAATTA	+
kernel_61	MA0181.1	-1	4.53201e-05	0.105369	0.00329742	7	TCTAATTAG	TTAATTA	+
kernel_61	MA0661.1	0	4.64721e-05	0.108048	0.00329742	9	TCTAATTAG	GTTAATTAGC	-
kernel_61	UP00256_2	3	4.82427e-05	0.112164	0.00329742	9	TCTAATTAG	TCCACTAATTAGCGGTT	+
kernel_61	MA0702.1	-1	4.83852e-05	0.112496	0.00329742	8	TCTAATTAG	TTAATTAA	-
kernel_61	MA0256.1	-2	5.05071e-05	0.117429	0.00329742	7	TCTAATTAG	TCATTAG	-
kernel_61	MA0889.1	0	5.09561e-05	0.118473	0.00329742	9	TCTAATTAG	GCTAATTAGT	-
kernel_61	PHX2A_HUMAN.H10MO.D	3	5.43973e-05	0.126474	0.00329742	8	TCTAATTAG	TAATTTAATTA	+
kernel_61	MA0628.1	0	5.58381e-05	0.129824	0.00329742	9	TCTAATTAG	ATTAATTAAT	+
kernel_61	MA0634.1	0	5.58381e-05	0.129824	0.00329742	9	TCTAATTAG	TCTAATTAAA	+
kernel_61	MA0202.1	-1	5.62055e-05	0.130678	0.00329742	7	TCTAATTAG	CTAATTA	+
kernel_61	MA0195.1	-2	5.62055e-05	0.130678	0.00329742	7	TCTAATTAG	TAATTAA	-
kernel_61	MEOX1_HUMAN.H10MO.D	0	5.77241e-05	0.134208	0.00329742	9	TCTAATTAG	GGTAATTAGCGTTAAT	+
kernel_61	DRGX_HUMAN.H10MO.D	3	5.96301e-05	0.13864	0.00329742	8	TCTAATTAG	TAATTTAATTA	+
kernel_61	MA0236.1	-1	6.24612e-05	0.145222	0.00329742	7	TCTAATTAG	TTAATTA	+
kernel_61	UP00123_1	2	6.3549e-05	0.147751	0.00329742	9	TCTAATTAG	GTACTAATTAGTGGCG	+
kernel_61	UP00391_1	0	6.42489e-05	0.149379	0.00329742	9	TCTAATTAG	ACTAATTACCTCAA	-
kernel_61	MA0075.1	-2	6.42954e-05	0.149487	0.00329742	5	TCTAATTAG	TAATT	-
kernel_61	MA0630.1	-1	6.48417e-05	0.150757	0.00329742	8	TCTAATTAG	CCAATTAA	-
kernel_61	MA0654.1	-1	6.48417e-05	0.150757	0.00329742	8	TCTAATTAG	TTAATTAG	-
kernel_61	MA0716.1	-1	6.48417e-05	0.150757	0.00329742	8	TCTAATTAG	TTAATTAG	-
kernel_61	PHX2B_HUMAN.H10MO.D	3	6.53243e-05	0.151879	0.00329742	8	TCTAATTAG	TAATTTAATTA	+
kernel_61	MA0710.1	0	6.69278e-05	0.155607	0.00329742	9	TCTAATTAG	GCTAATTAGC	+
kernel_61	MA0707.1	0	6.69278e-05	0.155607	0.00329742	9	TCTAATTAG	TTTAATTACC	-
kernel_61	MA0621.1	1	7.15171e-05	0.166277	0.00335549	9	TCTAATTAG	AATTAATTAGT	+
kernel_61	MA0251.1	-1	7.68485e-05	0.178673	0.00335549	7	TCTAATTAG	TTAATTA	+
kernel_61	MA0457.1	-1	7.68485e-05	0.178673	0.00335549	7	TCTAATTAG	TTAATTA	+
kernel_61	UP00063_1	0	7.74128e-05	0.179985	0.00335549	9	TCTAATTAG	GTTAATTACCTCCA	-
kernel_61	MA0132.1	-3	7.80591e-05	0.181487	0.00335549	6	TCTAATTAG	AATTAG	-
kernel_61	UP00124_1	2	8.44005e-05	0.196231	0.00335549	9	TCTAATTAG	AAGGTAATTAGCTCAT	+
kernel_61	VAX2_HUMAN.H10MO.D	1	8.44005e-05	0.196231	0.00335549	9	TCTAATTAG	CACTAATTACCCTAAT	+
kernel_61	MA0194.1	-1	8.50936e-05	0.197843	0.00335549	7	TCTAATTAG	TTAATTA	+
kernel_61	MA0257.1	-2	8.50936e-05	0.197843	0.00335549	7	TCTAATTAG	TAATTAA	-
kernel_61	UP00266_1	4	8.60282e-05	0.200016	0.00335549	9	TCTAATTAG	AGTAGTTAATTAGTTAC	-
kernel_61	MA0132.2	-1	8.6239e-05	0.200506	0.00335549	8	TCTAATTAG	GTAATTAG	+
kernel_61	LHX9_HUMAN.H10MO.D	-1	8.66465e-05	0.201453	0.00335549	8	TCTAATTAG	CTAATTAGCTATTAATTA	+
kernel_61	NOTO_HUMAN.H10MO.D	0	9.34998e-05	0.217387	0.00335549	9	TCTAATTAG	GTTAATTAGGT	+
kernel_61	MA0178.1	-1	9.41238e-05	0.218838	0.00335549	7	TCTAATTAG	TTAATTA	+
kernel_61	MA0220.1	-1	9.41238e-05	0.218838	0.00335549	7	TCTAATTAG	TTAATTA	+
kernel_61	MA0189.1	-2	9.41238e-05	0.218838	0.00335549	7	TCTAATTAG	TAATTAA	-
kernel_61	UP00136_1	3	9.44761e-05	0.219657	0.00335549	9	TCTAATTAG	AAAGCTAATTAGCGAAA	+
kernel_61	UP00184_1	3	9.44761e-05	0.219657	0.00335549	9	TCTAATTAG	ACCCCTAATTAGCGGTG	+
kernel_61	MA0717.1	-1	9.46845e-05	0.220141	0.00335549	8	TCTAATTAG	TTAATTGG	-
kernel_61	EMX2_HUMAN.H10MO.D	4	0.000100658	0.23403	0.00350821	8	TCTAATTAG	ATTAGCTAATTA	-
kernel_61	UP00264_1	2	0.000101599	0.236218	0.00350821	9	TCTAATTAG	ACGGTAATTAGCTCAG	-
kernel_61	MA0618.1	-1	0.000103875	0.241508	0.00351991	8	TCTAATTAG	TTAATTAG	+
kernel_61	MA0701.1	-1	0.000103875	0.241508	0.00351991	8	TCTAATTAG	TTAATTGG	-
kernel_61	UNC4_HUMAN.H10MO.D	3	0.000111456	0.259136	0.0035412	8	TCTAATTAG	TAATTTAATTA	+
kernel_61	MA0721.1	-1	0.000113867	0.264741	0.0035412	8	TCTAATTAG	CTAATTAA	+
kernel_61	MA0075.2	-1	0.000113867	0.264741	0.0035412	8	TCTAATTAG	TTAATTGG	-
kernel_61	MA0703.1	-1	0.000113867	0.264741	0.0035412	8	TCTAATTAG	TTAATTAA	-
kernel_61	HXA2_HUMAN.H10MO.D	0	0.000121581	0.282676	0.00359922	9	TCTAATTAG	GGTAATTAGCG	+
kernel_61	PO6F2_HUMAN.H10MO.D	0	0.000121581	0.282676	0.00359922	9	TCTAATTAG	GTTAATTAGCT	+
kernel_61	MA0723.1	-1	0.000124725	0.289986	0.00359922	8	TCTAATTAG	CTAATTAC	+
kernel_61	LBX2_HUMAN.H10MO.D	0	0.000132549	0.308176	0.00366296	9	TCTAATTAG	GTTAATTAGGT	+
kernel_61	MA0715.1	3	0.000132549	0.308176	0.00366296	8	TCTAATTAG	TAATTTAATTA	+
kernel_61	UP00127_1	2	0.000133481	0.310342	0.00366296	9	TCTAATTAG	AGGTTAATTAGCTGAT	+
kernel_61	MA0612.1	0	0.000134905	0.313654	0.00366296	9	TCTAATTAG	GGTAATTAGG	-
kernel_61	MA0662.1	0	0.000134905	0.313654	0.00366296	9	TCTAATTAG	GTTAATTAGA	-
kernel_61	MA0890.1	0	0.000134905	0.313654	0.00366296	9	TCTAATTAG	GCTAATTGGT	-
kernel_61	UP00140_1	3	0.000136429	0.317198	0.00366296	9	TCTAATTAG	TAAACTAATTAGCTGTA	+
kernel_61	MA0240.1	-1	0.000139591	0.32455	0.00366296	7	TCTAATTAG	TTAATTA	+
kernel_61	MA0172.1	-2	0.000139591	0.32455	0.00366296	7	TCTAATTAG	TAATTAA	-
kernel_61	EMX1_HUMAN.H10MO.D	4	0.000142884	0.332206	0.00366296	8	TCTAATTAG	ATTAGCTAATTA	-
kernel_61	MA0713.1	3	0.000144422	0.335782	0.00366296	8	TCTAATTAG	TAATTTAATTA	+
kernel_61	VSX2_HUMAN.H10MO.D	-2	0.000144422	0.335782	0.00366296	7	TCTAATTAG	TAATTAGCTAA	+
kernel_61	VSX2_MOUSE.H10MO.D	-2	0.000144422	0.335782	0.00366296	7	TCTAATTAG	TAATTAGCTAA	+
kernel_61	UP00106_1	2	0.000145996	0.33944	0.00366296	9	TCTAATTAG	GTCTTAATTAGTGCAC	-
kernel_61	UP00167_1	2	0.000145996	0.33944	0.00366296	9	TCTAATTAG	GCATTAATTAGTTCGC	-
kernel_61	MA0900.1	0	0.000146881	0.341499	0.00366296	9	TCTAATTAG	CCTAATTACC	+
kernel_61	MA0230.1	-2	0.000153727	0.357415	0.00376398	7	TCTAATTAG	TAATTAA	-
kernel_61	DLX3_HUMAN.H10MO.C	0	0.000159833	0.371611	0.00382085	9	TCTAATTAG	TGTAATTATC	-
kernel_61	DLX3_MOUSE.H10MO.C	0	0.000159833	0.371611	0.00382085	9	TCTAATTAG	TGTAATTATC	-
kernel_61	MA0699.1	0	0.000159833	0.371611	0.00382085	9	TCTAATTAG	GCTAATTGGC	-
kernel_61	UP00115_1	4	0.000163268	0.379598	0.00385733	9	TCTAATTAG	GTTCACTAATTAGTTTA	-
kernel_61	VAX1_HUMAN.H10MO.D	0	0.000165112	0.383886	0.00387821	9	TCTAATTAG	GGTAATTAGGGTTAATTA	+
kernel_61	MA0206.1	-1	0.000169169	0.393318	0.00391608	7	TCTAATTAG	TTAATTA	+
kernel_61	UP00174_1	4	0.000174316	0.405285	0.00393717	9	TCTAATTAG	ATGAGCTAATTACCTT	-
kernel_61	MA0708.1	-1	0.000178221	0.414364	0.00395612	8	TCTAATTAG	TTAATTGG	-
kernel_61	MA0722.1	-1	0.000178221	0.414364	0.00395612	8	TCTAATTAG	GTAATTAG	-
kernel_61	MA0179.1	-1	0.00018603	0.43252	0.00395882	7	TCTAATTAG	TTAATTA	+
kernel_61	MA0188.1	-2	0.00018603	0.43252	0.00395882	7	TCTAATTAG	TAATTGG	-
kernel_61	MA0681.1	3	0.000186182	0.432874	0.00395882	8	TCTAATTAG	TAATTTAATTA	+
kernel_61	MA0888.1	0	0.000188957	0.439324	0.00398332	9	TCTAATTAG	GGTAATTAGC	+
kernel_61	UP00189_1	2	0.000190292	0.442429	0.00398332	9	TCTAATTAG	ACGGTAATTAGCTCAG	+
kernel_61	MA0666.1	-1	0.00019451	0.452235	0.00399641	8	TCTAATTAG	CTAATTGG	-
kernel_61	PAX4_HUMAN.H10MO.D	0	0.000200925	0.46715	0.00408554	9	TCTAATTAG	GCGAATTAGTTA	-
kernel_61	MA0887.1	0	0.000205288	0.477295	0.00408554	9	TCTAATTAG	GGTAATTAGC	+
kernel_61	MA0902.1	0	0.000205288	0.477295	0.00408554	9	TCTAATTAG	AGTAATTAAC	+
kernel_61	MA0644.1	0	0.000205288	0.477295	0.00408554	9	TCTAATTAG	GTTAATTGGT	-
kernel_61	ISX_HUMAN.H10MO.D	7	0.000207603	0.482677	0.0040913	9	TCTAATTAG	AATTTAAGCTAATTAA	-
kernel_61	UP00131_1	3	0.000212699	0.494526	0.00417139	9	TCTAATTAG	AGCGCTAATTAGCGATT	+
kernel_61	MA0709.1	-1	0.000231227	0.537602	0.00444227	8	TCTAATTAG	TTAATTGG	-
kernel_61	UP00257_1	3	0.00023201	0.539422	0.00444227	9	TCTAATTAG	CGCGTTAATTAATTGTG	+
kernel_61	UP00256_1	3	0.00023201	0.539422	0.00444227	9	TCTAATTAG	TACATTAATTAACGCTC	-
kernel_61	ALX1_HUMAN.H10MO.B	3	0.000237457	0.552087	0.00450388	9	TCTAATTAG	TAATTCAATTAT	-
kernel_61	ALX1_MOUSE.H10MO.B	3	0.000237457	0.552087	0.00450388	9	TCTAATTAG	TAATTCAATTAT	-
kernel_61	PRRX2_HUMAN.H10MO.C	-1	0.000246391	0.572859	0.00456154	7	TCTAATTAG	TTAATTG	+
kernel_61	PRRX2_MOUSE.H10MO.C	-1	0.000246391	0.572859	0.00456154	7	TCTAATTAG	TTAATTG	+
kernel_61	MA0191.1	-2	0.000246391	0.572859	0.00456154	7	TCTAATTAG	TAATTAA	-
kernel_61	UP00214_1	2	0.000246639	0.573436	0.00456154	9	TCTAATTAG	ACGGTAATTAGCTCAT	+
kernel_61	UP00116_1	3	0.000252917	0.588033	0.00456154	9	TCTAATTAG	TGCCTTAATTAATGCTC	+
kernel_61	UP00251_1	4	0.000252917	0.588033	0.00456154	9	TCTAATTAG	ATCCATTAATTAATTGA	+
kernel_61	SHOX2_HUMAN.H10MO.D	-1	0.000252917	0.588033	0.00456154	8	TCTAATTAG	CTAATTAGTTAATTTTA	+
kernel_61	MA0904.1	2	0.000268586	0.624464	0.00473697	9	TCTAATTAG	ACGGTAATTAGCTCAT	+
kernel_61	GSX2_HUMAN.H10MO.D	7	0.000268586	0.624464	0.00473697	9	TCTAATTAG	ATTAAAAACTAATTAA	-
kernel_61	MA0208.1	-2	0.000270235	0.628298	0.00473697	7	TCTAATTAG	TAATTAA	+
kernel_61	MA0882.1	-1	0.000274177	0.637462	0.00473697	8	TCTAATTAG	CCAATTAC	+
kernel_61	MA0885.1	-1	0.000274177	0.637462	0.00473697	8	TCTAATTAG	TTAATTGC	-
kernel_61	LHX2_HUMAN.H10MO.D	4	0.000288729	0.671294	0.0048401	9	TCTAATTAG	CACTTTTAATTAG	+
kernel_61	LHX2_MOUSE.H10MO.D	4	0.000288729	0.671294	0.0048401	9	TCTAATTAG	CACTTTTAATTAG	+
kernel_61	UP00108_1	3	0.00030001	0.697522	0.00488725	9	TCTAATTAG	TAAACTAATTAGCTGAG	+
kernel_61	UP00209_1	3	0.00030001	0.697522	0.00488725	9	TCTAATTAG	CGAATTAATTAATCACC	+
kernel_61	MA0894.1	0	0.000308315	0.716832	0.00498237	9	TCTAATTAG	GCTAATTGGC	+
kernel_61	MA0706.1	0	0.000308315	0.716832	0.00498237	9	TCTAATTAG	GTTAATTACT	-
kernel_61	MA0221.1	-2	0.000324448	0.754342	0.00511197	7	TCTAATTAG	TCATTAG	-
kernel_61	HME1_HUMAN.H10MO.D	0	0.000326457	0.759013	0.00511197	9	TCTAATTAG	GCTAATTACCCAATTAT	+
kernel_61	MA0854.1	3	0.000326457	0.759013	0.00511197	9	TCTAATTAG	CGAATTAATTAATCACC	+
kernel_61	UP00128_1	3	0.000326457	0.759013	0.00511197	9	TCTAATTAG	CAAACTAATTAATTATC	-
kernel_61	MA0903.1	0	0.000333932	0.776392	0.00516891	9	TCTAATTAG	ACTAATTAGC	+
kernel_61	HXB3_HUMAN.H10MO.D	5	0.000339998	0.790495	0.00522278	9	TCTAATTAG	TAAAAACTAATTAA	-
kernel_61	VSX1_HUMAN.H10MO.D	6	0.000339998	0.790495	0.00522278	8	TCTAATTAG	AAATTAGCTAATTA	-
kernel_61	UP00221_1	2	0.00034564	0.803613	0.00528934	9	TCTAATTAG	CTACTAATTAATGCTG	-
kernel_61	MA0674.1	-1	0.00035244	0.819424	0.00535396	8	TCTAATTAG	GTAATTAA	+
kernel_61	MA0187.1	-1	0.000355164	0.825756	0.00535396	7	TCTAATTAG	GTAATTA	-
kernel_61	MA0718.1	0	0.000361498	0.840482	0.00538912	9	TCTAATTAG	GTTAATTGGC	-
kernel_61	MA0232.1	-2	0.000367636	0.854753	0.00546047	6	TCTAATTAG	TAATTA	-
kernel_61	MA0094.2	0	0.000382781	0.889967	0.00562609	8	TCTAATTAG	TTTAATTA	+
kernel_61	UP00156_1	3	0.000385879	0.897168	0.00562609	9	TCTAATTAG	AGCGCTAATTGGTCTTC	-
kernel_61	HXD3_HUMAN.H10MO.D	0	0.000387522	0.900989	0.00562609	9	TCTAATTAG	CCTAATTAACC	-
kernel_61	MEOX2_HUMAN.H10MO.D	2	0.000387522	0.900989	0.00562609	9	TCTAATTAG	ATCATAATTAA	-
kernel_61	MA0892.1	0	0.000391145	0.909413	0.00564367	9	TCTAATTAG	CCTAATTAAA	+
kernel_61	MA0881.1	-1	0.000415513	0.966067	0.00595274	8	TCTAATTAG	CCAATTAC	+
kernel_61	UP00254_1	4	0.000442529	1.02888	0.00622004	9	TCTAATTAG	ATGTATTAATTAAGTA	+
kernel_61	MA0675.1	-1	0.000450809	1.04813	0.00622004	8	TCTAATTAG	CTAATTAA	+
kernel_61	MA0880.1	-1	0.000450809	1.04813	0.00622004	8	TCTAATTAG	CCAATTAC	+
kernel_61	LHX4_HUMAN.H10MO.D	-1	0.000453535	1.05447	0.00622004	8	TCTAATTAG	CTAATTAACTT	-
kernel_61	ESX1_HUMAN.H10MO.D	0	0.000455079	1.05806	0.00622004	9	TCTAATTAG	GCTAATTAGCAATAATT	+
kernel_61	MA0642.1	0	0.000457265	1.06314	0.00622004	9	TCTAATTAG	CCCAATTAGC	+
kernel_61	MA0226.1	-1	0.000464058	1.07894	0.00627022	7	TCTAATTAG	TTAATTA	+
kernel_61	ZBT49_HUMAN.H10MO.D	-1	0.000490284	1.13991	0.00647304	8	TCTAATTAG	CCAATTAGCGC	-
kernel_61	SHOX_HUMAN.H10MO.D	-1	0.00049379	1.14806	0.00648038	8	TCTAATTAG	CTAATTAGTTAATTTTT	+
kernel_61	NOBOX_HUMAN.H10MO.C	-1	0.000515128	1.19767	0.00669169	8	TCTAATTAG	CTAATTGGT	+
kernel_61	NOBOX_MOUSE.H10MO.C	-1	0.000515128	1.19767	0.00669169	8	TCTAATTAG	CTAATTGGT	+
kernel_61	MA0197.1	0	0.000529858	1.23192	0.00683907	8	TCTAATTAG	TTTAATTA	+
kernel_61	MA0125.1	-2	0.000529858	1.23192	0.00683907	7	TCTAATTAG	TAATTGGT	+
kernel_61	UP00204_1	3	0.000535501	1.24504	0.00684628	9	TCTAATTAG	TACACTAATTAGTGGCA	-
kernel_61	GBX2_HUMAN.H10MO.D	-1	0.000535501	1.24504	0.00684628	8	TCTAATTAG	CTAATTAGCCTTTAATT	+
kernel_61	UP00202_1	0	0.000550935	1.28092	0.0069355	9	TCTAATTAG	ATTAATTACCTCAG	-
kernel_61	MA0448.1	-1	0.00055278	1.28521	0.0069355	7	TCTAATTAG	TTAATTA	+
kernel_61	MA0175.1	-2	0.00055278	1.28521	0.0069355	7	TCTAATTAG	CAATTAA	-
kernel_61	MA0203.1	-2	0.00055278	1.28521	0.0069355	7	TCTAATTAG	TCATTAA	-
kernel_61	MA0219.1	-2	0.00055278	1.28521	0.0069355	7	TCTAATTAG	TCATTAA	-
kernel_61	UP00241_1	2	0.000563798	1.31083	0.00703007	9	TCTAATTAG	AGGTTAATTAACTCAA	-
kernel_61	MA0893.1	0	0.000575916	1.339	0.00711529	9	TCTAATTAG	ACTAATTAAA	+
kernel_61	MA0245.1	-2	0.000602705	1.40129	0.007401	7	TCTAATTAG	TAATTAA	-
kernel_61	MA0912.1	4	0.000610553	1.41954	0.00740731	9	TCTAATTAG	TTGAGTTAATTAACCT	+
kernel_61	MA0793.1	-1	0.000621372	1.44469	0.00747367	8	TCTAATTAG	ATAATGAGCT	-
kernel_61	MA0183.1	0	0.000621573	1.44516	0.00747367	8	TCTAATTAG	TTTAATTA	+
kernel_61	UP00253_1	3	0.000628777	1.46191	0.00749339	9	TCTAATTAG	TGCACTAATTAGCGCAC	+
kernel_61	GBX1_HUMAN.H10MO.D	-1	0.000628777	1.46191	0.00749339	8	TCTAATTAG	CTAATTAGCTAAAATTT	+
kernel_61	MA0784.1	-1	0.000644441	1.49833	0.00765747	8	TCTAATTAG	CTAATTTGCATATT	-
kernel_61	UP00187_1	3	0.000680802	1.58286	0.00792634	9	TCTAATTAG	CGCATTAATTAATTACC	+
kernel_61	UP00248_1	3	0.000680802	1.58286	0.00792634	9	TCTAATTAG	CGAACTAATTAGTACTA	+
kernel_61	UP00215_1	2	0.000772998	1.79722	0.00856788	9	TCTAATTAG	ACGTTAATTAACCCAG	+
kernel_61	UP00171_1	2	0.000772998	1.79722	0.00856788	9	TCTAATTAG	AAATTAATTGGTTTTG	-
kernel_61	UP00206_1	4	0.000772998	1.79722	0.00856788	9	TCTAATTAG	TTGCATTAATTACTAC	-
kernel_61	RX_HUMAN.H10MO.D	-1	0.000774704	1.80119	0.00856788	8	TCTAATTAG	TTAATTAGCAA	+
kernel_61	MA0176.1	-1	0.000778131	1.80916	0.00856788	7	TCTAATTAG	TTAATTG	+
kernel_61	MA0853.1	3	0.00079688	1.85275	0.00870107	9	TCTAATTAG	CGCATTAATTAATTACC	+
kernel_61	UP00233_1	2	0.000835393	1.94229	0.00904822	9	TCTAATTAG	GAGGTAATTACCTCAG	+
kernel_61	ARI3A_HUMAN.H10MO.S	0	0.000846226	1.96748	0.00909243	7	TCTAATTAG	TTTAATT	-
kernel_61	ARI3A_MOUSE.H10MO.S	0	0.000846226	1.96748	0.00909243	7	TCTAATTAG	TTTAATT	-
kernel_61	MA0166.1	-2	0.000846226	1.96748	0.00909243	7	TCTAATTAG	TCATTAA	-
kernel_61	UP00163_1	3	0.000861483	2.00295	0.00920738	9	TCTAATTAG	TGCACTAATTAGTGGAA	+
kernel_61	UP00178_1	4	0.000861483	2.00295	0.00920738	9	TCTAATTAG	GATACCTAATTAGCGCG	-
kernel_61	MA0542.1	0	0.000919046	2.13678	0.00970157	8	TCTAATTAG	TCTTATCA	+
kernel_61	UP00188_1	4	0.000930855	2.16424	0.00976793	9	TCTAATTAG	GGTTTTTAATTAATTCG	-
kernel_61	MSX1_HUMAN.H10MO.D	9	0.000949959	2.20866	0.00989133	9	TCTAATTAG	TAATTGGTTTTTAATTGG	+
kernel_61	MA0879.1	0	0.000971112	2.25784	0.0099576	9	TCTAATTAG	CCTAATTATC	+
kernel_61	MA0231.1	-2	0.000979011	2.2762	0.00998789	6	TCTAATTAG	TAGTTA	-
kernel_61	MA0250.1	-1	0.00099904	2.32277	0.0100283	7	TCTAATTAG	TTAATTG	+
kernel_61	MSX2_HUMAN.H10MO.D	-1	0.00099904	2.32277	0.0100283	7	TCTAATTAG	ACAATTA	-
kernel_61	MSX2_MOUSE.H10MO.D	-1	0.00099904	2.32277	0.0100283	7	TCTAATTAG	ACAATTA	-
kernel_61	GSX1_HUMAN.H10MO.D	7	0.00100527	2.33724	0.0100283	8	TCTAATTAG	ATTAAAAACTAATTA	-
kernel_61	UP00169_1	4	0.00100531	2.33735	0.0100283	9	TCTAATTAG	AGTTTTTAATTAATTTG	+
kernel_61	LHX3_HUMAN.H10MO.C	3	0.00101094	2.35043	0.0100348	9	TCTAATTAG	AAAATTAATTAAT	+
kernel_61	LHX3_MOUSE.H10MO.C	3	0.00101094	2.35043	0.0100348	9	TCTAATTAG	AAAATTAATTAAT	+
kernel_61	UP00242_1	2	0.00105133	2.44435	0.0104102	9	TCTAATTAG	ACGTTAATTACCCCAA	-
kernel_61	MA0876.1	-1	0.00107128	2.49074	0.0105819	8	TCTAATTAG	CCAATTAA	+
kernel_61	MA0215.1	-2	0.0010846	2.52168	0.0106412	7	TCTAATTAG	TCATTAA	-
kernel_61	UP00220_1	3	0.00117085	2.72222	0.0113981	9	TCTAATTAG	TGCGCTAATTAGTGGGA	+
kernel_61	MA0874.1	3	0.00117085	2.72222	0.0113981	9	TCTAATTAG	TCCATTAATTAATGGAC	-
kernel_61	UP00152_1	3	0.00117085	2.72222	0.0113981	9	TCTAATTAG	TCCATTAATTAATGGAC	-
kernel_61	MA0909.1	1	0.00120716	2.80665	0.0116953	9	TCTAATTAG	TTTTTATTGG	-
kernel_61	UP00164_2	4	0.00122252	2.84236	0.0117875	9	TCTAATTAG	TTCCATTAATTACTAC	-
kernel_61	MA0225.1	-2	0.00127635	2.9675	0.012219	7	TCTAATTAG	TCATTAA	-
kernel_61	UP00234_1	4	0.00131736	3.06286	0.0124933	9	TCTAATTAG	TGCAACTAATTAATTC	+
kernel_61	UP00209_2	3	0.00136101	3.16436	0.0127872	9	TCTAATTAG	CGCATTAATTAATTGGC	+
kernel_61	UP00252_1	3	0.00136101	3.16436	0.0127872	9	TCTAATTAG	CGAATTAATTAATTACT	+
kernel_61	UP00110_1	4	0.00146634	3.40924	0.0136498	9	TCTAATTAG	TCGCTATAATTACCGAC	+
kernel_61	UP00141_1	4	0.00146634	3.40924	0.0136498	9	TCTAATTAG	AATTATTAATTAACTCG	-
kernel_61	MA0186.1	-2	0.00149909	3.48539	0.0139226	7	TCTAATTAG	TCATTAA	-
kernel_61	UP00243_1	3	0.00152756	3.55157	0.014106	9	TCTAATTAG	ACTCCTAATTAGTCGT	+
kernel_61	DMBX1_HUMAN.H10MO.D	9	0.00152931	3.55565	0.014106	9	TCTAATTAG	TAATTATAATCTAATTAATT	+
kernel_61	UP00139_1	3	0.00157908	3.67136	0.0144006	9	TCTAATTAG	TGCACTAATTAGTGCAC	-
kernel_61	UP00212_1	4	0.00157908	3.67136	0.0144006	9	TCTAATTAG	AGTATTTAATTAATTCG	-
kernel_61	UP00224_1	2	0.00164378	3.82179	0.0148565	9	TCTAATTAG	TGATTAATTAATTGAC	+
kernel_61	UP00164_1	3	0.0016997	3.95181	0.0152596	9	TCTAATTAG	CGAGTTAATTAATAAGC	+
kernel_61	NKX62_HUMAN.H10MO.D	1	0.00184454	4.28856	0.0161999	9	TCTAATTAG	AATTAATTACC	+
kernel_61	MA0875.1	-1	0.00194253	4.51639	0.0169867	8	TCTAATTAG	GCAATTAG	+
kernel_61	UP00262_1	4	0.0019666	4.57235	0.0171181	9	TCTAATTAG	CATTATTAATTAATTCG	-
kernel_61	HXD10_HUMAN.H10MO.D	3	0.00197875	4.60059	0.0171181	7	TCTAATTAG	TGCTTTAATT	+
kernel_61	HXD10_MOUSE.H10MO.D	3	0.00197875	4.60059	0.0171181	7	TCTAATTAG	TGCTTTAATT	+
kernel_61	UP00078_1	4	0.00211396	4.91495	0.018094	9	TCTAATTAG	GAATTTTAATTAAACCC	-
kernel_61	UP00175_1	4	0.00211396	4.91495	0.018094	9	TCTAATTAG	GGTGATTAATTAATGGG	-
kernel_61	LHX8_HUMAN.H10MO.D	1	0.002327	5.41028	0.0196675	9	TCTAATTAG	CGCTAATTACAATTAATT	+
kernel_61	MA0174.1	-1	0.00239865	5.57686	0.0202308	7	TCTAATTAG	TTTATTA	+
kernel_61	UP00154_1	4	0.00243939	5.67158	0.0204463	9	TCTAATTAG	TCGCGATAATTACCGAC	+
kernel_61	UP00130_1	4	0.00243939	5.67158	0.0204463	9	TCTAATTAG	ATTATTTAATTAATTAC	-
kernel_61	UP00260_1	4	0.00243939	5.67158	0.0204463	9	TCTAATTAG	TTTTATTAATTAATTTG	-
kernel_61	HXA5_HUMAN.H10MO.D	-1	0.00260342	6.05295	0.021731	8	TCTAATTAG	TTGATTAATG	+
kernel_61	HXA5_MOUSE.H10MO.D	-1	0.00260342	6.05295	0.021731	8	TCTAATTAG	TTGATTAATG	+
kernel_61	UP00120_1	3	0.00261873	6.08855	0.0218137	9	TCTAATTAG	TGCATTAATTAATGCGA	+
kernel_61	UP00182_1	2	0.00271269	6.307	0.0225036	9	TCTAATTAG	AAGGTAATTACCTAAT	+
kernel_61	UP00166_1	2	0.00271269	6.307	0.0225036	9	TCTAATTAG	GAATTAATTGGTTGTT	-
kernel_61	UP00144_1	3	0.00281005	6.53337	0.0230744	9	TCTAATTAG	CGCGTTAATTAATTACC	+
kernel_61	MA0884.1	4	0.00294168	6.83941	0.0241063	9	TCTAATTAG	CTAATTTAATCAA	+
kernel_61	MA0901.1	1	0.00297984	6.92812	0.0242924	9	TCTAATTAG	GTTTTATTGG	-
kernel_61	UP00191_1	0	0.00311814	7.24968	0.0251946	9	TCTAATTAG	TCTAATTTGCATACAA	-
kernel_61	UP00274_1	5	0.00317436	7.38038	0.0255976	9	TCTAATTAG	GAGAAATTAATTAATTGGAA	-
kernel_61	FOXI1_HUMAN.H10MO.B	1	0.00322812	7.50538	0.0259038	9	TCTAATTAG	CTCTGATTGGTC	+
kernel_61	FOXI1_MOUSE.H10MO.B	1	0.00322812	7.50538	0.0259038	9	TCTAATTAG	CTCTGATTGGTC	+
kernel_61	UP00151_1	4	0.00334101	7.76784	0.0266226	9	TCTAATTAG	TATAACTAATTACTTA	-
kernel_61	DLX1_HUMAN.H10MO.D	-2	0.00334101	7.76784	0.0266226	7	TCTAATTAG	TAATTAGCATAATTTA	-
kernel_61	PO4F2_HUMAN.H10MO.D	1	0.00336882	7.83251	0.0267388	9	TCTAATTAG	TATTAATGAGCTG	+
kernel_61	PO4F2_MOUSE.H10MO.D	1	0.00336882	7.83251	0.0267388	9	TCTAATTAG	TATTAATGAGCTG	+
kernel_61	DLX6_HUMAN.H10MO.D	7	0.00340913	7.92622	0.0269528	8	TCTAATTAG	AAATTAAGGTAATTA	-
kernel_61	DLX2_HUMAN.H10MO.D	-1	0.0034305	7.97592	0.027016	8	TCTAATTAG	ATAATTAT	+
kernel_61	DLX2_MOUSE.H10MO.D	-1	0.0034305	7.97592	0.027016	8	TCTAATTAG	ATAATTAT	+
kernel_61	UP00238_1	4	0.00346332	8.05221	0.0271686	9	TCTAATTAG	GATAATTAATTACTTTG	+
kernel_61	UP00105_1	2	0.00371017	8.62614	0.0289364	9	TCTAATTAG	GAATTAATTAATTAATT	-
kernel_61	MSX3_MOUSE.H10MO.D	9	0.00371017	8.62614	0.0289364	8	TCTAATTAG	TAATTGGTTTTTAATTG	+
kernel_61	MA0182.1	-1	0.00375353	8.72696	0.0291621	7	TCTAATTAG	TTTATTA	+
kernel_61	MA0196.1	-2	0.00375353	8.72696	0.0291621	7	TCTAATTAG	CAATTAA	-
kernel_61	MA0627.1	0	0.00383103	8.90714	0.0296501	9	TCTAATTAG	TCTAATTTGCATACAA	-
kernel_61	UP00134_1	4	0.00383103	8.90714	0.0296501	9	TCTAATTAG	CGAATTTTATTGGGTT	-
kernel_61	UP00200_1	3	0.003973	9.23723	0.0305151	9	TCTAATTAG	CGAAGTAATTAATTTTC	-
kernel_61	MA0192.1	-1	0.00403619	9.38414	0.0308246	7	TCTAATTAG	TTAATTG	+
kernel_61	MA0214.1	-1	0.00403619	9.38414	0.0308246	7	TCTAATTAG	TTAATTG	+
kernel_61	MA0151.1	0	0.00408102	9.48837	0.0311081	6	TCTAATTAG	TTTAAT	-
kernel_61	UP00200_2	2	0.00409993	9.53233	0.0311934	9	TCTAATTAG	GAAGTAATTAATTACT	-
kernel_61	HXA13_HUMAN.H10MO.C	2	0.00415477	9.65985	0.0314921	9	TCTAATTAG	GGTTTTATTGG	+
kernel_61	HXA13_MOUSE.H10MO.C	2	0.00415477	9.65985	0.0314921	9	TCTAATTAG	GGTTTTATTGG	+
kernel_61	UP00113_1	3	0.00425275	9.88764	0.0319351	9	TCTAATTAG	CGAATTAATTAACAATA	+
kernel_61	UP00149_1	3	0.00425275	9.88764	0.0319351	9	TCTAATTAG	CCTATTAATTAATTCCG	-
kernel_61	UP00158_1	2	0.00425275	9.88764	0.0319351	9	TCTAATTAG	GACTTAATTAATTAATC	-
kernel_61	UP00196_1	3	0.00425275	9.88764	0.0319351	9	TCTAATTAG	CAAGTTAATTAATAATC	-
kernel_61	UP00126_1	2	0.00438598	10.1974	0.0328136	9	TCTAATTAG	GGAATAATTACTTCAG	+
kernel_61	UP00179_1	0	0.00438598	10.1974	0.0328136	9	TCTAATTAG	TCTAATTTGCATACAA	-
kernel_61	MA0788.1	-2	0.00439851	10.2265	0.0328465	7	TCTAATTAG	AAATTAGCATAAT	-
kernel_61	DUXA_HUMAN.H10MO.D	3	0.00443533	10.3121	0.0330604	8	TCTAATTAG	TAATTTAATCA	-
kernel_61	UP00172_1	4	0.00455039	10.5797	0.0337933	9	TCTAATTAG	GTTTCTTAATTAATTCG	-
kernel_61	UP00142_1	3	0.00486695	11.3157	0.0356851	9	TCTAATTAG	CGCGTTAATTAATTATG	-
kernel_61	MA0683.1	-1	0.00501354	11.6565	0.0366933	8	TCTAATTAG	CTCATTAATTATGCAT	-
kernel_61	LMX1B_HUMAN.H10MO.D	10	0.00534768	12.4334	0.0388563	8	TCTAATTAG	AAATAAATCAATTAATTA	-
kernel_61	DLX4_HUMAN.H10MO.D	8	0.00535717	12.4554	0.0388563	8	TCTAATTAG	AAATTTAGGGTAATTA	-
kernel_61	MA0650.1	1	0.0053773	12.5022	0.0389324	9	TCTAATTAG	TTTTTATTGG	-
kernel_61	NKX61_HUMAN.H10MO.D	1	0.00545071	12.6729	0.0393933	9	TCTAATTAG	AATTAATTACCTTTAATTA	+
kernel_61	UP00268_1	5	0.00551685	12.8267	0.0398001	9	TCTAATTAG	CGCTGATTAATTAATGGGGC	+
kernel_61	UP00146_1	3	0.00556118	12.9297	0.0398354	9	TCTAATTAG	GACGATAATGAGGTTGC	+
kernel_61	UP00259_1	4	0.00572218	13.3041	0.0407718	9	TCTAATTAG	TATTGGTAATTACCTT	+
kernel_61	UP00004_1	6	0.00572218	13.3041	0.0407718	9	TCTAATTAG	GATAATTATAATTAGC	-
kernel_61	UP00218_1	2	0.00610976	14.2052	0.0433804	9	TCTAATTAG	GAATTAATTAATTAAA	-
kernel_61	MA0787.1	-2	0.00620989	14.438	0.0439208	7	TCTAATTAG	TAATTTGCATAA	-
kernel_61	VENTX_HUMAN.H10MO.D	1	0.00622936	14.4833	0.0439208	9	TCTAATTAG	CGCTAATTGGTTTCTAATT	+
kernel_61	MA0724.1	-1	0.00641654	14.9185	0.0449269	8	TCTAATTAG	CTAATCGGT	-
kernel_61	UP00082_1	-2	0.00661786	15.3865	0.0462563	7	TCTAATTAG	TTATTAGTACATAA	-
kernel_61	HXD4_HUMAN.H10MO.D	-1	0.006741	15.6728	0.0469546	8	TCTAATTAG	TTAATTGA	+
kernel_61	HXD4_MOUSE.H10MO.D	-1	0.006741	15.6728	0.0469546	8	TCTAATTAG	TTAATTGA	+
kernel_61	UP00129_1	1	0.00677311	15.7475	0.047097	9	TCTAATTAG	AATTAATTAATTAATTC	+
kernel_61	UP00294_1	6	0.0067885	15.7833	0.0471229	9	TCTAATTAG	TGCTAATTTAATTATAGGTAA	-
kernel_61	UP00118_1	2	0.00695769	16.1766	0.0482145	9	TCTAATTAG	GACCTCATTAATAACT	-
kernel_61	HMBX1_HUMAN.H10MO.D	1	0.00786331	18.2822	0.0537526	9	TCTAATTAG	AACTAGTTACC	+
kernel_61	MA0913.1	1	0.00835509	19.4256	0.0567092	9	TCTAATTAG	TTTTTATTGC	-
kernel_61	ZFHX3_HUMAN.H10MO.D	3	0.00836601	19.451	0.0567092	8	TCTAATTAG	ATTAATAATTA	+
kernel_61	ZFHX3_MOUSE.H10MO.D	3	0.00836601	19.451	0.0567092	8	TCTAATTAG	ATTAATAATTA	+
kernel_61	UP00080_1	4	0.00876334	20.3748	0.059105	9	TCTAATTAG	ATCTTCTTATCAGTTTA	-
kernel_61	MA0895.1	0	0.00888687	20.662	0.0597387	9	TCTAATTAG	GTTAACTAGT	-
kernel_61	UP00016_1	6	0.00898311	20.8857	0.0600857	9	TCTAATTAG	GAATATTATAATTATA	-
kernel_61	UP00180_1	4	0.00898311	20.8857	0.0600857	9	TCTAATTAG	AGAATTTTATTGGTAG	-
kernel_61	MA0444.1	-2	0.00928902	21.597	0.0620292	7	TCTAATTAG	CAATTAA	-
kernel_61	MA0008.1	-2	0.00991024	23.0413	0.0657428	7	TCTAATTAG	CAATTATT	+
kernel_61	UP00237_1	3	0.00994596	23.1244	0.0658716	9	TCTAATTAG	CCAATTAATTAATTACG	-
kernel_61	HME2_HUMAN.H10MO.D	0	0.0100563	23.381	0.0664936	9	TCTAATTAG	GGTAATTAGGG	+
kernel_61	UP00230_1	4	0.0101849	23.6799	0.0669058	9	TCTAATTAG	CAGAGCTAATTACCCC	-
kernel_61	ZN333_HUMAN.H10MO.D	1	0.010569	24.573	0.068674	8	TCTAATTAG	CGATAATGA	+
kernel_61	MA0910.1	2	0.01059	24.6218	0.068674	9	TCTAATTAG	TAAATAATTAATGGCTA	+
kernel_61	UP00168_1	2	0.01059	24.6218	0.068674	9	TCTAATTAG	TAATTAATTAATGGCTA	+
kernel_61	MA0171.1	-2	0.0106071	24.6614	0.068674	7	TCTAATTAG	CAATTAA	-
kernel_61	ISL1_HUMAN.H10MO.D	-3	0.0106071	24.6614	0.068674	6	TCTAATTAG	CATTAAC	-
kernel_61	ISL1_MOUSE.H10MO.D	-3	0.0106071	24.6614	0.068674	6	TCTAATTAG	CATTAAC	-
kernel_61	MA0877.1	0	0.0106728	24.8142	0.0687431	9	TCTAATTAG	AGCAATTAGC	-
kernel_61	HXD9_HUMAN.H10MO.D	2	0.0106728	24.8142	0.0687431	8	TCTAATTAG	AATTTTATGA	+
kernel_61	HXD9_MOUSE.H10MO.D	2	0.0106728	24.8142	0.0687431	8	TCTAATTAG	AATTTTATGA	+
kernel_61	MA0899.1	1	0.0106858	24.8445	0.0687431	9	TCTAATTAG	TTTTTATTACC	-
kernel_61	UP00217_1	4	0.010839	25.2006	0.0696175	9	TCTAATTAG	TGAATTTTATTACCTA	-
kernel_61	BARX2_HUMAN.H10MO.D	-2	0.0113367	26.3579	0.0718781	7	TCTAATTAG	CAATTAATGA	-
kernel_61	BARX2_MOUSE.H10MO.D	-2	0.0113367	26.3579	0.0718781	7	TCTAATTAG	CAATTAATGA	-
kernel_61	MA0601.1	-1	0.0113511	26.3912	0.0718781	8	TCTAATTAG	TTAATTAATAT	-
kernel_61	UP00181_1	2	0.0122626	28.5105	0.0772867	9	TCTAATTAG	AAAGTAATTAGTGAAT	+
kernel_61	MA0158.1	-3	0.0127184	29.5702	0.0799103	6	TCTAATTAG	AATTAGTG	-
kernel_61	UP00146_2	4	0.0127556	29.6567	0.0799103	9	TCTAATTAG	GCAACCTCATTATGTTT	-
kernel_61	DLX5_HUMAN.H10MO.D	7	0.0131096	30.4797	0.0818588	7	TCTAATTAG	AATTAAGTGTAATT	+
kernel_61	LMX1A_HUMAN.H10MO.D	11	0.0134416	31.2518	0.0838027	8	TCTAATTAG	TTAATTAAATAATTAATTA	-
kernel_61	MA0170.1	-1	0.0137615	31.9956	0.0848804	7	TCTAATTAG	TTAATTA	+
kernel_61	UP00121_1	5	0.0144141	33.5127	0.0884997	9	TCTAATTAG	ATAAATTTTATTGCATT	-
kernel_61	MA0453.1	-1	0.0146513	34.0643	0.0896783	8	TCTAATTAG	CTAATTTGCATA	-
kernel_61	UP00138_1	2	0.014717	34.217	0.0896783	9	TCTAATTAG	CAGGTAATTACCTCAG	+
kernel_61	UP00225_1	0	0.0148521	34.5312	0.0903655	9	TCTAATTAG	TGTAATTAATTATGG	-
kernel_61	HXB13_HUMAN.H10MO.D	2	0.0152759	35.5164	0.0928037	9	TCTAATTAG	ATTTTTATGAG	+
kernel_61	MA0468.1	3	0.016194	37.6511	0.0982339	8	TCTAATTAG	TAATTTAATCA	+
kernel_61	NFYB_HUMAN.H10MO.A	1	0.0162611	37.807	0.0983453	9	TCTAATTAG	CTCTGATTGGCTG	-
kernel_61	NFYB_MOUSE.H10MO.A	1	0.0162611	37.807	0.0983453	9	TCTAATTAG	CTCTGATTGGCTG	-
kernel_61	CEBPZ_HUMAN.H10MO.D	0	0.0171616	39.9006	0.103327	9	TCTAATTAG	GCTGATTGGCT	+
kernel_61	CEBPZ_MOUSE.H10MO.D	0	0.0171616	39.9006	0.103327	9	TCTAATTAG	GCTGATTGGCT	+
kernel_61	MA0786.1	-2	0.0174634	40.6025	0.104989	7	TCTAATTAG	TAATTTGCATAA	-
kernel_61	MA0891.1	0	0.0181488	42.196	0.108571	9	TCTAATTAG	GCGGATTAGG	-
kernel_61	HXC10_HUMAN.H10MO.D	10	0.0182295	42.3836	0.108571	9	TCTAATTAG	TTTTTAATTTTTTTATTAC	+
kernel_61	NFYA_MOUSE.H10MO.S	1	0.0182759	42.4916	0.108571	9	TCTAATTAG	CTCTGATTGGCTG	+
kernel_61	MA0135.1	1	0.0182759	42.4916	0.108571	9	TCTAATTAG	GATTAATTAATTT	-
kernel_61	NFYA_HUMAN.H10MO.A	1	0.0182759	42.4916	0.108571	9	TCTAATTAG	CTCTGATTGGCTG	-
kernel_61	UP00071_1	6	0.0186795	43.4299	0.110329	9	TCTAATTAG	TTTAATTATAATTAAG	+
kernel_61	MA0648.1	0	0.0192199	44.6863	0.113025	9	TCTAATTAG	GGGGATTAGC	-
kernel_61	MA0127.1	3	0.0192199	44.6863	0.113025	7	TCTAATTAG	ACTTCTTATT	+
kernel_61	UP00145_1	2	0.0198099	46.0581	0.116082	9	TCTAATTAG	TTCTTAATTGGTTTTT	-
kernel_61	UP00198_1	4	0.0198259	46.0952	0.116082	9	TCTAATTAG	ATGATCGAATCAAA	+
kernel_61	MA0248.1	-2	0.0200893	46.7076	0.117454	7	TCTAATTAG	CAATTAA	-
kernel_61	MA0878.1	0	0.020252	47.0858	0.118234	9	TCTAATTAG	TTTTATTGC	-
kernel_61	HXD13_HUMAN.H10MO.D	-1	0.0203843	47.3936	0.118664	8	TCTAATTAG	TTTATTAGGGA	+
kernel_61	HXD13_MOUSE.H10MO.D	-1	0.0203843	47.3936	0.118664	8	TCTAATTAG	TTTATTAGGGA	+
kernel_61	MA0124.1	-2	0.021367	49.6782	0.124027	7	TCTAATTAG	TAAGTAT	-
kernel_61	UP00161_1	3	0.0218667	50.8401	0.126202	9	TCTAATTAG	GATGTTAACTAGTTTTC	-
kernel_61	CRX_HUMAN.H10MO.C	-1	0.023154	53.8331	0.132873	8	TCTAATTAG	GGGATTAG	+
kernel_61	CRX_MOUSE.H10MO.S	-1	0.023154	53.8331	0.132873	8	TCTAATTAG	GGGATTAG	+
kernel_61	NFYA_MOUSE.H10MO.D	1	0.023801	55.3373	0.136198	9	TCTAATTAG	TTCTCATTGGCCATGATTTTC	+
kernel_61	MA0110.1	-1	0.0240198	55.8461	0.137256	8	TCTAATTAG	CCAATTATT	+
kernel_61	MA0169.1	-2	0.0241432	56.133	0.137572	7	TCTAATTAG	CAATTAA	-
kernel_61	UP00019_2	0	0.0265824	61.8041	0.150621	9	TCTAATTAG	TATCATTAGAACGCT	+
kernel_61	HMX2_HUMAN.H10MO.D	0	0.0269798	62.7281	0.152659	9	TCTAATTAG	TTTAATTGGTT	+
kernel_61	MA0235.1	-1	0.0272388	63.3301	0.153694	7	TCTAATTAG	TTGATTT	+
kernel_61	FOS_MOUSE.H10MO.A	1	0.029038	67.5133	0.162935	9	TCTAATTAG	TTCTGATTGGTC	+
kernel_61	BARX1_HUMAN.H10MO.D	9	0.0291453	67.7627	0.16331	8	TCTAATTAG	TAATCGTTATTTAATTG	+
kernel_61	UP00263_1	3	0.0296032	68.8275	0.165647	9	TCTAATTAG	TTTATTAATTGCCGGT	-
kernel_61	UP00348_1	3	0.0300508	69.8681	0.167687	9	TCTAATTAG	AAGAAAAATTAGGGGTGGAAT	+
kernel_61	MA0165.1	-1	0.0306853	71.3432	0.170755	7	TCTAATTAG	TTTATGA	+
kernel_61	HMX3_HUMAN.H10MO.D	1	0.0317995	73.9338	0.17647	9	TCTAATTAG	CGTTAATTGCT	+
kernel_61	MA0611.1	-1	0.0326274	75.8587	0.180816	8	TCTAATTAG	TTGATTGG	-
kernel_61	NFYC_HUMAN.H10MO.B	2	0.0329291	76.5602	0.181989	9	TCTAATTAG	GCGCTGATTGGCTG	-
kernel_61	NFYC_MOUSE.H10MO.B	2	0.0329291	76.5602	0.181989	9	TCTAATTAG	GCGCTGATTGGCTG	-
kernel_61	ISL2_HUMAN.H10MO.D	0	0.033569	78.0478	0.184766	9	TCTAATTAG	AGCAATTAACG	-
kernel_61	MA0660.1	2	0.0341987	79.5121	0.187977	9	TCTAATTAG	GCTATAAATAGC	+
kernel_61	MA0711.1	-1	0.0345057	80.2258	0.189149	8	TCTAATTAG	TTAATCCG	+
kernel_61	UP00197_1	3	0.0349801	81.3286	0.19149	9	TCTAATTAG	ATAATTAATGACCTCC	-
kernel_61	PO4F3_HUMAN.H10MO.D	3	0.0351055	81.6203	0.191916	9	TCTAATTAG	ATGAATAATTAATGA	-
kernel_61	UP00299_1	1	0.0372182	86.5323	0.202371	9	TCTAATTAG	GGCGTATTAGGGTTACGGAA	-
kernel_61	GATA1_HUMAN.H10MO.S	0	0.0373185	86.7654	0.202643	9	TCTAATTAG	CCTTATCTGT	-
kernel_61	ARI3A_HUMAN.H10MO.D	12	0.0380561	88.4803	0.20566	9	TCTAATTAG	AATTAATCGAAATCAAATTAAA	+
kernel_61	ARI3A_MOUSE.H10MO.D	12	0.0380561	88.4803	0.20566	9	TCTAATTAG	AATTAATCGAAATCAAATTAAA	+
kernel_61	UP00244_1	2	0.0385048	89.5237	0.207689	9	TCTAATTAG	TAATTAATTAATAACTT	+
kernel_61	GATA6_HUMAN.H10MO.B	3	0.0387578	90.1118	0.208497	9	TCTAATTAG	TTATCTTATCTGTA	-
kernel_61	MEF2A_MOUSE.H10MO.B	2	0.0387578	90.1118	0.208497	9	TCTAATTAG	GCTATAAATAGAAC	-
kernel_61	MA0052.3	2	0.0401594	93.3707	0.214893	9	TCTAATTAG	TCTAAAAATAGA	+
kernel_61	BSH_HUMAN.H10MO.D	-2	0.0408939	95.0783	0.218534	7	TCTAATTAG	CAATTAACTCATTA	+
kernel_61	OTX2_HUMAN.H10MO.C	1	0.0413087	96.0427	0.219588	9	TCTAATTAG	CTTTAATCCCTTAAC	-
kernel_61	OTX2_MOUSE.H10MO.C	1	0.0413087	96.0427	0.219588	9	TCTAATTAG	CTTTAATCCCTTAAC	-
kernel_61	MA0845.1	2	0.0415556	96.6167	0.22023	9	TCTAATTAG	TATGTAAATAT	+
kernel_61	MA0789.1	-4	0.0415606	96.6283	0.22023	5	TCTAATTAG	ATTTGCATA	-
kernel_61	UP00347_1	5	0.041593	96.7037	0.22023	9	TCTAATTAG	TTATCCCTTATCAGCCGCAA	-
kernel_61	MA0773.1	2	0.0423414	98.4437	0.223899	9	TCTAATTAG	ACTATAAATAGA	+
kernel_61	UP00222_1	3	0.0429348	99.8234	0.226596	9	TCTAATTAG	ACGGCTAGTTAACAGCT	-
kernel_61	MA0914.1	-1	0.0430196	100.021	0.226596	8	TCTAATTAG	TTAAGTGC	-
kernel_61	MA0063.1	-2	0.0434976	101.132	0.228816	7	TCTAATTAG	CAATTAA	-
kernel_61	HXD8_HUMAN.H10MO.D	-2	0.0437982	101.831	0.230097	7	TCTAATTAG	TAATTTGCATA	+
kernel_61	PBX3_HUMAN.H10MO.B	1	0.0454799	105.741	0.238312	9	TCTAATTAG	CTCTGATTGGCTGG	+
kernel_61	PBX3_MOUSE.H10MO.A	1	0.0454799	105.741	0.238312	9	TCTAATTAG	CTCTGATTGGCTGG	+
kernel_61	UP00023_2	6	0.0458747	106.659	0.239759	9	TCTAATTAG	TAAGATTATAATACGG	+
kernel_61	UP00240_1	3	0.0458747	106.659	0.239759	9	TCTAATTAG	TAATTTTATTACCTTA	-
kernel_61	MA0905.1	1	0.0460914	107.162	0.24058	9	TCTAATTAG	ATTTTACGAC	-
kernel_61	NKX31_HUMAN.H10MO.C	3	0.046705	108.589	0.243155	9	TCTAATTAG	TTATATACTTATT	-
kernel_61	NKX31_MOUSE.H10MO.C	3	0.046705	108.589	0.243155	9	TCTAATTAG	TTATATACTTATT	-
kernel_61	MEF2D_HUMAN.H10MO.C	2	0.0470216	109.325	0.244174	9	TCTAATTAG	GCTAAAAATAGC	-
kernel_61	MEF2D_MOUSE.H10MO.C	2	0.0470216	109.325	0.244174	9	TCTAATTAG	GCTAAAAATAGC	-
kernel_61	UP00170_1	4	0.0483803	112.484	0.250264	9	TCTAATTAG	CAAAATCAATTAATTT	+
kernel_61	UP00207_1	4	0.0483803	112.484	0.250264	9	TCTAATTAG	CGAATTTTATGGCTCC	-
kernel_61	MA0168.1	-1	0.0487214	113.277	0.251706	7	TCTAATTAG	TTAATTG	+
kernel_61	UP00054_2	5	0.0510709	118.74	0.263172	9	TCTAATTAG	TTGTTTATAATACGG	-
kernel_61	GATA2_MOUSE.H10MO.A	1	0.0511803	118.994	0.263399	9	TCTAATTAG	TTCTTATCTGC	-
kernel_61	HXC12_HUMAN.H10MO.D	1	0.052151	121.251	0.268053	9	TCTAATTAG	TTTTTATGACCT	+
kernel_61	PO4F1_HUMAN.H10MO.D	3	0.0532058	123.704	0.273128	9	TCTAATTAG	ATGAATAATTAATG	-
kernel_61	MA0502.1	-1	0.0538063	125.1	0.27586	8	TCTAATTAG	CTGATTGGTCCATTT	-
kernel_61	MA0785.1	-3	0.0548948	127.63	0.280612	6	TCTAATTAG	AATTTGCATATT	-
kernel_61	MA0060.2	5	0.0549416	127.739	0.280612	9	TCTAATTAG	AGAGTGCTGATTGGTCCA	+
kernel_61	MA0036.2	4	0.0560245	130.257	0.285062	9	TCTAATTAG	AGATTCTTATCTGT	+
kernel_61	MA0712.1	-1	0.0562537	130.79	0.285509	8	TCTAATTAG	TTAATCCT	+
kernel_61	MA0766.1	0	0.0562537	130.79	0.285509	8	TCTAATTAG	TCTTATCT	-
kernel_61	MA0791.1	-1	0.0566292	131.663	0.286021	8	TCTAATTAG	CTCATTAATTATGCAT	-
kernel_61	PO2F2_HUMAN.H10MO.D	-2	0.0566292	131.663	0.286021	7	TCTAATTAG	TAATTTGCATATTCAT	+
kernel_61	UP00316_1	2	0.0575388	133.778	0.290208	9	TCTAATTAG	GGTCTGATTACGTAAGCGAC	+
kernel_61	UP00157_1	4	0.0590185	137.218	0.2973	9	TCTAATTAG	ATTCTTTAATTGCTTGT	-
kernel_61	MA0682.1	-1	0.0592966	137.865	0.297958	8	TCTAATTAG	GGGATTAA	-
kernel_61	GSC_HUMAN.H10MO.D	1	0.0596331	138.647	0.299277	9	TCTAATTAG	AAGGGATTAGC	+
kernel_61	MA0898.1	4	0.062155	144.51	0.311546	9	TCTAATTAG	ATTCTTTAATTGCTTGT	-
kernel_61	MA0011.1	-3	0.062484	145.275	0.312807	6	TCTAATTAG	AAATAGTA	-
kernel_61	GATA1_MOUSE.H10MO.A	1	0.0627094	145.799	0.313152	9	TCTAATTAG	TTCTTATCTGC	-
kernel_61	GATA3_HUMAN.H10MO.C	1	0.0627094	145.799	0.313152	9	TCTAATTAG	TTCTTATCTCT	-
kernel_61	UP00133_1	3	0.0627854	145.976	0.313152	9	TCTAATTAG	AAATTTTATTACCGTT	-
kernel_61	MA0190.1	-2	0.0641346	149.113	0.319358	6	TCTAATTAG	GGATTA	-
kernel_61	HMX1_HUMAN.H10MO.D	0	0.0654346	152.136	0.324363	9	TCTAATTAG	GTTAATTGTTTTTTAAT	+
kernel_61	UP00155_1	4	0.0654346	152.136	0.324363	9	TCTAATTAG	ATTCTTTAATTGCTTGT	-
kernel_61	MEF2C_MOUSE.H10MO.B	3	0.0668335	155.388	0.329679	9	TCTAATTAG	TTCTATAAATAGA	+
kernel_61	MA0046.1	4	0.0686382	159.584	0.337346	9	TCTAATTAG	GGTTAATAATTACC	+
kernel_61	MA0897.1	4	0.0688625	160.105	0.337627	9	TCTAATTAG	ATTCTTTAATTGCTTGT	-
kernel_61	HXD11_HUMAN.H10MO.D	1	0.0692777	161.071	0.339011	9	TCTAATTAG	TTTTTATTACT	+
kernel_61	MA0033.2	-2	0.0714327	166.081	0.348536	7	TCTAATTAG	TGTTTAC	-
kernel_61	UP00255_1	2	0.0724437	168.432	0.352618	9	TCTAATTAG	TAATTAATTAATAATTA	+
kernel_61	HXC11_HUMAN.H10MO.D	1	0.0727795	169.212	0.353826	9	TCTAATTAG	TTTTTACGACC	+
kernel_61	UP00075_2	5	0.0730495	169.84	0.354115	9	TCTAATTAG	TTGAATGAAATTCGA	+
kernel_61	MEF2B_HUMAN.H10MO.D	2	0.0731019	169.962	0.354115	9	TCTAATTAG	GCTATTAATAGCAACA	-
kernel_61	MA0507.1	-1	0.0738139	171.617	0.356282	8	TCTAATTAG	TTCATTTGCATAT	+
kernel_61	EVX2_HUMAN.H10MO.A	0	0.0741514	172.402	0.357484	9	TCTAATTAG	TTTTATGGCTTT	+
kernel_61	UP00318_1	4	0.0758182	176.277	0.365084	9	TCTAATTAG	TATTGCTGATAAGGCCTAAAC	-
kernel_61	UP00219_1	4	0.0761834	177.126	0.366406	9	TCTAATTAG	ACCGGTTGATCACCTGA	+
kernel_61	UP00052_2	2	0.0768495	178.675	0.368731	9	TCTAATTAG	GGTGTAGGTAGCAAGT	-
kernel_61	MA0038.1	1	0.0802261	186.526	0.382288	9	TCTAATTAG	CAGTGATTTG	-
kernel_61	GATA2_HUMAN.H10MO.A	1	0.0802426	186.564	0.382288	9	TCTAATTAG	TCCTTATCTCC	-
kernel_61	FOXC1_HUMAN.H10MO.C	5	0.0806595	187.533	0.382497	9	TCTAATTAG	CGTTGTTTACTTAAG	+
kernel_61	FOXC1_MOUSE.H10MO.C	5	0.0806595	187.533	0.382497	9	TCTAATTAG	CGTTGTTTACTTAAG	+
kernel_61	UP00213_1	5	0.0841594	195.671	0.396964	9	TCTAATTAG	ATTAATTTTATGGCCGT	-
kernel_61	UP00334_1	0	0.0868585	201.946	0.408508	9	TCTAATTAG	TCGAAATAGCCGCCGAAAAG	-
kernel_61	UP00100_1	4	0.0884063	205.545	0.414822	9	TCTAATTAG	CAATTCTTATCTCTATA	-
kernel_61	HXC6_HUMAN.H10MO.D	3	0.0889346	206.773	0.415851	9	TCTAATTAG	ATGATTTATTACTTT	+
kernel_61	HXC6_MOUSE.H10MO.D	3	0.0889346	206.773	0.415851	9	TCTAATTAG	ATGATTTATTACTTT	+
kernel_61	MA0792.1	-4	0.0891163	207.195	0.41622	5	TCTAATTAG	ATTTGCATA	-
kernel_61	HXC13_HUMAN.H10MO.D	2	0.0926628	215.441	0.428133	9	TCTAATTAG	ATTTTTACGAG	+
kernel_61	TLX1_HUMAN.H10MO.S	0	0.0926628	215.441	0.428133	9	TCTAATTAG	GCTCCTTGGCG	-
kernel_61	TLX1_MOUSE.H10MO.S	0	0.0926628	215.441	0.428133	9	TCTAATTAG	GCTCCTTGGCG	-
kernel_61	MA0896.1	4	0.0928329	215.836	0.428133	9	TCTAATTAG	ATTCATTAATTGCTTGT	-
kernel_61	UP00104_1	4	0.0928329	215.836	0.428133	9	TCTAATTAG	ATTCATTAATTGCTTGT	-
kernel_61	UP00232_1	9	0.0928329	215.836	0.428133	8	TCTAATTAG	TATGGGGTATCTATTTA	-
kernel_61	MA0212.1	-2	0.0942784	219.197	0.432824	6	TCTAATTAG	GGATTA	-
kernel_61	DPRX_HUMAN.H10MO.D	0	0.0971503	225.874	0.443329	9	TCTAATTAG	ACGGATTATCC	+
kernel_61	MA0012.1	2	0.0971503	225.874	0.443329	9	TCTAATTAG	CTTTTAGTTTA	-
kernel_61	HMGA1_HUMAN.H10MO.D	-2	0.0974214	226.505	0.443329	7	TCTAATTAG	GTATTTT	+
kernel_61	HMGA1_MOUSE.H10MO.D	-2	0.0974214	226.505	0.443329	7	TCTAATTAG	GTATTTT	+
kernel_61	FOXB1_HUMAN.H10MO.D	4	0.0974445	226.558	0.443329	9	TCTAATTAG	GTTATGTAAATATTGAC	-
kernel_61	UP00389_1	2	0.0974445	226.558	0.443329	9	TCTAATTAG	CATTTAAGTACTTAGTA	-
kernel_61	MA0714.1	-1	0.0981172	228.122	0.445471	8	TCTAATTAG	GGGATTAAG	-
kernel_61	UP00173_1	3	0.098136	228.166	0.445471	9	TCTAATTAG	AAATTTTACGAGCTTT	-
kernel_61	MEF2C_HUMAN.H10MO.C	1	0.0986173	229.285	0.447154	9	TCTAATTAG	TTCTATTTTTAGA	+
kernel_61	UP00063_2	3	0.10131	235.545	0.458333	9	TCTAATTAG	AAAAACCATTAAGG	+
kernel_61	NR1D1_HUMAN.H10MO.C	-1	0.10131	235.545	0.458333	8	TCTAATTAG	AAAAGTAGGTCAAA	+
kernel_61	MA0482.1	0	0.10182	236.732	0.459613	9	TCTAATTAG	TCTTATCTCCC	+
kernel_61	MA0907.1	1	0.10182	236.732	0.459613	9	TCTAATTAG	TTTTTACGAGC	-
kernel_61	UP00227_1	4	0.102247	237.723	0.459839	9	TCTAATTAG	CACCGTTGATTGGGTCG	-
kernel_61	PRRX1_HUMAN.H10MO.D	-2	0.102439	238.171	0.459839	7	TCTAATTAG	TAATCTG	+
kernel_61	PRRX1_MOUSE.H10MO.D	-2	0.102439	238.171	0.459839	7	TCTAATTAG	TAATCTG	+
kernel_61	MEF2A_HUMAN.H10MO.A	2	0.103368	240.33	0.462977	9	TCTAATTAG	GCTAAAAATAGCA	-
kernel_61	UP00089_2	4	0.10619	246.892	0.475093	9	TCTAATTAG	TTGCCCGGATTAGG	+
kernel_61	MA0005.1	1	0.106678	248.027	0.475695	9	TCTAATTAG	ACCAAATTTGG	-
kernel_61	MA0465.1	0	0.106678	248.027	0.475695	9	TCTAATTAG	TTTTATGGCTT	-
kernel_61	MA0593.1	0	0.106678	248.027	0.475695	9	TCTAATTAG	TTTGTTTACTT	-
kernel_61	UP00014_1	2	0.107646	250.278	0.479483	9	TCTAATTAG	TGATTAATTGTTTAT	-
kernel_61	MA0072.1	0	0.111265	258.691	0.493227	9	TCTAATTAG	TATAAGTAGGTCAA	+
kernel_61	MA0790.1	3	0.111265	258.691	0.493227	9	TCTAATTAG	ATGAATAATTAATG	+
kernel_61	HXB8_HUMAN.H10MO.C	-2	0.11173	259.771	0.493227	7	TCTAATTAG	GCATTAATCAA	-
kernel_61	HXB8_MOUSE.H10MO.C	-2	0.11173	259.771	0.493227	7	TCTAATTAG	GCATTAATCAA	-
kernel_61	HXB7_HUMAN.H10MO.C	-1	0.111831	260.006	0.493227	8	TCTAATTAG	TTGATTAATG	+
kernel_61	HXB7_MOUSE.H10MO.C	-1	0.111831	260.006	0.493227	8	TCTAATTAG	TTGATTAATG	+
kernel_61	CPEB1_HUMAN.H10MO.D	1	0.112444	261.431	0.495389	9	TCTAATTAG	TTTTTATTTTTTTTTTT	+
kernel_61	MA0122.2	-1	0.113036	262.809	0.496376	8	TCTAATTAG	TTAAGTGGT	-
kernel_61	MA0124.2	-1	0.113036	262.809	0.496376	8	TCTAATTAG	TTAAGTGGT	-
kernel_61	SOX3_HUMAN.H10MO.D	4	0.113443	263.755	0.497622	9	TCTAATTAG	TCAATGTTATTGA	+
kernel_62	SNAI2_HUMAN.H10MO.C	-2	4.6379e-07	0.00107831	0.00104103	7	ACGCAGGTG	CCAGGTG	+
kernel_62	SNAI2_MOUSE.H10MO.C	-2	4.6379e-07	0.00107831	0.00104103	7	ACGCAGGTG	CCAGGTG	+
kernel_62	MA0086.1	-3	8.55394e-07	0.00198879	0.00128002	6	ACGCAGGTG	CAGGTG	+
kernel_62	SNAI1_HUMAN.H10MO.C	-2	2.01138e-06	0.00467646	0.00180591	7	ACGCAGGTG	CCAGGTGG	+
kernel_62	SNAI1_MOUSE.H10MO.C	-2	2.01138e-06	0.00467646	0.00180591	7	ACGCAGGTG	CCAGGTGG	+
kernel_62	TWST1_HUMAN.H10MO.D	0	4.72325e-06	0.0109816	0.00302911	9	ACGCAGGTG	CCCCAGGTGG	+
kernel_62	TWST1_MOUSE.H10MO.D	0	4.72325e-06	0.0109816	0.00302911	9	ACGCAGGTG	CCCCAGGTGG	+
kernel_62	ZEB1_MOUSE.H10MO.D	-2	6.11866e-06	0.0142259	0.00343351	7	ACGCAGGTG	ACAGGTG	+
kernel_62	MA0830.1	-1	8.58875e-06	0.0199689	0.00425608	8	ACGCAGGTG	AGCAGGTGCG	-
kernel_62	HTF4_HUMAN.H10MO.B	0	1.03329e-05	0.024024	0.00425608	9	ACGCAGGTG	CGCCAGGTGTG	+
kernel_62	MA0522.2	-1	1.04287e-05	0.0242467	0.00425608	8	ACGCAGGTG	AGCAGGTGTT	-
kernel_62	ITF2_HUMAN.H10MO.B	-2	2.16556e-05	0.0503492	0.00747822	7	ACGCAGGTG	CCAGGTGCA	+
kernel_62	ITF2_MOUSE.H10MO.B	-2	2.16556e-05	0.0503492	0.00747822	7	ACGCAGGTG	CCAGGTGCA	+
kernel_62	ZEB1_HUMAN.H10MO.B	-1	2.42514e-05	0.0563845	0.00777643	8	ACGCAGGTG	TCCAGGTGAGC	+
kernel_62	MA0103.2	-3	3.42446e-05	0.0796186	0.00974419	6	ACGCAGGTG	CAGGTGAGG	-
kernel_62	MA0824.1	-1	3.47291e-05	0.0807452	0.00974419	8	ACGCAGGTG	GACAGGTGTA	-
kernel_62	FIGLA_HUMAN.H10MO.D	0	3.81363e-05	0.0886669	0.0100707	9	ACGCAGGTG	TAACAGGTGTT	+
kernel_62	MA0745.1	-1	5.37351e-05	0.124934	0.0126907	8	ACGCAGGTG	AACAGGTGT	+
kernel_62	ID4_HUMAN.H10MO.D	-1	5.42582e-05	0.12615	0.0126907	8	ACGCAGGTG	GACAGGTGTAA	+
kernel_62	MESP1_HUMAN.H10MO.D	-2	5.91898e-05	0.137616	0.0126907	7	ACGCAGGTG	GCAGGTGTGGA	+
kernel_62	UP00046_1	2	6.32378e-05	0.147028	0.0126907	9	ACGCAGGTG	ATCCACAGGTGCGAAAA	+
kernel_62	MYF6_HUMAN.H10MO.C	-2	6.50191e-05	0.151169	0.0126907	7	ACGCAGGTG	GCAGCTG	+
kernel_62	MYF6_MOUSE.H10MO.C	-2	6.50191e-05	0.151169	0.0126907	7	ACGCAGGTG	GCAGCTG	+
kernel_62	MA0820.1	-1	0.000126358	0.293782	0.0236354	8	ACGCAGGTG	AACAGGTGGT	-
kernel_62	TBX19_HUMAN.H10MO.D	7	0.000165806	0.3855	0.0297737	9	ACGCAGGTG	ATTTCACACGTAGGTGTGAAAT	+
kernel_62	MA0048.1	0	0.00033602	0.781246	0.0580181	9	ACGCAGGTG	ACGCAGCTGCGC	-
kernel_62	MYC_HUMAN.H10MO.A	0	0.000524025	1.21836	0.0828333	9	ACGCAGGTG	GAGCACGTGGC	+
kernel_62	MAX_MOUSE.H10MO.A	0	0.000564661	1.31284	0.0828333	9	ACGCAGGTG	GACCACGTGGC	+
kernel_62	MA0626.1	-1	0.000601836	1.39927	0.0828333	8	ACGCAGGTG	GGCACGTGTC	+
kernel_62	MA0048.2	-1	0.000601836	1.39927	0.0828333	8	ACGCAGGTG	CGCAGCTGCG	-
kernel_62	MYCN_HUMAN.H10MO.B	-2	0.000611907	1.42268	0.0828333	7	ACGCAGGTG	CCACGTGG	-
kernel_62	MYCN_MOUSE.H10MO.B	-2	0.000611907	1.42268	0.0828333	7	ACGCAGGTG	CCACGTGG	-
kernel_62	UP00332_1	4	0.000627353	1.4586	0.0828333	9	ACGCAGGTG	GACCAAGCACGTGCTCGTAT	+
kernel_62	MA0562.1	-2	0.000663081	1.54166	0.0842062	7	ACGCAGGTG	CCACGTGA	-
kernel_62	TFE2_HUMAN.H10MO.C	-1	0.00070491	1.63891	0.0842062	8	ACGCAGGTG	ACCAGATGGTC	+
kernel_62	TFE2_MOUSE.H10MO.S	-1	0.00070491	1.63891	0.0842062	8	ACGCAGGTG	ACCAGATGGTC	+
kernel_62	UP00068_2	0	0.000731538	1.70082	0.0842062	9	ACGCAGGTG	GCGGAGGTGTCGCCTC	+
kernel_62	MA0009.2	4	0.000731538	1.70082	0.0842062	9	ACGCAGGTG	TCACACCTAGGTGTGA	-
kernel_62	MA0522.1	0	0.000758462	1.76343	0.0851228	9	ACGCAGGTG	CTGCAGCTGTG	-
kernel_62	MA0804.1	6	0.000853778	1.98503	0.088577	9	ACGCAGGTG	TTTCACACCTAGGTGTGAAA	+
kernel_62	CMYC	-1	0.000868164	2.01848	0.088577	8	ACGCAGGTG	CGCACGTGGC	+
kernel_62	MA0004.1	-3	0.000913189	2.12316	0.0911004	6	ACGCAGGTG	CACGTG	-
kernel_62	HEN1_HUMAN.H10MO.C	4	0.00099336	2.30956	0.0928069	9	ACGCAGGTG	AGGGACGCAGCTGCTCCCCA	-
kernel_62	HEN1_MOUSE.H10MO.C	4	0.00099336	2.30956	0.0928069	9	ACGCAGGTG	AGGGACGCAGCTGCTCCCCA	-
kernel_62	MA0560.1	0	0.00100279	2.33149	0.0928069	9	ACGCAGGTG	AGCCACGTGA	+
kernel_62	MA0059.1	0	0.00101299	2.3552	0.0928069	9	ACGCAGGTG	GAGCACGTGGT	+
kernel_62	MAX_HUMAN.H10MO.A	-1	0.00108804	2.52969	0.095634	8	ACGCAGGTG	ACCACGTGGCT	-
kernel_62	MA0622.1	-2	0.00115147	2.67718	0.095634	7	ACGCAGGTG	GCACGTGT	+
kernel_62	BRAC_HUMAN.H10MO.D	10	0.00119297	2.77365	0.095634	9	ACGCAGGTG	ACATAGTGACACCTAGGTGTGAAAT	+
kernel_62	BRAC_MOUSE.H10MO.D	10	0.00119297	2.77365	0.095634	9	ACGCAGGTG	ACATAGTGACACCTAGGTGTGAAAT	+
kernel_62	MA0500.1	0	0.00125395	2.91543	0.0987591	9	ACGCAGGTG	CTGCAGCTGTC	-
kernel_62	MA0561.1	-1	0.00134214	3.12047	0.103882	8	ACGCAGGTG	GCCACGTG	-
kernel_62	TFE2_MOUSE.H10MO.A	8	0.00143982	3.34759	0.108319	9	ACGCAGGTG	GAAAGCAGAGGCAGCTGGAA	-
kernel_62	MA0803.1	-4	0.00144771	3.36594	0.108319	5	ACGCAGGTG	AGGTGTGA	+
kernel_62	MA0521.1	0	0.0015475	3.59793	0.113886	9	ACGCAGGTG	CTGCAGCTGTT	-
kernel_62	NMYC	-1	0.00164371	3.82164	0.119016	8	ACGCAGGTG	CGCACGTGGC	+
kernel_62	MA0058.3	-1	0.00176177	4.09612	0.123578	8	ACGCAGGTG	ACCACGTGCT	+
kernel_62	MA0825.1	-1	0.00176177	4.09612	0.123578	8	ACGCAGGTG	ACCACGTGCC	+
kernel_62	MA0617.1	-2	0.00181114	4.21091	0.125087	7	ACGCAGGTG	GCACGTGA	+
kernel_62	MA0093.2	-1	0.00203904	4.74077	0.135034	8	ACGCAGGTG	GCCACGTGACC	+
kernel_62	NDF1_HUMAN.H10MO.C	0	0.00207566	4.8259	0.135034	9	ACGCAGGTG	CGGCAGATGGCC	+
kernel_62	UP00060_1	1	0.00216806	5.04073	0.135034	9	ACGCAGGTG	TGACCACGTGGTCGGG	+
kernel_62	MA0698.1	1	0.0021748	5.0564	0.135034	9	ACGCAGGTG	CATCCAGATGTTC	+
kernel_62	MXI1_MOUSE.H10MO.C	5	0.00220991	5.13804	0.135034	9	ACGCAGGTG	CCCGCCGCCACGTGC	-
kernel_62	MA0461.1	-3	0.00225565	5.24438	0.135034	6	ACGCAGGTG	CAGATGGC	+
kernel_62	MITF_HUMAN.H10MO.C	-1	0.00231861	5.39077	0.135034	8	ACGCAGGTG	GTCATGTGAT	+
kernel_62	MITF_MOUSE.H10MO.C	-1	0.00231861	5.39077	0.135034	8	ACGCAGGTG	GTCATGTGAT	+
kernel_62	MA0549.1	-1	0.00233621	5.43168	0.135034	8	ACGCAGGTG	CGCACGTGTGA	+
kernel_62	MYOD1_HUMAN.H10MO.C	-1	0.00240636	5.59479	0.135034	8	ACGCAGGTG	GACAGCTGC	-
kernel_62	BHE40_HUMAN.H10MO.A	-2	0.00240636	5.59479	0.135034	7	ACGCAGGTG	GCACGTGAC	+
kernel_62	BHE40_MOUSE.H10MO.B	-2	0.00240636	5.59479	0.135034	7	ACGCAGGTG	GCACGTGAC	+
kernel_62	MA0464.1	0	0.00249955	5.81145	0.137862	9	ACGCAGGTG	GTGCACGTGAG	-
kernel_62	MYC_MOUSE.H10MO.A	2	0.0025447	5.91642	0.137862	9	ACGCAGGTG	GCAAGCACGTGG	+
kernel_62	MA0104.3	-1	0.00279731	6.50375	0.146021	8	ACGCAGGTG	GCCACGTG	+
kernel_62	ATOH1_MOUSE.H10MO.C	-1	0.00285883	6.64679	0.147517	8	ACGCAGGTG	AGCAGATGGCA	+
kernel_62	MA0550.1	1	0.00290888	6.76314	0.147989	9	ACGCAGGTG	AAGCCACGTGTCCA	+
kernel_62	UP00356_1	4	0.00293673	6.82791	0.147989	9	ACGCAGGTG	GACTAAGCACGTGCTAATAT	-
kernel_62	UP00046_2	2	0.00296689	6.89802	0.147989	9	ACGCAGGTG	AAGGCCAGATGGTCCGG	+
kernel_62	MA0805.1	-4	0.00300263	6.98112	0.148126	5	ACGCAGGTG	AGGTGTGA	+
kernel_62	MA0816.1	-1	0.00303753	7.06225	0.148219	8	ACGCAGGTG	AGCAGCTGCT	-
kernel_62	MA0464.2	-1	0.00324692	7.54909	0.155066	8	ACGCAGGTG	ATCACGTGAC	+
kernel_62	MA0649.1	-1	0.00324692	7.54909	0.155066	8	ACGCAGGTG	GGCACGTGTC	-
kernel_62	MA0806.1	-4	0.00345496	8.03278	0.163103	5	ACGCAGGTG	AGGTGTGA	+
kernel_62	TBX3_HUMAN.H10MO.D	8	0.00359307	8.35389	0.163103	9	ACGCAGGTG	AGGTAGAGAATTAGGTGATAAAAA	+
kernel_62	TBX3_MOUSE.H10MO.D	8	0.00359307	8.35389	0.163103	9	ACGCAGGTG	AGGTAGAGAATTAGGTGATAAAAA	+
kernel_62	MA0823.1	-1	0.00370588	8.61617	0.163103	8	ACGCAGGTG	GACACGTGCC	+
kernel_62	USF1_HUMAN.H10MO.A	-2	0.00370588	8.61617	0.163103	7	ACGCAGGTG	CCACGTGACC	-
kernel_62	USF1_MOUSE.H10MO.A	-2	0.00370588	8.61617	0.163103	7	ACGCAGGTG	CCACGTGACC	-
kernel_62	MA0526.1	-1	0.00397922	9.25169	0.173433	8	ACGCAGGTG	GTCATGTGACC	+
kernel_62	UP00344_1	2	0.00416418	9.68172	0.179189	9	ACGCAGGTG	CCAATCGGGTGCAATATGTAA	-
kernel_62	MA0147.2	-2	0.00422375	9.82022	0.179189	7	ACGCAGGTG	CCATGTGCTT	+
kernel_62	MYOG_HUMAN.H10MO.D	1	0.00424378	9.86678	0.179189	9	ACGCAGGTG	GCAGCAGCTGTCA	-
kernel_62	TBX2_HUMAN.H10MO.D	5	0.00436975	10.1597	0.179189	9	ACGCAGGTG	TGCCATCAGAGGTGTGAAAAGCGAC	+
kernel_62	TBX2_MOUSE.H10MO.D	5	0.00436975	10.1597	0.179189	9	ACGCAGGTG	TGCCATCAGAGGTGTGAAAAGCGAC	+
kernel_62	OLIG2_MOUSE.H10MO.B	9	0.00442436	10.2866	0.179189	9	ACGCAGGTG	CCAGCCGGGAAGCAGCTGGC	-
kernel_62	MA0058.2	-2	0.00450691	10.4786	0.179189	7	ACGCAGGTG	CCATGTGCTT	-
kernel_62	ENOA_HUMAN.H10MO.A	0	0.00452947	10.531	0.179189	9	ACGCAGGTG	CACCACGTGGGCA	+
kernel_62	ENOA_MOUSE.H10MO.A	0	0.00452947	10.531	0.179189	9	ACGCAGGTG	CACCACGTGGGCA	+
kernel_62	MA0499.1	-1	0.00452947	10.531	0.179189	8	ACGCAGGTG	TGCAGCTGTCCCT	+
kernel_62	UP00099_1	3	0.00474655	11.0357	0.179189	9	ACGCAGGTG	CAGGAGCAGCTGCTGAG	-
kernel_62	TFAP4_HUMAN.H10MO.C	0	0.00483305	11.2368	0.179189	9	ACGCAGGTG	CCGCAGCTGGC	-
kernel_62	MA0009.1	-2	0.00483305	11.2368	0.179189	7	ACGCAGGTG	CTAGGTGTGAA	+
kernel_62	MA0807.1	-4	0.00486967	11.322	0.179189	5	ACGCAGGTG	AGGTGTGA	+
kernel_62	TBX5_HUMAN.H10MO.D	-4	0.00520927	12.1116	0.184139	5	ACGCAGGTG	AGGTGTGA	+
kernel_62	TBX5_MOUSE.H10MO.D	-4	0.00520927	12.1116	0.184139	5	ACGCAGGTG	AGGTGTGA	+
kernel_62	UP00309_1	5	0.00544671	12.6636	0.189446	9	ACGCAGGTG	CGATCAGTCACGTGACTGATC	-
kernel_62	MA0819.1	-1	0.00546448	12.7049	0.189446	8	ACGCAGGTG	AACACGTGTT	-
kernel_62	MA0801.1	-4	0.00557041	12.9512	0.189446	5	ACGCAGGTG	AGGTGTGA	+
kernel_62	MA0603.1	-2	0.00582306	13.5386	0.196549	7	ACGCAGGTG	GCACGTGACC	-
kernel_62	HEY1_HUMAN.H10MO.D	0	0.00595894	13.8545	0.196699	9	ACGCAGGTG	CGACACGTGCCA	-
kernel_62	HIF1A_HUMAN.H10MO.A	0	0.00595894	13.8545	0.196699	9	ACGCAGGTG	CCGCACGTACGC	-
kernel_62	HIF1A_MOUSE.H10MO.A	0	0.00595894	13.8545	0.196699	9	ACGCAGGTG	CCGCACGTACGC	-
kernel_62	HTF4_MOUSE.H10MO.C	2	0.0062333	14.4924	0.201315	9	ACGCAGGTG	AGGAACAGCTG	+
kernel_62	MLX_HUMAN.H10MO.D	-2	0.0062333	14.4924	0.201315	7	ACGCAGGTG	GCACGTGATCA	-
kernel_62	MA0259.1	-2	0.00636239	14.7926	0.203683	7	ACGCAGGTG	GCACGTCC	-
kernel_62	MA0690.1	-3	0.00660588	15.3587	0.204082	6	ACGCAGGTG	AAGGTGTGAA	+
kernel_62	MA0831.1	-1	0.0070325	16.3506	0.208333	8	ACGCAGGTG	ATCACGTGAC	+
kernel_62	USF2_MOUSE.H10MO.A	1	0.00708356	16.4693	0.208333	9	ACGCAGGTG	GGGTCACGTGACC	-
kernel_62	TBR1_HUMAN.H10MO.D	-2	0.00708356	16.4693	0.208333	7	ACGCAGGTG	AAAGGTGTGAAAA	+
kernel_62	TFEB_HUMAN.H10MO.C	-3	0.00736335	17.1198	0.208333	6	ACGCAGGTG	CACGTGACC	-
kernel_62	TFEB_MOUSE.H10MO.C	-3	0.00736335	17.1198	0.208333	6	ACGCAGGTG	CACGTGACC	-
kernel_62	UP00068_1	0	0.00746966	17.367	0.208333	9	ACGCAGGTG	TAAAAGGTGTGAAAATT	+
kernel_62	TFE3_HUMAN.H10MO.C	0	0.00748425	17.4009	0.208333	9	ACGCAGGTG	GGTCATGTGG	+
kernel_62	TFE3_MOUSE.H10MO.C	0	0.00748425	17.4009	0.208333	9	ACGCAGGTG	GGTCATGTGG	+
kernel_62	MA0664.1	-1	0.00748425	17.4009	0.208333	8	ACGCAGGTG	ATCACGTGAT	-
kernel_62	NDF1_MOUSE.H10MO.C	0	0.00751798	17.4793	0.208333	9	ACGCAGGTG	TGACAGATGGC	+
kernel_62	EOMES_HUMAN.H10MO.D	-1	0.00765713	17.8028	0.210887	8	ACGCAGGTG	AGGAGGTGTTAA	+
kernel_62	MYOD1_MOUSE.H10MO.C	-2	0.0077371	17.9888	0.21179	7	ACGCAGGTG	GCAGCTGTCCCTGCC	+
kernel_62	MA0692.1	-1	0.00796245	18.5127	0.215333	8	ACGCAGGTG	ATCACGTGAC	+
kernel_62	MA0552.1	-2	0.0082069	19.081	0.220615	7	ACGCAGGTG	CCACGTGACCTTCT	-
kernel_62	MA0802.1	-4	0.00846848	19.6892	0.224586	5	ACGCAGGTG	AGGTGTGAAA	+
kernel_62	UP00036_1	3	0.00867435	20.1679	0.227726	9	ACGCAGGTG	GAAGAACAGGTGTCCG	+
kernel_62	TBX21_HUMAN.H10MO.D	-3	0.00921001	21.4133	0.240383	6	ACGCAGGTG	AAGGTGTGAAAT	+
kernel_62	MA0128.1	-2	0.00939986	21.8547	0.24392	7	ACGCAGGTG	CCACGTGT	-
kernel_62	MYOG_MOUSE.H10MO.C	2	0.00960874	22.3403	0.24509	9	ACGCAGGTG	GGGAACAGCTG	+
kernel_62	MA0689.1	-3	0.00960874	22.3403	0.24509	6	ACGCAGGTG	TAGGTGTGAAG	+
kernel_62	USF2_HUMAN.H10MO.A	6	0.0101358	23.5657	0.249068	9	ACGCAGGTG	CGCCGCGGCCACGTGACCC	-
kernel_62	MA0871.1	-1	0.0101684	23.6414	0.249068	8	ACGCAGGTG	ATCACGTGAC	+
kernel_62	NKX25_HUMAN.H10MO.C	-2	0.0107992	25.1082	0.257534	7	ACGCAGGTG	TCAAGTG	+
kernel_62	NKX25_MOUSE.H10MO.C	-2	0.0107992	25.1082	0.257534	7	ACGCAGGTG	TCAAGTG	+
kernel_62	MA0646.1	1	0.0108424	25.2085	0.257534	9	ACGCAGGTG	CATGCGGGTAC	+
kernel_62	TBX4_HUMAN.H10MO.D	-3	0.0116684	27.1291	0.271411	6	ACGCAGGTG	AAGGTGTGAAATTTCACACC	+
kernel_62	MA0608.1	-2	0.0120528	28.0227	0.277475	7	ACGCAGGTG	ACACGTGGC	-
kernel_62	MA0688.1	-3	0.012219	28.4091	0.278445	6	ACGCAGGTG	AAGGTGTGAAA	+
kernel_62	ARNT_HUMAN.H10MO.B	-2	0.0128903	29.9699	0.286723	7	ACGCAGGTG	GCACGTGA	-
kernel_62	ARNT_MOUSE.H10MO.B	-2	0.0128903	29.9699	0.286723	7	ACGCAGGTG	GCACGTGA	-
kernel_62	SCRT1_HUMAN.H10MO.D	1	0.0130468	30.3337	0.287108	9	ACGCAGGTG	GCAACAGGTGGTT	+
kernel_62	ZBTB4_HUMAN.H10MO.D	6	0.0138849	32.2824	0.299639	9	ACGCAGGTG	CCTAGATGGCAGGTGGG	+
kernel_62	UP00199_1	0	0.0138849	32.2824	0.299639	9	ACGCAGGTG	TGATAGGTGTCATTTAT	-
kernel_62	RARA_HUMAN.H10MO.S	-3	0.0140167	32.5888	0.299639	6	ACGCAGGTG	GAGGTCA	+
kernel_62	RARA_MOUSE.H10MO.S	-3	0.0140167	32.5888	0.299639	6	ACGCAGGTG	GAGGTCA	+
kernel_62	MA0691.1	-1	0.0145394	33.8041	0.307387	8	ACGCAGGTG	ATCAGCTGTT	-
kernel_62	UP00047_2	0	0.0147457	34.2838	0.309331	9	ACGCAGGTG	GTAATGGTGGTCTTAAG	-
kernel_62	NRF1_MOUSE.H10MO.A	0	0.014861	34.5517	0.310299	9	ACGCAGGTG	GCGCATGCGCAG	-
kernel_62	UP00050_1	5	0.0151831	35.3007	0.315558	9	ACGCAGGTG	GGAAGAGTCACGTGACCAATAC	+
kernel_62	MA0767.1	1	0.0154163	35.8429	0.315741	9	ACGCAGGTG	TATGCGGGTA	+
kernel_62	GCM2_HUMAN.H10MO.D	1	0.0154614	35.9478	0.315741	9	ACGCAGGTG	GATGCGGGTAT	+
kernel_62	MA0800.1	-3	0.0155731	36.2074	0.315741	6	ACGCAGGTG	AAGGTGTGAAAAT	+
kernel_62	CENPB_HUMAN.H10MO.D	8	0.0156547	36.3973	0.315741	9	ACGCAGGTG	TTCGTACGATGCGGGTT	+
kernel_62	MA0249.1	0	0.0157546	36.6294	0.315741	9	ACGCAGGTG	TCGCATATGTTG	+
kernel_62	RORA_HUMAN.H10MO.B	2	0.0157546	36.6294	0.315741	9	ACGCAGGTG	AAAACTAGGTCA	+
kernel_62	RORA_MOUSE.H10MO.B	2	0.0157546	36.6294	0.315741	9	ACGCAGGTG	AAAACTAGGTCA	+
kernel_62	ERR1_MOUSE.H10MO.A	-1	0.0162411	37.7604	0.324044	8	ACGCAGGTG	TCAAGGTCA	+
kernel_62	MLXPL_HUMAN.H10MO.D	-2	0.016548	38.4742	0.325825	7	ACGCAGGTG	GCATGTGACACCGCCGTGG	+
kernel_62	MLXPL_MOUSE.H10MO.D	-2	0.016548	38.4742	0.325825	7	ACGCAGGTG	GCATGTGACACCGCCGTGG	+
kernel_62	ZBT18_HUMAN.H10MO.D	-1	0.01793	41.6872	0.346037	8	ACGCAGGTG	TCCAGATGTTTCGG	+
kernel_62	ZBT18_MOUSE.H10MO.D	-1	0.01793	41.6872	0.346037	8	ACGCAGGTG	TCCAGATGTTTCGG	+
kernel_62	MA0531.1	1	0.0180613	41.9926	0.346037	9	ACGCAGGTG	CCGCTAGATGGCGCC	+
kernel_62	UP00277_1	7	0.0180897	42.0585	0.346037	9	ACGCAGGTG	TTAGATTTCGCCGGTATTTGA	-
kernel_62	THA_HUMAN.H10MO.S	-1	0.0183454	42.6531	0.346037	8	ACGCAGGTG	CTCAGGTCAG	+
kernel_62	THA_MOUSE.H10MO.S	-1	0.0183454	42.6531	0.346037	8	ACGCAGGTG	CTCAGGTCAG	+
kernel_62	MA0665.1	-1	0.0183454	42.6531	0.346037	8	ACGCAGGTG	AACAGCTGTT	-
kernel_62	MA0744.1	3	0.0185359	43.0959	0.346939	9	ACGCAGGTG	ATGCAACAGGTGG	+
kernel_62	MA0607.1	-2	0.0186251	43.3034	0.346939	7	ACGCAGGTG	CCATATGT	+
kernel_62	MA0071.1	0	0.0194294	45.1734	0.357472	9	ACGCAGGTG	ATCAAGGTCA	+
kernel_62	MA1099.1	-1	0.0194294	45.1734	0.357472	8	ACGCAGGTG	GGCACGCGTC	+
kernel_62	BHE41_HUMAN.H10MO.D	4	0.0201328	46.8087	0.365727	9	ACGCAGGTG	GCCTCTGCACGTGACCCGGT	-
kernel_62	BHE41_MOUSE.H10MO.D	4	0.0201328	46.8087	0.365727	9	ACGCAGGTG	GCCTCTGCACGTGACCCGGT	-
kernel_62	KLF3_HUMAN.H10MO.D	6	0.0202812	47.1538	0.365727	9	ACGCAGGTG	AGCCACACCCAGGCA	-
kernel_62	KLF3_MOUSE.H10MO.D	6	0.0202812	47.1538	0.365727	9	ACGCAGGTG	AGCCACACCCAGGCA	-
kernel_62	MA0620.1	0	0.0205715	47.8288	0.365727	9	ACGCAGGTG	GGTCACGTGG	+
kernel_62	MA0449.1	-1	0.0205715	47.8288	0.365727	8	ACGCAGGTG	GGCACGTGCC	+
kernel_62	MA0545.1	-1	0.0206113	47.9212	0.365727	8	ACGCAGGTG	GACAGCTGTTC	-
kernel_62	SCRT2_HUMAN.H10MO.D	3	0.0207856	48.3265	0.366985	9	ACGCAGGTG	ATGCAACAGGTGG	+
kernel_62	TAL1_HUMAN.H10MO.S	0	0.0210001	48.8252	0.366985	9	ACGCAGGTG	GAACAGATGGTC	+
kernel_62	TAL1_MOUSE.H10MO.S	0	0.0210001	48.8252	0.366985	9	ACGCAGGTG	GAACAGATGGTC	+
kernel_62	AP2C_MOUSE.H10MO.A	1	0.0217235	50.5071	0.375963	8	ACGCAGGTG	GCCCCAGGC	-
kernel_62	MA0636.1	-1	0.0217744	50.6255	0.375963	8	ACGCAGGTG	GTCACGTGAC	+
kernel_62	MA0663.1	-1	0.0217744	50.6255	0.375963	8	ACGCAGGTG	ATCACGTGAT	+
kernel_62	MA0616.1	-2	0.0220007	51.1517	0.378415	7	ACGCAGGTG	GCACGTGTCGTTA	-
kernel_62	MA0091.1	-1	0.023509	54.6585	0.396443	8	ACGCAGGTG	AACAGATGGTCG	-
kernel_62	HEY2_HUMAN.H10MO.D	3	0.0235787	54.8205	0.396443	9	ACGCAGGTG	TAATGCCACGTGCCCCC	-
kernel_62	HEY2_MOUSE.H10MO.D	3	0.0235787	54.8205	0.396443	9	ACGCAGGTG	TAATGCCACGTGCCCCC	-
kernel_62	MA0743.1	3	0.0240749	55.9741	0.403275	9	ACGCAGGTG	GAGCAACAGGTGGTT	+
kernel_62	PPARG_HUMAN.H10MO.S	-1	0.0243541	56.6233	0.40493	8	ACGCAGGTG	CAAAGGTCA	+
kernel_62	PPARG_MOUSE.H10MO.S	-1	0.0243541	56.6233	0.40493	8	ACGCAGGTG	CAAAGGTCA	+
kernel_62	HES1_HUMAN.H10MO.D	1	0.0246257	57.2547	0.404946	9	ACGCAGGTG	CCGCCACGAGCCC	+
kernel_62	HES1_MOUSE.H10MO.D	1	0.0246257	57.2547	0.404946	9	ACGCAGGTG	CCGCCACGAGCCC	+
kernel_62	UP00070_1	4	0.0253585	58.9586	0.415475	9	ACGCAGGTG	AATGATGCGGGTACGA	-
kernel_62	UP00397_1	4	0.0259724	60.3859	0.420925	9	ACGCAGGTG	ATCAGATCACGTGACCTGTTGA	-
kernel_62	UP00050_2	6	0.0260718	60.617	0.421016	9	ACGCAGGTG	ACCGCCTTCCACGTGTAACGACA	-
kernel_62	HES5_HUMAN.H10MO.D	0	0.0277837	64.5971	0.446506	9	ACGCAGGTG	CGGCACGTGCCA	-
kernel_62	MYB_HUMAN.H10MO.C	-3	0.0278493	64.7496	0.446506	6	ACGCAGGTG	CAGTTGG	+
kernel_62	MA0828.1	-1	0.0288042	66.9698	0.446606	8	ACGCAGGTG	ATCACGTGAC	+
kernel_62	MA0829.1	-1	0.0288042	66.9698	0.446606	8	ACGCAGGTG	ATCACGTGAC	+
kernel_62	MA0686.1	0	0.0288236	67.0148	0.446606	9	ACGCAGGTG	ACCCGGATGTA	+
kernel_62	CR3L1_HUMAN.H10MO.D	-1	0.0288236	67.0148	0.446606	8	ACGCAGGTG	GCCACGTGGCA	+
kernel_62	ERR2_HUMAN.H10MO.A	-1	0.0288503	67.077	0.446606	8	ACGCAGGTG	TCAAGGTCA	+
kernel_62	ERR2_MOUSE.H10MO.B	-1	0.0288503	67.077	0.446606	8	ACGCAGGTG	TCAAGGTCA	+
kernel_62	RORG_HUMAN.H10MO.C	2	0.0290957	67.6474	0.447319	9	ACGCAGGTG	AAAAGTAGGTCAG	+
kernel_62	RORG_MOUSE.H10MO.C	2	0.0290957	67.6474	0.447319	9	ACGCAGGTG	AAAAGTAGGTCAG	+
kernel_62	MGAP_HUMAN.H10MO.D	-4	0.0300141	69.7828	0.459864	5	ACGCAGGTG	AGGTGTGAATTTTCAC	+
kernel_62	MA0632.1	-1	0.0304356	70.7627	0.460247	8	ACGCAGGTG	GGCACGTGCC	+
kernel_62	UP00122_1	0	0.0312833	72.7336	0.471268	9	ACGCAGGTG	ACGCAGCTGTCAATATC	-
kernel_62	UP00324_1	4	0.0319532	74.2911	0.476356	9	ACGCAGGTG	GATGCATCACGTGATGCACT	+
kernel_62	MA0253.1	0	0.0322577	74.9991	0.476356	9	ACGCAGGTG	TTTCAAGTG	+
kernel_62	MA0072.1	3	0.0333102	77.4463	0.490286	9	ACGCAGGTG	TATAAGTAGGTCAA	+
kernel_64	E2F4_MOUSE.H10MO.C	3	7.70726e-05	0.179194	0.149675	9	GCCGGGAAT	GGGGGCGGGAAA	+
kernel_64	E2F6_HUMAN.H10MO.C	2	0.000140547	0.326772	0.149675	9	GCCGGGAAT	TGGGCGGGAAGG	+
kernel_64	E2F6_MOUSE.H10MO.A	2	0.000140547	0.326772	0.149675	9	GCCGGGAAT	TGGGCGGGAAGG	+
kernel_64	MECP2_HUMAN.H10MO.C	0	0.000163521	0.380186	0.149675	7	GCCGGGAAT	CCCGGAG	+
kernel_64	MECP2_MOUSE.H10MO.C	0	0.000163521	0.380186	0.149675	7	GCCGGGAAT	CCCGGAG	+
kernel_64	MA0469.1	7	0.000319709	0.743323	0.181091	8	GCCGGGAAT	GAGTGGGGGCGGGAG	-
kernel_64	MA0470.1	1	0.000325143	0.755958	0.181091	9	GCCGGGAAT	GGGCGGGAAGG	+
kernel_64	MA0154.3	5	0.00033962	0.789616	0.181091	9	GCCGGGAAT	ATTCCCTTGGGAAT	-
kernel_64	MA0471.1	1	0.000356116	0.82797	0.181091	9	GCCGGGAAT	GGGCGGGAAGG	+
kernel_64	E2F8_HUMAN.H10MO.D	3	0.000472508	1.09858	0.193818	9	GCCGGGAAT	TTTGGCGGGAAA	+
kernel_64	TFDP1_HUMAN.H10MO.D	14	0.000484999	1.12762	0.193818	8	GCCGGGAAT	GGGGGGGGGGGGGGGGCGGGAA	+
kernel_64	UP00335_1	6	0.000508192	1.18155	0.193818	9	GCCGGGAAT	AAACTTCCCGGGATAGTGAT	-
kernel_64	ERG_MOUSE.H10MO.A	0	0.000662018	1.53919	0.2092	9	GCCGGGAAT	ACCGGAAATCC	+
kernel_64	MA0076.2	0	0.000721642	1.67782	0.2092	9	GCCGGGAAT	GCCGGAAGTGG	-
kernel_64	MA0098.3	0	0.000744379	1.73068	0.2092	9	GCCGGGAAT	ACCGGAAGTG	+
kernel_64	UP00015_1	4	0.000857407	1.99347	0.2092	9	GCCGGGAAT	AGGACCCGGAAGTAA	+
kernel_64	MA0474.2	0	0.000882398	2.05158	0.2092	9	GCCGGGAAT	ACCGGAAGTG	+
kernel_64	TF65_MOUSE.H10MO.S	-3	0.000931548	2.16585	0.2092	6	GCCGGGAAT	GGGAATTTCCC	+
kernel_64	ELK1_HUMAN.H10MO.A	0	0.000933846	2.17119	0.2092	9	GCCGGGAAT	ACCGGAAGT	+
kernel_64	ELK1_MOUSE.H10MO.B	0	0.000933846	2.17119	0.2092	9	GCCGGGAAT	ACCGGAAGT	+
kernel_64	MA0764.1	0	0.000959914	2.2318	0.2092	9	GCCGGGAAT	ACCGGAAGTA	+
kernel_64	GABPA_HUMAN.H10MO.A	2	0.00130578	3.03594	0.23129	9	GCCGGGAAT	GAACCGGAAGTGG	+
kernel_64	GABPA_MOUSE.H10MO.A	2	0.00130578	3.03594	0.23129	9	GCCGGGAAT	GAACCGGAAGTGG	+
kernel_64	MA0107.1	-3	0.00133691	3.10832	0.23129	6	GCCGGGAAT	GGGAATTTCC	+
kernel_64	COE1_HUMAN.H10MO.A	5	0.00142462	3.31223	0.23129	9	GCCGGGAAT	AGTCCCCTGGGACTT	-
kernel_64	MA0598.2	2	0.00143307	3.3319	0.23129	9	GCCGGGAAT	AACCCGGAAGTA	+
kernel_64	MA0156.2	0	0.00145037	3.37212	0.23129	9	GCCGGGAAT	ACCGGAAGTG	+
kernel_64	MA0761.1	0	0.00157263	3.65636	0.239912	9	GCCGGGAAT	ACCGGAAGTA	+
kernel_64	MA0475.2	0	0.001846	4.29194	0.250555	9	GCCGGGAAT	ACCGGAAGTG	+
kernel_64	ETV6_HUMAN.H10MO.D	1	0.00194558	4.52347	0.250555	9	GCCGGGAAT	AACCGGAAGTG	+
kernel_64	MA0762.1	1	0.00194558	4.52347	0.250555	9	GCCGGGAAT	AACCGGAAATA	+
kernel_64	TF65_HUMAN.H10MO.A	-3	0.00194558	4.52347	0.250555	6	GCCGGGAAT	GGGGATTTCCC	+
kernel_64	MA0759.1	0	0.00216238	5.02754	0.250555	9	GCCGGGAAT	ACCGGAAGTA	+
kernel_64	MA0136.2	1	0.00227832	5.29711	0.250555	9	GCCGGGAAT	ACCCGGAAGTA	+
kernel_64	MA0105.3	-3	0.00227832	5.29711	0.250555	6	GCCGGGAAT	GGGAATTTCCC	+
kernel_64	UP00018_2	3	0.00232086	5.396	0.250555	9	GCCGGGAAT	GCAACCGAGAATACT	-
kernel_64	ELF1_MOUSE.H10MO.B	0	0.00233857	5.43717	0.250555	9	GCCGGGAAT	ACCGGAAGTG	+
kernel_64	MA0765.1	0	0.00233857	5.43717	0.250555	9	GCCGGGAAT	ACCGGAAGTG	+
kernel_64	ELF1_HUMAN.H10MO.A	3	0.00242203	5.63122	0.250555	9	GCCGGGAAT	GAACCCGGAAGTGG	+
kernel_64	NFKB1_HUMAN.H10MO.B	-3	0.00246359	5.72785	0.250555	6	GCCGGGAAT	GGGGATTCCCC	-
kernel_64	NFKB1_MOUSE.H10MO.B	-3	0.00246359	5.72785	0.250555	6	GCCGGGAAT	GGGGATTCCCC	-
kernel_64	ELK4_HUMAN.H10MO.A	0	0.00266258	6.19051	0.255081	9	GCCGGGAAT	ACCGGAAGTGG	+
kernel_64	MA0062.2	-1	0.00266258	6.19051	0.255081	8	GCCGGGAAT	CCGGAAGTGGC	+
kernel_64	TEAD4_HUMAN.H10MO.A	2	0.00269106	6.25672	0.255081	9	GCCGGGAAT	ATGCCAGGAATGC	-
kernel_64	MA0760.1	0	0.00273103	6.34965	0.255081	9	GCCGGGAAT	ACCGGAAGTG	+
kernel_64	UP00305_1	1	0.0030864	7.17587	0.274589	9	GCCGGGAAT	TTCCGGGTGGCCGGAAAT	+
kernel_64	MA0105.2	-2	0.00310546	7.2202	0.274589	7	GCCGGGAAT	GGGGAATCCCC	-
kernel_64	COE1_MOUSE.H10MO.C	5	0.00314242	7.30613	0.274589	8	GCCGGGAAT	AGTCCCCAGGGAC	-
kernel_64	UP00011_2	3	0.00317988	7.39323	0.274589	9	GCCGGGAAT	GTGACCGAGAGTGGT	-
kernel_64	UP00005_1	6	0.00343599	7.98867	0.290221	9	GCCGGGAAT	TTCCCCTCAGGGAAT	-
kernel_64	UP00350_1	-1	0.00352542	8.19661	0.290221	8	GCCGGGAAT	CCGGAACTCGGCCGGG	-
kernel_64	UP00277_1	9	0.00355952	8.27588	0.290221	9	GCCGGGAAT	TTAGATTTCGCCGGTATTTGA	-
kernel_64	UP00322_1	-1	0.00361456	8.40386	0.290221	8	GCCGGGAAT	TCGGGAAAAAAAAAACCGA	+
kernel_64	UP00329_1	8	0.00385135	8.95438	0.300263	9	GCCGGGAAT	ACATACTTGCCGAGAATTATC	-
kernel_64	CENPB_HUMAN.H10MO.D	9	0.00387085	8.99972	0.300263	8	GCCGGGAAT	TTCGTACGATGCGGGTT	+
kernel_64	FLI1_MOUSE.H10MO.A	3	0.00400577	9.31341	0.30555	9	GCCGGGAAT	GGGACCGGAAGTGGC	+
kernel_64	MA0026.1	-1	0.00428382	9.95988	0.3123	7	GCCGGGAAT	CCGGAAG	+
kernel_64	GABP1_HUMAN.H10MO.C	-1	0.00429897	9.9951	0.3123	8	GCCGGGAAT	CCGGAAGTGA	+
kernel_64	GABP1_MOUSE.H10MO.C	-1	0.00429897	9.9951	0.3123	8	GCCGGGAAT	CCGGAAGTGA	+
kernel_64	E2F4_HUMAN.H10MO.A	4	0.00448744	10.4333	0.316969	9	GCCGGGAAT	AATTGGCGGGAAAA	+
kernel_64	UP00295_1	4	0.00450177	10.4666	0.316969	9	GCCGGGAAT	CACTCGCGGAAATAAGACGGT	+
kernel_64	IKZF1_HUMAN.H10MO.C	-1	0.00479989	11.1597	0.322158	8	GCCGGGAAT	TTGGGAGA	+
kernel_64	IKZF1_MOUSE.H10MO.C	-1	0.00479989	11.1597	0.322158	8	GCCGGGAAT	TTGGGAGA	+
kernel_64	UP00281_1	5	0.00486336	11.3073	0.322158	9	GCCGGGAAT	CCGAGAACGGAAATAAGGCGG	+
kernel_64	ZN143_HUMAN.H10MO.A	9	0.00518332	12.0512	0.322158	9	GCCGGGAAT	GCAAGGCATTCTGGGAAGTGTA	+
kernel_64	ZN143_MOUSE.H10MO.D	9	0.00518332	12.0512	0.322158	9	GCCGGGAAT	GCAAGGCATTCTGGGAAGTGTA	+
kernel_64	TF65_MOUSE.H10MO.C	9	0.00518332	12.0512	0.322158	9	GCCGGGAAT	ATTGCGCAATATGGGAAATTCC	-
kernel_64	ELK3_HUMAN.H10MO.D	1	0.00534428	12.4254	0.322158	9	GCCGGGAAT	CCCAGGAAGTGC	+
kernel_64	ELK3_MOUSE.H10MO.D	1	0.00534428	12.4254	0.322158	9	GCCGGGAAT	CCCAGGAAGTGC	+
kernel_64	MA0516.1	7	0.00541267	12.5845	0.322158	8	GCCGGGAAT	GGGAGGGGGCGGGGC	-
kernel_64	MA0640.1	2	0.00573027	13.3229	0.322158	9	GCCGGGAAT	AACCCGGAAGTAA	+
kernel_64	MA0778.1	-1	0.00573027	13.3229	0.322158	8	GCCGGGAAT	AGGGGAATCCCCT	-
kernel_64	MA0763.1	0	0.00576321	13.3995	0.322158	9	GCCGGGAAT	ACCGGAAGTG	+
kernel_64	MA0028.1	2	0.00576321	13.3995	0.322158	8	GCCGGGAAT	GAGCCGGAAG	+
kernel_64	UP00087_1	6	0.00582871	13.5518	0.322158	9	GCCGGGAAT	TTCGCCTCAGGCAAT	-
kernel_64	MA0056.1	-1	0.00587515	13.6597	0.322158	6	GCCGGGAAT	TGGGGA	+
kernel_64	ETS1_HUMAN.H10MO.C	0	0.0060647	14.1004	0.322158	9	GCCGGGAAT	ACAGGAAGT	+
kernel_64	ETS1_MOUSE.H10MO.B	0	0.0060647	14.1004	0.322158	9	GCCGGGAAT	ACAGGAAGT	+
kernel_64	UP00310_1	4	0.00611346	14.2138	0.322158	9	GCCGGGAAT	CGAGCGCGGAAATAACGGTCC	+
kernel_64	EHF_HUMAN.H10MO.S	3	0.00616407	14.3315	0.322158	9	GCCGGGAAT	AAACCCGGAAGTA	+
kernel_64	EHF_MOUSE.H10MO.A	3	0.00616407	14.3315	0.322158	9	GCCGGGAAT	AAACCCGGAAGTA	+
kernel_64	MA0865.1	3	0.00618247	14.3742	0.322158	9	GCCGGGAAT	TTTGGCGGGAAA	-
kernel_64	MA0645.1	0	0.00619447	14.4021	0.322158	9	GCCGGGAAT	AGCGGAAGTG	+
kernel_64	E2F1_HUMAN.H10MO.A	4	0.00649456	15.0999	0.327015	9	GCCGGGAAT	AATTGGCGGGAAAA	+
kernel_64	E2F1_MOUSE.H10MO.A	4	0.00649456	15.0999	0.327015	9	GCCGGGAAT	AATTGGCGGGAAAA	+
kernel_64	MZF1_HUMAN.H10MO.D	1	0.00651724	15.1526	0.327015	8	GCCGGGAAT	GGTGGGGAA	+
kernel_64	MA0473.2	2	0.00664512	15.4499	0.327015	9	GCCGGGAAT	AACCCGGAAGTG	+
kernel_64	STAT3_HUMAN.H10MO.A	2	0.00699706	16.2682	0.340363	9	GCCGGGAAT	CTTCCGGGAAG	-
kernel_64	UP00022_2	6	0.00706509	16.4263	0.340363	9	GCCGGGAAT	ACTTCCGGGGGGAATTT	-
kernel_64	TFDP1_HUMAN.H10MO.S	4	0.00750512	17.4494	0.350857	9	GCCGGGAAT	AAATGGCGGGAAAC	+
kernel_64	TFDP1_MOUSE.H10MO.D	4	0.00750512	17.4494	0.350857	9	GCCGGGAAT	AAATGGCGGGAAAC	+
kernel_64	MA0024.2	2	0.00751292	17.4675	0.350857	9	GCCGGGAAT	CGGGCGGGAGG	+
kernel_64	MA0641.1	2	0.00766662	17.8249	0.353517	9	GCCGGGAAT	AACCCGGAAGTG	+
kernel_64	UP00040_2	3	0.00780161	18.1388	0.353517	9	GCCGGGAAT	TTGATCGAGAATTCC	+
kernel_64	MA0637.1	9	0.00780161	18.1388	0.353517	6	GCCGGGAAT	TTCGTTGTATGCGGG	-
kernel_64	MA0156.1	-1	0.00798766	18.5713	0.354735	8	GCCGGGAAT	CAGGAAAT	+
kernel_64	FLI1_HUMAN.H10MO.A	0	0.00821603	19.1023	0.354735	9	GCCGGGAAT	ACAGGAAGTGGCG	+
kernel_64	UP00090_1	2	0.00821603	19.1023	0.354735	9	GCCGGGAAT	TACAAGGAAGTAA	+
kernel_64	MA0105.4	-1	0.00821603	19.1023	0.354735	8	GCCGGGAAT	AGGGGATTCCCCT	-
kernel_64	ELF2_HUMAN.H10MO.C	3	0.00878392	20.4226	0.37368	9	GCCGGGAAT	GAAGCCGGAAGTGGGGG	+
kernel_64	MA0154.2	4	0.00927615	21.567	0.389483	7	GCCGGGAAT	GTCCCCAGGGA	+
kernel_64	UP00000_2	6	0.00943647	21.9398	0.392613	9	GCCGGGAAT	CAGAGTGGCGGGGCGTA	-
kernel_64	ELK4_MOUSE.H10MO.B	1	0.00994305	23.1176	0.407333	9	GCCGGGAAT	CACCGGAAGTA	+
kernel_64	MA0758.1	4	0.00996827	23.1762	0.407333	9	GCCGGGAAT	TTTTGGCGGGAAAA	-
kernel_64	UP00010_2	6	0.0103662	24.1014	0.416161	9	GCCGGGAAT	ATTGCCTCAGGCAAT	+
kernel_64	MA0738.1	0	0.0106586	24.7813	0.42418	9	GCCGGGAAT	GGTGGGCAT	-
kernel_64	UP00013_1	4	0.0108756	25.2859	0.427555	9	GCCGGGAAT	CAATACCGGAAGTGTAA	+
kernel_64	MA0088.1	9	0.011068	25.7331	0.427555	9	GCCGGGAAT	GCAAGGCATTATGGGAAATC	-
kernel_64	UP00006_1	5	0.0111171	25.8473	0.427555	9	GCCGGGAAT	ACCCCCCCGGGGGGG	-
kernel_64	UP00282_1	3	0.0118837	27.6296	0.445799	9	GCCGGGAAT	AGCGCCCGGAATTTTGGGAG	-
kernel_64	ETS2_HUMAN.H10MO.C	0	0.0122149	28.3996	0.446124	9	GCCGGGAAT	GCGGGAAGTGG	+
kernel_64	ETS2_MOUSE.H10MO.C	0	0.0122149	28.3996	0.446124	9	GCCGGGAAT	GCGGGAAGTGG	+
kernel_64	MA0028.2	0	0.0124522	28.9514	0.446124	9	GCCGGGAAT	ACCGGAAGTG	+
kernel_64	RELB_HUMAN.H10MO.C	-2	0.0124748	29.004	0.446124	7	GCCGGGAAT	GGGGGATTTCCC	+
kernel_64	RELB_MOUSE.H10MO.C	-2	0.0124748	29.004	0.446124	7	GCCGGGAAT	GGGGGATTTCCC	+
kernel_64	FEV_HUMAN.H10MO.C	-1	0.0133224	30.9745	0.46311	8	GCCGGGAAT	CAGGAAATAA	+
kernel_64	FEV_MOUSE.H10MO.C	-1	0.0133224	30.9745	0.46311	8	GCCGGGAAT	CAGGAAATAA	+
kernel_64	ERG_HUMAN.H10MO.B	2	0.013357	31.0551	0.46311	9	GCCGGGAAT	AAACCGGAAGTGC	+
kernel_64	MA0872.1	5	0.013357	31.0551	0.46311	8	GCCGGGAAT	TGCCCTCAGGGCA	-
kernel_64	UP00333_1	3	0.0136809	31.8081	0.470772	9	GCCGGGAAT	ATCTGCGGAAATTAAATACC	+
kernel_64	GCM2_HUMAN.H10MO.D	2	0.0139822	32.5086	0.474011	9	GCCGGGAAT	GATGCGGGTAT	+
kernel_64	MA0686.1	1	0.0139822	32.5086	0.474011	9	GCCGGGAAT	ACCCGGATGTA	+
kernel_64	MA0767.1	2	0.0142476	33.1256	0.477471	8	GCCGGGAAT	TATGCGGGTA	+
kernel_64	UP00057_1	5	0.0146414	34.0413	0.479533	9	GCCGGGAAT	ACCCCCCCGGGGGGG	-
kernel_64	UP00273_1	7	0.0146689	34.1053	0.479533	9	GCCGGGAAT	GGAACTTTCCGGAAATAGGG	-
kernel_64	MBD2_HUMAN.H10MO.B	3	0.0149503	34.7595	0.479533	8	GCCGGGAAT	GGGGCCGGAGG	+
kernel_64	MBD2_MOUSE.H10MO.B	3	0.0149503	34.7595	0.479533	8	GCCGGGAAT	GGGGCCGGAGG	+
kernel_64	SUH_MOUSE.H10MO.C	0	0.0149585	34.7785	0.479533	9	GCCGGGAAT	CGTGGGAAA	+
kernel_64	MA0540.1	7	0.0150745	35.0483	0.479533	9	GCCGGGAAT	TTATCGCGCAGGGAGA	-
kernel_64	MA0815.1	5	0.0152879	35.5444	0.479533	8	GCCGGGAAT	TGCCCTCAGGGCA	-
kernel_64	SP2_HUMAN.H10MO.C	8	0.0155467	36.146	0.479533	9	GCCGGGAAT	GGGGGGGGGGCGGGGCCGGGGG	+
kernel_64	E2F2_HUMAN.H10MO.B	0	0.0162752	37.8398	0.479533	9	GCCGGGAAT	GGCGCGAAAC	+
kernel_64	E2F2_MOUSE.H10MO.B	0	0.0162752	37.8398	0.479533	9	GCCGGGAAT	GGCGCGAAAC	+
kernel_64	E2F3_HUMAN.H10MO.B	0	0.0162752	37.8398	0.479533	9	GCCGGGAAT	CGCGCGAAAC	+
kernel_64	E2F3_MOUSE.H10MO.B	0	0.0162752	37.8398	0.479533	9	GCCGGGAAT	CGCGCGAAAC	+
kernel_64	ZEP1_HUMAN.H10MO.D	-2	0.0163247	37.9548	0.479533	7	GCCGGGAAT	GGGGATTTCCCA	-
kernel_64	ZEP1_MOUSE.H10MO.D	-2	0.0163247	37.9548	0.479533	7	GCCGGGAAT	GGGGATTTCCCA	-
kernel_64	MA0473.1	3	0.0163454	38.003	0.479533	9	GCCGGGAAT	GAACCAGGAAGTG	+
kernel_64	RFX2_MOUSE.H10MO.C	5	0.0163454	38.003	0.479533	8	GCCGGGAAT	TGTTGCTAGGGAA	+
kernel_64	MA0079.3	3	0.0170714	39.6911	0.497644	8	GCCGGGAAT	GGGGGCGGGGC	-
kernel_66	UP00158_1	6	3.8327e-07	0.000891103	0.00126088	9	ATTAATTAC	GACTTAATTAATTAATC	-
kernel_66	UP00129_1	6	6.44594e-07	0.00149868	0.00126088	9	ATTAATTAC	GAATTAATTAATTAATT	-
kernel_66	UP00105_1	6	1.22793e-06	0.00285495	0.00126088	9	ATTAATTAC	GAATTAATTAATTAATT	-
kernel_66	UP00200_2	6	1.27308e-06	0.00295992	0.00126088	9	ATTAATTAC	GAAGTAATTAATTACT	-
kernel_66	PO4F3_HUMAN.H10MO.D	2	2.30486e-06	0.00535879	0.00145388	9	ATTAATTAC	TCATTAATTATTCAT	+
kernel_66	UP00118_1	6	5.1259e-06	0.0119177	0.00253838	9	ATTAATTAC	GACCTCATTAATAACT	-
kernel_66	UP00168_1	5	6.5363e-06	0.0151969	0.0027506	9	ATTAATTAC	TAGCCATTAATTAATTA	-
kernel_66	MA0910.1	5	8.38968e-06	0.019506	0.0027506	9	ATTAATTAC	TAGCCATTAATTAATTA	-
kernel_66	UP00225_1	5	9.44375e-06	0.0219567	0.0027506	9	ATTAATTAC	CCATAATTAATTACA	+
kernel_66	MA0135.1	2	9.72027e-06	0.0225996	0.0027506	9	ATTAATTAC	AAATTAATTAATC	+
kernel_66	PO4F1_HUMAN.H10MO.D	1	1.45107e-05	0.0337375	0.00377443	9	ATTAATTAC	CATTAATTATTCAT	+
kernel_66	MA0683.1	3	1.52439e-05	0.035442	0.00377443	9	ATTAATTAC	CTCATTAATTATGCAT	-
kernel_66	UP00128_1	7	2.67138e-05	0.0621097	0.0056189	9	ATTAATTAC	CAAACTAATTAATTATC	-
kernel_66	UP00200_1	4	2.97847e-05	0.0692495	0.0056189	9	ATTAATTAC	GAAAATTAATTACTTCG	+
kernel_66	UP00130_1	8	2.97847e-05	0.0692495	0.0056189	9	ATTAATTAC	ATTATTTAATTAATTAC	-
kernel_66	UP00149_1	7	2.97847e-05	0.0692495	0.0056189	9	ATTAATTAC	CCTATTAATTAATTCCG	-
kernel_66	UP00142_1	7	4.10227e-05	0.0953779	0.007066	9	ATTAATTAC	CGCGTTAATTAATTATG	-
kernel_66	MA0791.1	3	5.00669e-05	0.116405	0.0078168	9	ATTAATTAC	CTCATTAATTATGCAT	-
kernel_66	MA0601.1	2	5.072e-05	0.117924	0.0078168	9	ATTAATTAC	ATATTAATTAA	+
kernel_66	LHX3_HUMAN.H10MO.C	4	5.35484e-05	0.1245	0.0078168	9	ATTAATTAC	ATTAATTAATTTT	-
kernel_66	LHX3_MOUSE.H10MO.C	4	5.35484e-05	0.1245	0.0078168	9	ATTAATTAC	ATTAATTAATTTT	-
kernel_66	LMX1A_HUMAN.H10MO.D	2	5.52472e-05	0.12845	0.0078168	9	ATTAATTAC	TAATTAATTATGTAATTAT	+
kernel_66	UP00252_1	7	8.37714e-05	0.194769	0.00959768	9	ATTAATTAC	CGAATTAATTAATTACT	+
kernel_66	UP00208_2	7	8.37714e-05	0.194769	0.00959768	9	ATTAATTAC	AAGAGGGATTAATTATC	-
kernel_66	UP00212_1	8	8.37714e-05	0.194769	0.00959768	9	ATTAATTAC	AGTATTTAATTAATTCG	-
kernel_66	UP00238_1	7	8.37714e-05	0.194769	0.00959768	9	ATTAATTAC	CAAAGTAATTAATTATC	-
kernel_66	MA0790.1	1	8.47924e-05	0.197142	0.00959768	9	ATTAATTAC	CATTAATTATTCAT	-
kernel_66	MA0208.1	-1	8.84806e-05	0.205717	0.00963748	7	ATTAATTAC	TTAATTA	-
kernel_66	UP00244_1	6	9.24422e-05	0.214928	0.00963748	9	ATTAATTAC	TAATTAATTAATAACTT	+
kernel_66	UP00144_1	7	0.000101924	0.236973	0.00984849	9	ATTAATTAC	CGCGTTAATTAATTACC	+
kernel_66	UP00143_1	7	0.000112284	0.261061	0.0105912	9	ATTAATTAC	GGAAGGGATTAATTATC	+
kernel_66	UP00218_1	4	0.00012173	0.283022	0.0112152	9	ATTAATTAC	TTTAATTAATTAATTC	+
kernel_66	UP00175_1	7	0.000135931	0.316041	0.0117068	9	ATTAATTAC	CCCATTAATTAATCACC	+
kernel_66	UP00196_1	7	0.000164024	0.381356	0.0117982	9	ATTAATTAC	CAAGTTAATTAATAATC	-
kernel_66	UP00237_1	7	0.000164024	0.381356	0.0117982	9	ATTAATTAC	CCAATTAATTAATTACG	-
kernel_66	HXC6_HUMAN.H10MO.D	3	0.000171332	0.398347	0.0117982	9	ATTAATTAC	ATGATTTATTACTTT	+
kernel_66	HXC6_MOUSE.H10MO.D	3	0.000171332	0.398347	0.0117982	9	ATTAATTAC	ATGATTTATTACTTT	+
kernel_66	MA0172.1	-1	0.000173764	0.404002	0.0117982	7	ATTAATTAC	TTAATTA	+
kernel_66	MA0178.1	-1	0.000173764	0.404002	0.0117982	7	ATTAATTAC	TTAATTA	+
kernel_66	MA0194.1	-1	0.000173764	0.404002	0.0117982	7	ATTAATTAC	TTAATTA	+
kernel_66	MA0206.1	-1	0.000173764	0.404002	0.0117982	7	ATTAATTAC	TTAATTA	+
kernel_66	MA0722.1	-1	0.000179715	0.417837	0.0117982	8	ATTAATTAC	CTAATTAC	+
kernel_66	UP00229_1	7	0.000179965	0.418418	0.0117982	9	ATTAATTAC	GGAGGGGATTAATTTAT	+
kernel_66	UP00164_1	4	0.000179965	0.418418	0.0117982	9	ATTAATTAC	GCTTATTAATTAACTCG	-
kernel_66	MA0702.1	-1	0.00019672	0.457375	0.0124071	8	ATTAATTAC	TTAATTAA	-
kernel_66	UP00262_1	7	0.000197302	0.458728	0.0124071	9	ATTAATTAC	CGAATTAATTAATAATG	+
kernel_66	UP00206_1	4	0.000253752	0.589974	0.0150802	9	ATTAATTAC	TTGCATTAATTACTAC	-
kernel_66	UP00263_1	3	0.000253752	0.589974	0.0150802	9	ATTAATTAC	TTTATTAATTGCCGGT	-
kernel_66	UP00169_1	8	0.000258845	0.601814	0.0150802	9	ATTAATTAC	AGTTTTTAATTAATTTG	+
kernel_66	UP00208_1	7	0.000258845	0.601814	0.0150802	9	ATTAATTAC	TAGAGGGATTAAATTTC	+
kernel_66	MA0094.2	0	0.000280054	0.651125	0.0153782	8	ATTAATTAC	TTTAATTA	+
kernel_66	MA0723.1	-1	0.000280054	0.651125	0.0153782	8	ATTAATTAC	CTAATTAC	+
kernel_66	MA0725.1	-1	0.000280054	0.651125	0.0153782	8	ATTAATTAC	CTAATTAT	+
kernel_66	UP00333_1	10	0.000283369	0.658832	0.0153782	9	ATTAATTAC	ATCTGCGGAAATTAAATACC	+
kernel_66	UP00164_2	4	0.000302715	0.703812	0.0159035	9	ATTAATTAC	TTCCATTAATTACTAC	-
kernel_66	UP00267_1	7	0.000309106	0.718671	0.0159035	9	ATTAATTAC	TGTAGGGATTAATTGTC	+
kernel_66	MA0240.1	-1	0.000327195	0.760729	0.0166184	7	ATTAATTAC	TTAATTA	+
kernel_66	MA0674.1	-1	0.00033262	0.773342	0.0166801	8	ATTAATTAC	TTAATTAC	-
kernel_66	UP00188_1	7	0.000337444	0.784558	0.0167105	9	ATTAATTAC	CGAATTAATTAAAAACC	+
kernel_66	HXB8_HUMAN.H10MO.C	3	0.000363742	0.845701	0.0173624	8	ATTAATTAC	TTGATTAATGC	+
kernel_66	HXB8_MOUSE.H10MO.C	3	0.000363742	0.845701	0.0173624	8	ATTAATTAC	TTGATTAATGC	+
kernel_66	UP00113_1	7	0.00036814	0.855925	0.0173624	9	ATTAATTAC	CGAATTAATTAACAATA	+
kernel_66	UP00125_1	7	0.00036814	0.855925	0.0173624	9	ATTAATTAC	TGAAGGGATTAATCATC	+
kernel_66	LMX1B_HUMAN.H10MO.D	10	0.000405972	0.943886	0.0189214	8	ATTAATTAC	AAATAAATCAATTAATTA	-
kernel_66	NKX62_HUMAN.H10MO.D	1	0.000429225	0.997949	0.0197726	9	ATTAATTAC	AATTAATTACC	+
kernel_66	UP00141_1	7	0.000437336	1.01681	0.0199146	9	ATTAATTAC	CGAGTTAATTAATAATT	+
kernel_66	NKX61_HUMAN.H10MO.D	1	0.000443803	1.03184	0.0199795	9	ATTAATTAC	AATTAATTACCTTTAATTA	+
kernel_66	UP00197_1	7	0.000465342	1.08192	0.0202868	9	ATTAATTAC	GGAGGTCATTAATTAT	+
kernel_66	MA0703.1	-1	0.000465433	1.08213	0.0202868	8	ATTAATTAC	TTAATTAA	-
kernel_66	UP00239_1	8	0.000476234	1.10724	0.0202868	9	ATTAATTAC	TGAGGGGGATTAACTAT	+
kernel_66	UP00266_1	8	0.000476234	1.10724	0.0202868	9	ATTAATTAC	AGTAGTTAATTAGTTAC	-
kernel_66	PROP1_HUMAN.H10MO.D	4	0.000488008	1.13462	0.0203507	9	ATTAATTAC	TTATATTAATTTCTC	-
kernel_66	PROP1_MOUSE.H10MO.D	4	0.000488008	1.13462	0.0203507	9	ATTAATTAC	TTATATTAATTTCTC	-
kernel_66	MA0230.1	-1	0.000504384	1.17269	0.0204646	7	ATTAATTAC	TTAATTA	+
kernel_66	MA0704.1	-1	0.000505425	1.17511	0.0204646	8	ATTAATTAC	TTAATTAA	-
kernel_66	UP00260_1	3	0.000518287	1.20502	0.0205328	9	ATTAATTAC	CAAATTAATTAATAAAA	+
kernel_66	HXA2_HUMAN.H10MO.D	1	0.000547884	1.27383	0.0209205	9	ATTAATTAC	CGCTAATTACC	-
kernel_66	MA0726.1	-1	0.00054853	1.27533	0.0209205	8	ATTAATTAC	CTAATTAG	+
kernel_66	MA0151.1	0	0.000548594	1.27548	0.0209205	6	ATTAATTAC	ATTAAA	+
kernel_66	MA0236.1	-1	0.000549197	1.27688	0.0209205	7	ATTAATTAC	TTAATTA	+
kernel_66	MA0780.1	2	0.000567213	1.31877	0.021401	8	ATTAATTAC	TAATCGATTA	+
kernel_66	MA0176.1	-1	0.000597777	1.38983	0.0217389	7	ATTAATTAC	TTAATTG	+
kernel_66	MA0225.1	-1	0.000597777	1.38983	0.0217389	7	ATTAATTAC	TTAATTA	+
kernel_66	UP00221_1	6	0.000598118	1.39063	0.0217389	9	ATTAATTAC	CTACTAATTAATGCTG	-
kernel_66	UP00224_1	4	0.000598118	1.39063	0.0217389	9	ATTAATTAC	GTCAATTAATTAATCA	-
kernel_66	UP00202_1	0	0.000643262	1.49558	0.0219807	9	ATTAATTAC	ATTAATTACCTCAG	-
kernel_66	MA0183.1	0	0.00064498	1.49958	0.0219807	8	ATTAATTAC	TTTAATTA	+
kernel_66	MA0181.1	-1	0.000650442	1.51228	0.0219807	7	ATTAATTAC	TTAATTA	+
kernel_66	HXA5_HUMAN.H10MO.D	1	0.000664264	1.54441	0.0219807	9	ATTAATTAC	CATTAATCAA	-
kernel_66	HXA5_MOUSE.H10MO.D	1	0.000664264	1.54441	0.0219807	9	ATTAATTAC	CATTAATCAA	-
kernel_66	BARX1_HUMAN.H10MO.D	2	0.000665802	1.54799	0.0219807	9	ATTAATTAC	CAATTAAATAACGATTA	-
kernel_66	UP00274_1	5	0.000677107	1.57427	0.0221691	9	ATTAATTAC	TTCCAATTAATTAATTTCTC	+
kernel_66	UP00167_1	6	0.00070515	1.63947	0.0227119	9	ATTAATTAC	GCATTAATTAGTTCGC	-
kernel_66	MA0628.1	0	0.000718256	1.66994	0.0227317	9	ATTAATTAC	ATTAATTAAT	+
kernel_66	UP00160_1	8	0.000722977	1.68092	0.0227317	9	ATTAATTAC	TGAGGGGGATTAACTAT	+
kernel_66	MA0187.1	-2	0.000769397	1.78885	0.0240007	7	ATTAATTAC	TAATTAC	+
kernel_66	MA0612.1	0	0.000776222	1.80472	0.0240244	9	ATTAATTAC	CCTAATTACC	+
kernel_66	UP00151_1	4	0.000829566	1.92874	0.0244332	9	ATTAATTAC	TATAACTAATTACTTA	-
kernel_66	UP00234_1	2	0.000829566	1.92874	0.0244332	9	ATTAATTAC	GAATTAATTAGTTGCA	-
kernel_66	MA0166.1	-1	0.000836417	1.94467	0.0244332	7	ATTAATTAC	TTAATGA	+
kernel_66	MA0444.1	-1	0.000836417	1.94467	0.0244332	7	ATTAATTAC	TTAATTG	+
kernel_66	MA0706.1	0	0.000838428	1.94935	0.0244332	9	ATTAATTAC	GTTAATTACT	-
kernel_66	MA0854.1	7	0.000851103	1.97881	0.0244332	9	ATTAATTAC	CGAATTAATTAATCACC	+
kernel_66	MA0167.1	-1	0.000908988	2.1134	0.0255625	7	ATTAATTAC	TTAATTA	+
kernel_66	UP00209_1	7	0.000922704	2.14529	0.0255625	9	ATTAATTAC	CGAATTAATTAATCACC	+
kernel_66	MEOX2_HUMAN.H10MO.D	-1	0.000948958	2.20633	0.0259272	8	ATTAATTAC	TTAATTATGAT	+
kernel_66	UP00242_1	2	0.000973848	2.2642	0.0262453	9	ATTAATTAC	ACGTTAATTACCCCAA	-
kernel_66	MA0226.1	-1	0.000987538	2.29603	0.0264344	7	ATTAATTAC	TTAATTA	+
kernel_66	PAX7_HUMAN.H10MO.D	2	0.00102421	2.3813	0.0270505	9	ATTAATTAC	TAATTGATTAT	+
kernel_66	MA0191.1	-1	0.00107251	2.49359	0.027472	7	ATTAATTAC	TTAATTA	+
kernel_66	MA0853.1	7	0.00108274	2.51736	0.027472	9	ATTAATTAC	CGCATTAATTAATTACC	+
kernel_66	UP00209_2	7	0.00108274	2.51736	0.027472	9	ATTAATTAC	CGCATTAATTAATTGGC	+
kernel_66	UP00172_1	8	0.00108274	2.51736	0.027472	9	ATTAATTAC	GTTTCTTAATTAATTCG	-
kernel_66	MA0675.1	-1	0.00111837	2.60021	0.027472	8	ATTAATTAC	TTAATTAG	-
kernel_66	MA0195.1	-1	0.00116435	2.70711	0.027472	7	ATTAATTAC	TTAATTA	+
kernel_66	MA0245.1	-1	0.00116435	2.70711	0.027472	7	ATTAATTAC	TTAATTG	+
kernel_66	MA0251.1	-1	0.00116435	2.70711	0.027472	7	ATTAATTAC	TTAATTA	+
kernel_66	MA0457.1	-1	0.00116435	2.70711	0.027472	7	ATTAATTAC	TTAATTA	+
kernel_66	ARI3A_HUMAN.H10MO.S	0	0.00116435	2.70711	0.027472	7	ATTAATTAC	TTTAATT	-
kernel_66	ARI3A_MOUSE.H10MO.S	0	0.00116435	2.70711	0.027472	7	ATTAATTAC	TTTAATT	-
kernel_66	UP00187_1	7	0.00117192	2.72473	0.027472	9	ATTAATTAC	CGCATTAATTAATTACC	+
kernel_66	UP00216_1	8	0.00117192	2.72473	0.027472	9	ATTAATTAC	TTAAGGGGATTAACTAC	+
kernel_66	UP00116_1	4	0.00117192	2.72473	0.027472	9	ATTAATTAC	GAGCATTAATTAAGGCA	-
[truncated: 8,148 more rows]
