# Supplementary material for: Predicting gene regulatory regions with a convolutional neural network for processing double-strand genome sequence information
Source: PLoS One. 2020 Jul 23;15(7):e0235748. doi: 10.1371/journal.pone.0235748 (PMC7377372; doi:10.1371/journal.pone.0235748)
Supplement: S7 Table — (XLSX) [file pone.0235748.s014.xlsx]

## Sheet: K_Onimaru_Supplementary_Data_for_Fig4_129ese14
K Onimaru et al., S7 Table
#Query ID	Target ID	Optimal offset	p-value	E-value	q-value	Overlap	Query consensus	Target consensus	Orientation
tmp_20-50	MA0789.1	-20	2.22333e-06	0.00516925	0.00669499	9	CACCCCATGATGATAGATTAATTAGCATAA	ATTTGCATA	-
tmp_20-50	MA0787.1	-18	3.15314e-06	0.00733104	0.00669499	12	CACCCCATGATGATAGATTAATTAGCATAA	TAATTTGCATAA	-
tmp_20-50	MA0784.1	-17	1.20483e-05	0.0280123	0.0170546	13	CACCCCATGATGATAGATTAATTAGCATAA	CTAATTTGCATATT	-
tmp_20-50	MA0788.1	-18	1.91992e-05	0.0446381	0.0203826	12	CACCCCATGATGATAGATTAATTAGCATAA	AAATTAGCATAAT	-
tmp_20-50	MA0786.1	-18	3.10656e-05	0.0722275	0.0263844	12	CACCCCATGATGATAGATTAATTAGCATAA	TAATTTGCATAA	-
tmp_20-50	VSX2_HUMAN.H10MO.D	-18	5.45644e-05	0.126862	0.030673	11	CACCCCATGATGATAGATTAATTAGCATAA	TAATTAGCTAA	+
tmp_20-50	VSX2_MOUSE.H10MO.D	-18	5.45644e-05	0.126862	0.030673	11	CACCCCATGATGATAGATTAATTAGCATAA	TAATTAGCTAA	+
tmp_20-50	MA0453.1	-17	5.77841e-05	0.134348	0.030673	12	CACCCCATGATGATAGATTAATTAGCATAA	CTAATTTGCATA	-
tmp_20-50	PO2F2_MOUSE.H10MO.B	-20	7.18839e-05	0.16713	0.0339177	9	CACCCCATGATGATAGATTAATTAGCATAA	ATTTGCATA	-
tmp_20-50	MA0792.1	-20	0.000141709	0.329474	0.0575017	9	CACCCCATGATGATAGATTAATTAGCATAA	ATTTGCATA	-
tmp_20-50	MA0785.1	-19	0.000156191	0.363145	0.0575017	11	CACCCCATGATGATAGATTAATTAGCATAA	AATTTGCATATT	-
tmp_20-50	MA0627.1	-16	0.000162489	0.377787	0.0575017	14	CACCCCATGATGATAGATTAATTAGCATAA	TCTAATTTGCATACAA	-
tmp_20-50	UP00179_1	-16	0.000192338	0.447187	0.0616959	14	CACCCCATGATGATAGATTAATTAGCATAA	TCTAATTTGCATACAA	-
tmp_20-50	UP00191_1	-16	0.000203398	0.472901	0.0616959	14	CACCCCATGATGATAGATTAATTAGCATAA	TCTAATTTGCATACAA	-
tmp_20-50	MA0199.1	-10	0.00022404	0.520893	0.0634266	5	CACCCCATGATGATAGATTAATTAGCATAA	TGATA	+
tmp_20-50	MA0507.1	-17	0.000290163	0.674628	0.0770121	13	CACCCCATGATGATAGATTAATTAGCATAA	TTCATTTGCATAT	+
tmp_20-50	PO2F2_HUMAN.H10MO.D	-18	0.000316393	0.735614	0.0790343	12	CACCCCATGATGATAGATTAATTAGCATAA	TAATTTGCATATTCAT	+
tmp_20-50	MA0241.1	-18	0.000533164	1.23961	0.119531	7	CACCCCATGATGATAGATTAATTAGCATAA	TAATTAG	-
tmp_20-50	PO3F4_HUMAN.H10MO.D	-18	0.000571565	1.32889	0.119531	12	CACCCCATGATGATAGATTAATTAGCATAA	TAATTTGCATAATTTAT	+
tmp_20-50	MA0177.1	-18	0.000577226	1.34205	0.119531	7	CACCCCATGATGATAGATTAATTAGCATAA	TAATTAG	-
tmp_20-50	MA0172.1	-17	0.000624609	1.45222	0.119531	7	CACCCCATGATGATAGATTAATTAGCATAA	TTAATTA	+
tmp_20-50	MA0228.1	-18	0.000624609	1.45222	0.119531	7	CACCCCATGATGATAGATTAATTAGCATAA	TAATTAG	-
tmp_20-50	MA0167.1	-17	0.000675547	1.57065	0.119531	7	CACCCCATGATGATAGATTAATTAGCATAA	TTAATTA	+
tmp_20-50	MA0194.1	-17	0.000675547	1.57065	0.119531	7	CACCCCATGATGATAGATTAATTAGCATAA	TTAATTA	+
tmp_20-50	MA0209.1	-18	0.000730287	1.69792	0.124048	7	CACCCCATGATGATAGATTAATTAGCATAA	TAATTAG	-
tmp_20-50	ALX4_HUMAN.H10MO.D	-13	0.00078304	1.82057	0.124109	12	CACCCCATGATGATAGATTAATTAGCATAA	TAATTTAATTAA	+
tmp_20-50	MA0238.1	-18	0.000789098	1.83465	0.124109	7	CACCCCATGATGATAGATTAATTAGCATAA	TAATTAA	-
tmp_20-50	MA0256.1	-18	0.000852264	1.98151	0.129082	7	CACCCCATGATGATAGATTAATTAGCATAA	TCATTAG	-
tmp_20-50	EMX2_HUMAN.H10MO.D	-18	0.000881509	2.04951	0.129082	12	CACCCCATGATGATAGATTAATTAGCATAA	TAATTAGCTAAT	+
tmp_20-50	MA0658.1	-16	0.00103687	2.41071	0.138137	10	CACCCCATGATGATAGATTAATTAGCATAA	GCTAATTAGT	-
tmp_20-50	MA0208.1	-17	0.00107105	2.4902	0.138137	7	CACCCCATGATGATAGATTAATTAGCATAA	TTAATTA	-
tmp_20-50	MA0224.1	-18	0.00107105	2.4902	0.138137	7	CACCCCATGATGATAGATTAATTAGCATAA	TAATTAC	-
tmp_20-50	DRGX_HUMAN.H10MO.D	-13	0.00123592	2.87351	0.138137	11	CACCCCATGATGATAGATTAATTAGCATAA	TAATTTAATTA	+
tmp_20-50	PHX2A_HUMAN.H10MO.D	-13	0.00123592	2.87351	0.138137	11	CACCCCATGATGATAGATTAATTAGCATAA	TAATTTAATTA	+
tmp_20-50	MA0621.1	-15	0.00131197	3.05033	0.138137	11	CACCCCATGATGATAGATTAATTAGCATAA	AATTAATTAGT	+
tmp_20-50	EMX1_HUMAN.H10MO.D	-18	0.00132633	3.08372	0.138137	12	CACCCCATGATGATAGATTAATTAGCATAA	TAATTAGCTAAT	+
tmp_20-50	MA0240.1	-17	0.00134126	3.11843	0.138137	7	CACCCCATGATGATAGATTAATTAGCATAA	TTAATTA	+
tmp_20-50	UP00127_1	-14	0.00152551	3.5468	0.138137	16	CACCCCATGATGATAGATTAATTAGCATAA	AGGTTAATTAGCTGAT	+
tmp_20-50	MA0132.1	-19	0.00153774	3.57525	0.138137	6	CACCCCATGATGATAGATTAATTAGCATAA	AATTAG	-
tmp_20-50	MA0180.1	-16	0.00157343	3.65823	0.138137	9	CACCCCATGATGATAGATTAATTAGCATAA	TTTAATTAG	+
tmp_20-50	MA0246.1	-10	0.0016704	3.88368	0.138137	6	CACCCCATGATGATAGATTAATTAGCATAA	TGATAC	+
tmp_20-50	MA0173.1	-21	0.00180122	4.18783	0.138137	7	CACCCCATGATGATAGATTAATTAGCATAA	TTAACAT	+
tmp_20-50	MA0178.1	-17	0.00180122	4.18783	0.138137	7	CACCCCATGATGATAGATTAATTAGCATAA	TTAATTA	+
tmp_20-50	ZN410_HUMAN.H10MO.D	1	0.00183645	4.26974	0.138137	12	CACCCCATGATGATAGATTAATTAGCATAA	CCATCCCATAATA	-
tmp_20-50	PO2F1_HUMAN.H10MO.B	-20	0.00190499	4.4291	0.138137	9	CACCCCATGATGATAGATTAATTAGCATAA	ATTTGCATA	-
tmp_20-50	PO2F1_MOUSE.H10MO.B	-20	0.00190499	4.4291	0.138137	9	CACCCCATGATGATAGATTAATTAGCATAA	ATTTGCATA	-
tmp_20-50	UP00256_1	-13	0.00207418	4.82248	0.138137	17	CACCCCATGATGATAGATTAATTAGCATAA	TACATTAATTAACGCTC	-
tmp_20-50	MA0200.1	-18	0.00208294	4.84284	0.138137	7	CACCCCATGATGATAGATTAATTAGCATAA	TAATTAG	-
tmp_20-50	MA0236.1	-18	0.00208294	4.84284	0.138137	7	CACCCCATGATGATAGATTAATTAGCATAA	TAATTAA	-
tmp_20-50	MA0700.1	-16	0.00216104	5.02443	0.138137	10	CACCCCATGATGATAGATTAATTAGCATAA	GTTAATTAGT	-
tmp_20-50	PDX1_HUMAN.H10MO.C	-16	0.0021613	5.02502	0.138137	9	CACCCCATGATGATAGATTAATTAGCATAA	GGTAATTAG	+
tmp_20-50	PDX1_MOUSE.H10MO.C	-16	0.0021613	5.02502	0.138137	9	CACCCCATGATGATAGATTAATTAGCATAA	GGTAATTAG	+
tmp_20-50	P5F1B_HUMAN.H10MO.D	-18	0.00216177	5.02613	0.138137	12	CACCCCATGATGATAGATTAATTAGCATAA	TAATTTGCATATTCAT	+
tmp_20-50	UP00174_1	-14	0.00227089	5.27982	0.138137	16	CACCCCATGATGATAGATTAATTAGCATAA	AAGGTAATTAGCTCAT	+
tmp_20-50	VAX2_HUMAN.H10MO.D	-11	0.00227089	5.27982	0.138137	16	CACCCCATGATGATAGATTAATTAGCATAA	AATAGGGTAATTAGTG	-
tmp_20-50	UP00264_1	-14	0.00238518	5.54554	0.138137	16	CACCCCATGATGATAGATTAATTAGCATAA	ACGGTAATTAGCTCAG	-
tmp_20-50	MA0181.1	-18	0.0024054	5.59257	0.138137	7	CACCCCATGATGATAGATTAATTAGCATAA	TAATTAA	-
tmp_20-50	MA0184.1	-18	0.0024054	5.59257	0.138137	7	CACCCCATGATGATAGATTAATTAGCATAA	TAATTAG	-
tmp_20-50	MA0202.1	-18	0.0024054	5.59257	0.138137	7	CACCCCATGATGATAGATTAATTAGCATAA	TAATTAG	-
tmp_20-50	MA0257.1	-18	0.0024054	5.59257	0.138137	7	CACCCCATGATGATAGATTAATTAGCATAA	TAATTAA	-
tmp_20-50	MA0075.1	-19	0.0024313	5.65278	0.138137	5	CACCCCATGATGATAGATTAATTAGCATAA	AATTA	+
tmp_20-50	UP00254_1	-14	0.00250487	5.82383	0.138137	16	CACCCCATGATGATAGATTAATTAGCATAA	TACTTAATTAATACAT	-
tmp_20-50	MA0735.1	3	0.00250487	5.82383	0.138137	13	CACCCCATGATGATAGATTAATTAGCATAA	AGACCCCCCACGAAGC	+
tmp_20-50	MA0230.1	-17	0.00258371	6.00712	0.138137	7	CACCCCATGATGATAGATTAATTAGCATAA	TTAATTA	+
tmp_20-50	GSX2_HUMAN.H10MO.D	-9	0.00263021	6.11524	0.138137	16	CACCCCATGATGATAGATTAATTAGCATAA	ATTAAAAACTAATTAA	-
tmp_20-50	PHX2B_HUMAN.H10MO.D	-13	0.00264392	6.14712	0.138137	11	CACCCCATGATGATAGATTAATTAGCATAA	TAATTTAATTA	+
tmp_20-50	UNC4_HUMAN.H10MO.D	-13	0.00264392	6.14712	0.138137	11	CACCCCATGATGATAGATTAATTAGCATAA	TAATTTAATTA	+
tmp_20-50	MA0726.1	-17	0.00273253	6.35312	0.138137	8	CACCCCATGATGATAGATTAATTAGCATAA	CTAATTAG	-
tmp_20-50	UP00251_1	-13	0.00275792	6.41215	0.138137	17	CACCCCATGATGATAGATTAATTAGCATAA	TCAATTAATTAATGGAT	-
tmp_20-50	UP00214_1	-14	0.00276143	6.42034	0.138137	16	CACCCCATGATGATAGATTAATTAGCATAA	ACGGTAATTAGCTCAT	+
tmp_20-50	UP00215_1	-14	0.00276143	6.42034	0.138137	16	CACCCCATGATGATAGATTAATTAGCATAA	ACGTTAATTAACCCAG	+
tmp_20-50	PO6F2_HUMAN.H10MO.D	-16	0.00279925	6.50827	0.138137	11	CACCCCATGATGATAGATTAATTAGCATAA	GTTAATTAGCT	+
tmp_20-50	UP00391_1	-16	0.00286586	6.66313	0.138137	14	CACCCCATGATGATAGATTAATTAGCATAA	ACTAATTACCTCAA	-
tmp_20-50	UP00108_1	-13	0.00289073	6.72095	0.138137	17	CACCCCATGATGATAGATTAATTAGCATAA	TAAACTAATTAGCTGAG	+
tmp_20-50	MA0904.1	-14	0.0028988	6.73972	0.138137	16	CACCCCATGATGATAGATTAATTAGCATAA	ACGGTAATTAGCTCAT	+
tmp_20-50	MA0542.1	-7	0.00291773	6.78372	0.138137	8	CACCCCATGATGATAGATTAATTAGCATAA	TGATAAGA	-
tmp_20-50	MA0232.1	-18	0.00293549	6.82502	0.138137	6	CACCCCATGATGATAGATTAATTAGCATAA	TAATTA	-
tmp_20-50	MA0189.1	-18	0.00297818	6.92428	0.138137	7	CACCCCATGATGATAGATTAATTAGCATAA	TAATTAA	-
tmp_20-50	UP00256_2	-13	0.00302955	7.0437	0.138137	17	CACCCCATGATGATAGATTAATTAGCATAA	TCCACTAATTAGCGGTT	+
tmp_20-50	ALX3_HUMAN.H10MO.D	-13	0.00313596	7.29111	0.138137	11	CACCCCATGATGATAGATTAATTAGCATAA	TAATTTAATTA	+
tmp_20-50	LHX6_HUMAN.H10MO.D	-16	0.00313668	7.29277	0.138137	14	CACCCCATGATGATAGATTAATTAGCATAA	ACTAATTAGCGTTAATTA	+
tmp_20-50	MA0547.1	-3	0.0031727	7.37654	0.138137	15	CACCCCATGATGATAGATTAATTAGCATAA	AAAATGATGACAATT	+
tmp_20-50	MA0628.1	-16	0.0032696	7.60181	0.138137	10	CACCCCATGATGATAGATTAATTAGCATAA	ATTAATTAAT	+
tmp_20-50	MA0886.1	-16	0.0032696	7.60181	0.138137	10	CACCCCATGATGATAGATTAATTAGCATAA	GCTAATTAGC	+
tmp_20-50	LBX2_HUMAN.H10MO.D	-16	0.00331822	7.71487	0.138137	11	CACCCCATGATGATAGATTAATTAGCATAA	GTTAATTAGGT	+
tmp_20-50	MA0068.2	-17	0.00332373	7.72766	0.138137	8	CACCCCATGATGATAGATTAATTAGCATAA	CTAATTAG	-
tmp_20-50	UP00189_1	-14	0.00335051	7.78994	0.138137	16	CACCCCATGATGATAGATTAATTAGCATAA	ACGGTAATTAGCTCAG	+
tmp_20-50	MA0226.1	-17	0.00342849	7.97124	0.13866	7	CACCCCATGATGATAGATTAATTAGCATAA	TTAATTA	+
tmp_20-50	MEOX1_HUMAN.H10MO.D	-16	0.00351524	8.17294	0.140728	14	CACCCCATGATGATAGATTAATTAGCATAA	GGTAATTAGCGTTAAT	+
tmp_20-50	MA0229.1	-18	0.00354589	8.2442	0.140728	8	CACCCCATGATGATAGATTAATTAGCATAA	TAATTAGA	-
tmp_20-50	MA0752.1	2	0.00365009	8.48646	0.140779	15	CACCCCATGATGATAGATTAATTAGCATAA	TCCATCCCATAATACTC	+
tmp_20-50	MA0251.1	-17	0.00367677	8.54849	0.140779	7	CACCCCATGATGATAGATTAATTAGCATAA	TTAATTA	+
tmp_20-50	MA0221.1	-18	0.00367677	8.54849	0.140779	7	CACCCCATGATGATAGATTAATTAGCATAA	TCATTAG	-
tmp_20-50	MEOX2_HUMAN.H10MO.D	-17	0.00371295	8.63262	0.140779	11	CACCCCATGATGATAGATTAATTAGCATAA	TTAATTATGAT	+
tmp_20-50	RX_HUMAN.H10MO.D	-17	0.00371295	8.63262	0.140779	11	CACCCCATGATGATAGATTAATTAGCATAA	TTAATTAGCAA	+
tmp_20-50	UP00124_1	-14	0.0038678	8.99264	0.143066	16	CACCCCATGATGATAGATTAATTAGCATAA	AAGGTAATTAGCTCAT	+
tmp_20-50	DLX1_HUMAN.H10MO.D	-18	0.0038678	8.99264	0.143066	12	CACCCCATGATGATAGATTAATTAGCATAA	TAATTAGCATAATTTA	-
tmp_20-50	ARX_HUMAN.H10MO.D	-12	0.00389024	9.04481	0.143066	13	CACCCCATGATGATAGATTAATTAGCATAA	TTAATTTAATTAG	+
tmp_20-50	MA0179.1	-17	0.00394171	9.16448	0.143066	7	CACCCCATGATGATAGATTAATTAGCATAA	TTAATTA	+
tmp_20-50	HME1_HUMAN.H10MO.D	-9	0.00400343	9.30798	0.144075	17	CACCCCATGATGATAGATTAATTAGCATAA	ATAATTGGGTAATTAGC	-
tmp_20-50	MA0206.1	-17	0.00422433	9.82157	0.148255	7	CACCCCATGATGATAGATTAATTAGCATAA	TTAATTA	+
tmp_20-50	MA0220.1	-17	0.00422433	9.82157	0.148255	7	CACCCCATGATGATAGATTAATTAGCATAA	TTAATTA	+
tmp_20-50	UP00063_1	-16	0.00431267	10.027	0.148894	14	CACCCCATGATGATAGATTAATTAGCATAA	GTTAATTACCTCCA	-
tmp_20-50	VSX1_HUMAN.H10MO.D	-18	0.00431267	10.027	0.148894	12	CACCCCATGATGATAGATTAATTAGCATAA	TAATTAGCTAATTT	+
tmp_20-50	NOTO_HUMAN.H10MO.D	-16	0.00438837	10.2029	0.148928	11	CACCCCATGATGATAGATTAATTAGCATAA	GTTAATTAGGT	+
tmp_20-50	RAX2_HUMAN.H10MO.D	-13	0.00451025	10.4863	0.148928	12	CACCCCATGATGATAGATTAATTAGCATAA	TAATTTAATTAG	-
tmp_20-50	MA0195.1	-17	0.00452568	10.5222	0.148928	7	CACCCCATGATGATAGATTAATTAGCATAA	TTAATTA	+
tmp_20-50	MA0191.1	-18	0.00452568	10.5222	0.148928	7	CACCCCATGATGATAGATTAATTAGCATAA	TAATTAA	-
tmp_20-50	MA0027.2	-17	0.0045802	10.649	0.148928	8	CACCCCATGATGATAGATTAATTAGCATAA	CTAATTAG	-
tmp_20-50	UP00247_1	-13	0.00459419	10.6815	0.148928	17	CACCCCATGATGATAGATTAATTAGCATAA	TGAACTAATTAGCCCAC	+
tmp_20-50	UP00162_1	-13	0.00480865	11.1801	0.150809	17	CACCCCATGATGATAGATTAATTAGCATAA	AGAACTAATTAGTGGAC	+
tmp_20-50	MA0176.1	-17	0.00484686	11.2689	0.150809	7	CACCCCATGATGATAGATTAATTAGCATAA	TTAATTG	+
tmp_20-50	MA0203.1	-18	0.00484686	11.2689	0.150809	7	CACCCCATGATGATAGATTAATTAGCATAA	TCATTAA	-
tmp_20-50	MA0654.1	-17	0.00487941	11.3446	0.150809	8	CACCCCATGATGATAGATTAATTAGCATAA	TTAATTAG	-
tmp_20-50	MA0705.1	-17	0.00487941	11.3446	0.150809	8	CACCCCATGATGATAGATTAATTAGCATAA	CTAATTAG	-
tmp_20-50	MA0715.1	-13	0.00517756	12.0378	0.151222	11	CACCCCATGATGATAGATTAATTAGCATAA	TAATTTAATTA	+
tmp_20-50	MA0132.2	-17	0.00519672	12.0824	0.151222	8	CACCCCATGATGATAGATTAATTAGCATAA	GTAATTAG	+
tmp_20-50	MA0618.1	-17	0.00519672	12.0824	0.151222	8	CACCCCATGATGATAGATTAATTAGCATAA	TTAATTAG	+
tmp_20-50	MA0702.1	-17	0.00519672	12.0824	0.151222	8	CACCCCATGATGATAGATTAATTAGCATAA	TTAATTAA	-
tmp_20-50	HXA9_HUMAN.H10MO.D	-10	0.00527036	12.2536	0.151222	14	CACCCCATGATGATAGATTAATTAGCATAA	TGACAGTTTTATGA	+
tmp_20-50	HXA9_MOUSE.H10MO.D	-10	0.00527036	12.2536	0.151222	14	CACCCCATGATGATAGATTAATTAGCATAA	TGACAGTTTTATGA	+
tmp_20-50	MA0737.1	2	0.00527036	12.2536	0.151222	12	CACCCCATGATGATAGATTAATTAGCATAA	GACCCCCCACGAAG	+
tmp_20-50	MA0197.1	-18	0.00553313	12.8645	0.155741	8	CACCCCATGATGATAGATTAATTAGCATAA	TAATTAAA	-
tmp_20-50	MA0457.1	-18	0.00555341	12.9117	0.155741	7	CACCCCATGATGATAGATTAATTAGCATAA	TAATTAA	-
tmp_20-50	MA0912.1	-14	0.00563779	13.1079	0.155741	16	CACCCCATGATGATAGATTAATTAGCATAA	AGGGTAATTAACTCAA	-
tmp_20-50	LHX4_HUMAN.H10MO.D	-17	0.00577544	13.4279	0.155741	11	CACCCCATGATGATAGATTAATTAGCATAA	CTAATTAACTT	-
tmp_20-50	MA0207.1	-10	0.00578686	13.4545	0.155741	6	CACCCCATGATGATAGATTAATTAGCATAA	TGACAG	+
tmp_20-50	MA0231.1	-18	0.00578686	13.4545	0.155741	6	CACCCCATGATGATAGATTAATTAGCATAA	TAGTTA	-
tmp_20-50	MA0704.1	-17	0.0058897	13.6936	0.155741	8	CACCCCATGATGATAGATTAATTAGCATAA	TTAATTAA	+
tmp_20-50	MA0720.1	-17	0.0058897	13.6936	0.155741	8	CACCCCATGATGATAGATTAATTAGCATAA	TTAATTAG	-
tmp_20-50	HXA2_HUMAN.H10MO.D	-16	0.00609801	14.1779	0.1579	11	CACCCCATGATGATAGATTAATTAGCATAA	GGTAATTAGCG	+
tmp_20-50	MA0710.1	-16	0.00613779	14.2704	0.157967	10	CACCCCATGATGATAGATTAATTAGCATAA	GCTAATTAGC	+
tmp_20-50	ISX_HUMAN.H10MO.D	-17	0.0061862	14.3829	0.158253	13	CACCCCATGATGATAGATTAATTAGCATAA	TTAATTAGCTTAAATT	+
tmp_20-50	MA0716.1	-17	0.00626753	14.572	0.159074	8	CACCCCATGATGATAGATTAATTAGCATAA	TTAATTAG	-
tmp_20-50	PO2F3_HUMAN.H10MO.D	-17	0.00642443	14.9368	0.159074	13	CACCCCATGATGATAGATTAATTAGCATAA	CAAATTTGCATAAC	-
tmp_20-50	UP00241_1	-14	0.00647876	15.0631	0.159074	16	CACCCCATGATGATAGATTAATTAGCATAA	AGGTTAATTAACTCAA	-
tmp_20-50	HXC6_HUMAN.H10MO.D	-9	0.00659028	15.3224	0.159074	15	CACCCCATGATGATAGATTAATTAGCATAA	ATGATTTATTACTTT	+
tmp_20-50	HXC6_MOUSE.H10MO.D	-9	0.00659028	15.3224	0.159074	15	CACCCCATGATGATAGATTAATTAGCATAA	ATGATTTATTACTTT	+
tmp_20-50	SHOX2_HUMAN.H10MO.D	-8	0.00659434	15.3319	0.159074	17	CACCCCATGATGATAGATTAATTAGCATAA	TAAAATTAACTAATTAG	-
tmp_20-50	VAX1_HUMAN.H10MO.D	-16	0.00665917	15.4826	0.159074	14	CACCCCATGATGATAGATTAATTAGCATAA	GGTAATTAGGGTTAATTA	+
tmp_20-50	MA0681.1	-13	0.00679425	15.7966	0.16029	11	CACCCCATGATGATAGATTAATTAGCATAA	TAATTTAATTA	+
tmp_20-50	MA0889.1	-16	0.00686368	15.9581	0.160882	10	CACCCCATGATGATAGATTAATTAGCATAA	ACTAATTAGC	+
tmp_20-50	UP00115_1	-13	0.00689513	16.0312	0.160882	17	CACCCCATGATGATAGATTAATTAGCATAA	TAAACTAATTAGTGAAC	+
tmp_20-50	MA0725.1	-17	0.00709166	16.4881	0.163979	8	CACCCCATGATGATAGATTAATTAGCATAA	ATAATTAG	-
tmp_20-50	UP00140_1	-13	0.00720871	16.7602	0.163979	17	CACCCCATGATGATAGATTAATTAGCATAA	TAAACTAATTAGCTGTA	+
tmp_20-50	MA0793.1	-17	0.00725593	16.87	0.163979	10	CACCCCATGATGATAGATTAATTAGCATAA	ATAATGAGCT	-
tmp_20-50	LHX9_HUMAN.H10MO.D	-7	0.00725952	16.8784	0.163979	18	CACCCCATGATGATAGATTAATTAGCATAA	TAATTAATAGCTAATTAG	-
tmp_20-50	BARX1_HUMAN.H10MO.D	-7	0.00753559	17.5202	0.165506	17	CACCCCATGATGATAGATTAATTAGCATAA	CAATTAAATAACGATTA	-
tmp_20-50	UP00132_1	-13	0.00753559	17.5202	0.165506	17	CACCCCATGATGATAGATTAATTAGCATAA	AACGCTAATTAGCGGTG	-
tmp_20-50	MA0166.1	-18	0.00775587	18.0324	0.165506	7	CACCCCATGATGATAGATTAATTAGCATAA	TCATTAA	-
tmp_20-50	MA0188.1	-18	0.00775587	18.0324	0.165506	7	CACCCCATGATGATAGATTAATTAGCATAA	TAATTGG	-
tmp_20-50	PRRX2_HUMAN.H10MO.C	-18	0.00775587	18.0324	0.165506	7	CACCCCATGATGATAGATTAATTAGCATAA	CAATTAA	-
tmp_20-50	PRRX2_MOUSE.H10MO.C	-18	0.00775587	18.0324	0.165506	7	CACCCCATGATGATAGATTAATTAGCATAA	CAATTAA	-
tmp_20-50	MA0874.1	-13	0.00787628	18.3124	0.166404	17	CACCCCATGATGATAGATTAATTAGCATAA	TCCATTAATTAATGGAC	-
tmp_20-50	UP00136_1	-12	0.00787628	18.3124	0.166404	17	CACCCCATGATGATAGATTAATTAGCATAA	TTTCGCTAATTAGCTTT	-
tmp_20-50	ZBT49_HUMAN.H10MO.D	-17	0.00797881	18.5507	0.167431	11	CACCCCATGATGATAGATTAATTAGCATAA	CCAATTAGCGC	-
tmp_20-50	UP00128_1	-12	0.00823132	19.1378	0.169591	17	CACCCCATGATGATAGATTAATTAGCATAA	GATAATTAATTAGTTTG	+
tmp_20-50	ZN423_HUMAN.H10MO.D	2	0.00834662	19.4059	0.169591	13	CACCCCATGATGATAGATTAATTAGCATAA	GGCACCCAAGGGTGC	+
tmp_20-50	ZN423_MOUSE.H10MO.D	2	0.00834662	19.4059	0.169591	13	CACCCCATGATGATAGATTAATTAGCATAA	GGCACCCAAGGGTGC	+
tmp_20-50	UP00106_1	-14	0.00852408	19.8185	0.169893	16	CACCCCATGATGATAGATTAATTAGCATAA	GTCTTAATTAGTGCAC	-
tmp_20-50	MA0888.1	-16	0.00856154	19.9056	0.169893	10	CACCCCATGATGATAGATTAATTAGCATAA	GGTAATTAGC	+
tmp_20-50	DLX3_HUMAN.H10MO.C	-16	0.00856154	19.9056	0.169893	10	CACCCCATGATGATAGATTAATTAGCATAA	TGTAATTATC	-
tmp_20-50	DLX3_MOUSE.H10MO.C	-16	0.00856154	19.9056	0.169893	10	CACCCCATGATGATAGATTAATTAGCATAA	TGTAATTATC	-
tmp_20-50	MA0661.1	-16	0.00856154	19.9056	0.169893	10	CACCCCATGATGATAGATTAATTAGCATAA	GTTAATTAGC	-
tmp_20-50	LHX8_HUMAN.H10MO.D	-15	0.00861516	20.0303	0.170162	15	CACCCCATGATGATAGATTAATTAGCATAA	CGCTAATTACAATTAATT	+
tmp_20-50	MA0250.1	-17	0.00884225	20.5582	0.17159	7	CACCCCATGATGATAGATTAATTAGCATAA	TTAATTG	+
tmp_20-50	HXD3_HUMAN.H10MO.D	-16	0.00887252	20.6286	0.17159	11	CACCCCATGATGATAGATTAATTAGCATAA	CCTAATTAACC	-
tmp_20-50	SHOX_HUMAN.H10MO.D	-8	0.00898669	20.8941	0.17159	17	CACCCCATGATGATAGATTAATTAGCATAA	AAAAATTAACTAATTAG	-
tmp_20-50	UP00152_1	-13	0.00898669	20.8941	0.17159	17	CACCCCATGATGATAGATTAATTAGCATAA	TCCATTAATTAATGGAC	-
tmp_20-50	VENTX_HUMAN.H10MO.D	-8	0.00898795	20.897	0.17159	19	CACCCCATGATGATAGATTAATTAGCATAA	AATTAGAAACCAATTAGCG	-
tmp_20-50	MA0887.1	-16	0.0090432	21.0254	0.17159	10	CACCCCATGATGATAGATTAATTAGCATAA	GGTAATTAGC	+
tmp_20-50	UP00221_1	-12	0.00933014	21.6926	0.17498	16	CACCCCATGATGATAGATTAATTAGCATAA	CAGCATTAATTAGTAG	+
tmp_20-50	UP00116_1	-12	0.00938818	21.8275	0.17498	17	CACCCCATGATGATAGATTAATTAGCATAA	GAGCATTAATTAAGGCA	-
tmp_20-50	MA0718.1	-16	0.00954995	22.2036	0.175169	10	CACCCCATGATGATAGATTAATTAGCATAA	GTTAATTGGC	-
tmp_20-50	MA0460.1	-22	0.00964418	22.4227	0.175169	8	CACCCCATGATGATAGATTAATTAGCATAA	AAGGATAAT	+
tmp_20-50	LHX3_HUMAN.H10MO.C	-13	0.00972116	22.6017	0.175169	13	CACCCCATGATGATAGATTAATTAGCATAA	AAAATTAATTAAT	+
tmp_20-50	LHX3_MOUSE.H10MO.C	-13	0.00972116	22.6017	0.175169	13	CACCCCATGATGATAGATTAATTAGCATAA	AAAATTAATTAAT	+
tmp_20-50	MSX1_HUMAN.H10MO.D	-7	0.00978335	22.7463	0.175169	18	CACCCCATGATGATAGATTAATTAGCATAA	TAATTGGTTTTTAATTGG	+
tmp_20-50	UP00388_2	-5	0.00980634	22.7997	0.175169	17	CACCCCATGATGATAGATTAATTAGCATAA	AATATTGATACCCTATT	-
tmp_20-50	MA0713.1	-13	0.00985864	22.9213	0.175169	11	CACCCCATGATGATAGATTAATTAGCATAA	TAATTTAATTA	+
tmp_20-50	UP00202_1	-16	0.00993792	23.1057	0.175842	14	CACCCCATGATGATAGATTAATTAGCATAA	ATTAATTACCTCAG	-
tmp_20-50	BHA15_HUMAN.H10MO.D	0	0.010389	24.1545	0.181554	11	CACCCCATGATGATAGATTAATTAGCATAA	CACCATATGTT	+
tmp_20-50	MA0175.1	-18	0.0107338	24.9561	0.183444	7	CACCCCATGATGATAGATTAATTAGCATAA	CAATTAA	-
tmp_20-50	MIXL1_HUMAN.H10MO.D	-15	0.0109458	25.449	0.183444	11	CACCCCATGATGATAGATTAATTAGCATAA	ATCTAATTAAC	-
tmp_20-50	UP00242_1	-14	0.0111597	25.9462	0.183444	16	CACCCCATGATGATAGATTAATTAGCATAA	ACGTTAATTACCCCAA	-
tmp_20-50	UP00261_1	-13	0.0111673	25.964	0.183444	17	CACCCCATGATGATAGATTAATTAGCATAA	TAAACTAATTAGCTTTG	+
tmp_20-50	GBX1_HUMAN.H10MO.D	-8	0.0111673	25.964	0.183444	17	CACCCCATGATGATAGATTAATTAGCATAA	AAATTTTAGCTAATTAG	-
tmp_20-50	PAX3_HUMAN.H10MO.D	-8	0.0112635	26.1877	0.183444	13	CACCCCATGATGATAGATTAATTAGCATAA	GATAATCGATTAA	+
tmp_20-50	MA0219.1	-18	0.0114418	26.6022	0.183444	7	CACCCCATGATGATAGATTAATTAGCATAA	TCATTAA	-
tmp_20-50	UP00201_1	-13	0.0116587	27.1066	0.183444	17	CACCCCATGATGATAGATTAATTAGCATAA	ACCACTAATTAGTGGAC	+
tmp_20-50	UP00209_2	-12	0.0116587	27.1066	0.183444	17	CACCCCATGATGATAGATTAATTAGCATAA	GCCAATTAATTAATGCG	-
tmp_20-50	MA0894.1	-16	0.0118522	27.5565	0.183444	10	CACCCCATGATGATAGATTAATTAGCATAA	GCTAATTGGC	+
tmp_20-50	GSX1_HUMAN.H10MO.D	-9	0.0120872	28.1027	0.183444	15	CACCCCATGATGATAGATTAATTAGCATAA	ATTAAAAACTAATTA	-
tmp_20-50	UP00120_1	-13	0.0121702	28.2957	0.183444	17	CACCCCATGATGATAGATTAATTAGCATAA	TGCATTAATTAATGCGA	+
tmp_20-50	UP00184_1	-13	0.0121702	28.2957	0.183444	17	CACCCCATGATGATAGATTAATTAGCATAA	ACCCCTAATTAGCGGTG	+
tmp_20-50	MSX3_MOUSE.H10MO.D	-7	0.0121702	28.2957	0.183444	17	CACCCCATGATGATAGATTAATTAGCATAA	CAATTAAAAACCAATTA	-
tmp_20-50	UP00131_1	-12	0.0121702	28.2957	0.183444	17	CACCCCATGATGATAGATTAATTAGCATAA	AATCGCTAATTAGCGCT	-
tmp_20-50	UP00257_1	-12	0.0121702	28.2957	0.183444	17	CACCCCATGATGATAGATTAATTAGCATAA	CACAATTAATTAACGCG	-
tmp_20-50	ESX1_HUMAN.H10MO.D	-16	0.0121702	28.2957	0.183444	14	CACCCCATGATGATAGATTAATTAGCATAA	GCTAATTAGCAATAATT	+
tmp_20-50	MA0186.1	-18	0.0121921	28.3466	0.183444	7	CACCCCATGATGATAGATTAATTAGCATAA	TCATTAA	-
tmp_20-50	MA0245.1	-18	0.0121921	28.3466	0.183444	7	CACCCCATGATGATAGATTAATTAGCATAA	TAATTAA	-
tmp_20-50	MA0701.1	-17	0.0122063	28.3796	0.183444	8	CACCCCATGATGATAGATTAATTAGCATAA	TTAATTGG	-
tmp_20-50	MA0708.1	-17	0.0122063	28.3796	0.183444	8	CACCCCATGATGATAGATTAATTAGCATAA	TTAATTGG	-
tmp_20-50	DMBX1_HUMAN.H10MO.D	-7	0.0122225	28.4172	0.183444	20	CACCCCATGATGATAGATTAATTAGCATAA	TAATTATAATCTAATTAATT	+
tmp_20-50	TBX20_MOUSE.H10MO.C	-4	0.0124148	28.8644	0.183444	13	CACCCCATGATGATAGATTAATTAGCATAA	GGGTGCTGACAGG	+
tmp_20-50	MA0900.1	-16	0.0125032	29.07	0.183444	10	CACCCCATGATGATAGATTAATTAGCATAA	CCTAATTACC	+
tmp_20-50	OCT4	-20	0.0126513	29.4142	0.183444	10	CACCCCATGATGATAGATTAATTAGCATAA	ATTTGCATAACAATG	-
tmp_20-50	UP00182_1	-12	0.012745	29.6322	0.183444	16	CACCCCATGATGATAGATTAATTAGCATAA	ATTAGGTAATTACCTT	-
tmp_20-50	ZN333_HUMAN.H10MO.D	-4	0.0127767	29.7059	0.183444	9	CACCCCATGATGATAGATTAATTAGCATAA	CGATAATGA	+
tmp_20-50	HXD8_HUMAN.H10MO.D	-18	0.0127867	29.729	0.183444	11	CACCCCATGATGATAGATTAATTAGCATAA	TAATTTGCATA	+
tmp_20-50	MA0703.1	-17	0.0129483	30.1047	0.185137	8	CACCCCATGATGATAGATTAATTAGCATAA	TTAATTAA	-
tmp_20-50	UP00219_2	-4	0.0132397	30.7824	0.187645	15	CACCCCATGATGATAGATTAATTAGCATAA	TAATGATGATCACTA	+
tmp_20-50	GBX2_HUMAN.H10MO.D	-8	0.0132563	30.8208	0.187645	17	CACCCCATGATGATAGATTAATTAGCATAA	AATTAAAGGCTAATTAG	-
tmp_20-50	UP00123_1	-14	0.0133184	30.9652	0.187898	16	CACCCCATGATGATAGATTAATTAGCATAA	GTACTAATTAGTGGCG	+
tmp_20-50	MA0721.1	-17	0.0137316	31.9261	0.189401	8	CACCCCATGATGATAGATTAATTAGCATAA	TTAATTAG	-
tmp_20-50	MA0225.1	-18	0.0138284	32.151	0.189401	7	CACCCCATGATGATAGATTAATTAGCATAA	TCATTAA	-
tmp_20-50	HXA5_HUMAN.H10MO.D	-17	0.0139055	32.3304	0.189401	10	CACCCCATGATGATAGATTAATTAGCATAA	TTGATTAATG	+
tmp_20-50	HXA5_MOUSE.H10MO.D	-17	0.0139055	32.3304	0.189401	10	CACCCCATGATGATAGATTAATTAGCATAA	TTGATTAATG	+
tmp_20-50	MA0596.1	2	0.0139055	32.3304	0.189401	8	CACCCCATGATGATAGATTAATTAGCATAA	ATCACCCCAT	-
tmp_20-50	MA0252.1	-10	0.0143854	33.446	0.193524	6	CACCCCATGATGATAGATTAATTAGCATAA	TGACAG	+
tmp_20-50	MA0854.1	-12	0.0144318	33.5539	0.193524	17	CACCCCATGATGATAGATTAATTAGCATAA	GGTGATTAATTAATTCG	-
tmp_20-50	UP00209_1	-12	0.0144318	33.5539	0.193524	17	CACCCCATGATGATAGATTAATTAGCATAA	GGTGATTAATTAATTCG	-
tmp_20-50	UP00266_1	-12	0.0144318	33.5539	0.193524	17	CACCCCATGATGATAGATTAATTAGCATAA	AGTAGTTAATTAGTTAC	-
tmp_20-50	HXB3_HUMAN.H10MO.D	-11	0.0144877	33.684	0.193524	14	CACCCCATGATGATAGATTAATTAGCATAA	TAAAAACTAATTAA	-
tmp_20-50	MA0142.1	-20	0.0144935	33.6973	0.193524	10	CACCCCATGATGATAGATTAATTAGCATAA	ATTTGCATAACAAAG	-
tmp_20-50	MA0890.1	-16	0.01466	34.0845	0.194119	10	CACCCCATGATGATAGATTAATTAGCATAA	ACCAATTAGC	+
tmp_20-50	MA0215.1	-18	0.0147192	34.2223	0.194119	7	CACCCCATGATGATAGATTAATTAGCATAA	TCATTAA	-
tmp_20-50	DUXA_HUMAN.H10MO.D	-18	0.0149107	34.6673	0.194713	11	CACCCCATGATGATAGATTAATTAGCATAA	TGATTAAATTA	+
tmp_20-50	UP00146_1	-13	0.0150551	35.0031	0.194713	17	CACCCCATGATGATAGATTAATTAGCATAA	GACGATAATGAGGTTGC	+
tmp_20-50	UP00141_1	-12	0.0150551	35.0031	0.194713	17	CACCCCATGATGATAGATTAATTAGCATAA	AATTATTAATTAACTCG	-
tmp_20-50	UP00146_2	2	0.0150551	35.0031	0.194713	15	CACCCCATGATGATAGATTAATTAGCATAA	GCAACCTCATTATGTTT	-
tmp_20-50	SOX2	-20	0.0151608	35.2488	0.194713	10	CACCCCATGATGATAGATTAATTAGCATAA	ATTTGCATAACAATG	-
tmp_20-50	MA0630.1	-17	0.0154309	35.8768	0.194713	8	CACCCCATGATGATAGATTAATTAGCATAA	TTAATTGG	+
tmp_20-50	MA0611.1	-9	0.0154309	35.8768	0.194713	8	CACCCCATGATGATAGATTAATTAGCATAA	TTGATTGG	-
tmp_20-50	MA0709.1	-17	0.0154309	35.8768	0.194713	8	CACCCCATGATGATAGATTAATTAGCATAA	TTAATTGG	-
tmp_20-50	MA0717.1	-17	0.0154309	35.8768	0.194713	8	CACCCCATGATGATAGATTAATTAGCATAA	TTAATTGG	-
tmp_20-50	MA0488.1	-3	0.015787	36.7048	0.195777	13	CACCCCATGATGATAGATTAATTAGCATAA	AAGATGATGTCAT	+
tmp_20-50	MA0496.1	-16	0.0158564	36.8661	0.195777	14	CACCCCATGATGATAGATTAATTAGCATAA	CTGAGTCAGCAATTT	+
tmp_20-50	MA0612.1	-16	0.0162836	37.8593	0.197549	10	CACCCCATGATGATAGATTAATTAGCATAA	GGTAATTAGG	-
tmp_20-50	MA0707.1	-16	0.0162836	37.8593	0.197549	10	CACCCCATGATGATAGATTAATTAGCATAA	TTTAATTACC	-
tmp_20-50	MA0104.3	-1	0.0163511	38.0164	0.197549	8	CACCCCATGATGATAGATTAATTAGCATAA	GCCACGTG	+
tmp_20-50	MA0853.1	-12	0.0163773	38.0772	0.197549	17	CACCCCATGATGATAGATTAATTAGCATAA	GGTAATTAATTAATGCG	-
tmp_20-50	MEIS1_HUMAN.H10MO.C	-10	0.0165557	38.4919	0.197549	13	CACCCCATGATGATAGATTAATTAGCATAA	TGACAGTTTTATG	+
tmp_20-50	MEIS1_MOUSE.H10MO.C	-10	0.0165557	38.4919	0.197549	13	CACCCCATGATGATAGATTAATTAGCATAA	TGACAGTTTTATG	+
tmp_20-50	SCRT1_HUMAN.H10MO.D	0	0.0165557	38.4919	0.197549	13	CACCCCATGATGATAGATTAATTAGCATAA	AACCACCTGTTGC	-
tmp_20-50	UP00234_1	-14	0.016561	38.5044	0.197549	16	CACCCCATGATGATAGATTAATTAGCATAA	GAATTAATTAGTTGCA	-
tmp_20-50	UP00172_1	-13	0.017078	39.7063	0.200894	17	CACCCCATGATGATAGATTAATTAGCATAA	CGAATTAATTAAGAAAC	+
tmp_20-50	UP00187_1	-12	0.017078	39.7063	0.200894	17	CACCCCATGATGATAGATTAATTAGCATAA	GGTAATTAATTAATGCG	-
tmp_20-50	MA0723.1	-17	0.0173216	40.2727	0.201959	8	CACCCCATGATGATAGATTAATTAGCATAA	GTAATTAG	-
tmp_20-50	PO4F2_HUMAN.H10MO.D	-15	0.0173588	40.3591	0.201959	13	CACCCCATGATGATAGATTAATTAGCATAA	TATTAATGAGCTG	+
tmp_20-50	PO4F2_MOUSE.H10MO.D	-15	0.0173588	40.3591	0.201959	13	CACCCCATGATGATAGATTAATTAGCATAA	TATTAATGAGCTG	+
tmp_20-50	MA0204.1	-10	0.0175927	40.903	0.204121	6	CACCCCATGATGATAGATTAATTAGCATAA	TGATAC	+
tmp_20-50	HXD9_HUMAN.H10MO.D	-14	0.0180716	42.0164	0.205743	10	CACCCCATGATGATAGATTAATTAGCATAA	AATTTTATGA	+
tmp_20-50	HXD9_MOUSE.H10MO.D	-14	0.0180716	42.0164	0.205743	10	CACCCCATGATGATAGATTAATTAGCATAA	AATTTTATGA	+
tmp_20-50	MA0706.1	-16	0.0180716	42.0164	0.205743	10	CACCCCATGATGATAGATTAATTAGCATAA	GTTAATTACT	-
tmp_20-50	MITF_HUMAN.H10MO.C	-1	0.0180716	42.0164	0.205743	10	CACCCCATGATGATAGATTAATTAGCATAA	ATCACATGAC	-
tmp_20-50	MITF_MOUSE.H10MO.C	-1	0.0180716	42.0164	0.205743	10	CACCCCATGATGATAGATTAATTAGCATAA	ATCACATGAC	-
tmp_20-50	MA0059.1	-1	0.0182506	42.4327	0.206089	11	CACCCCATGATGATAGATTAATTAGCATAA	ACCACGTGGTC	-
tmp_20-50	MA0468.1	-18	0.0182506	42.4327	0.206089	11	CACCCCATGATGATAGATTAATTAGCATAA	TGATTAAATTA	-
tmp_20-50	MA0125.1	-18	0.0183446	42.6512	0.206089	8	CACCCCATGATGATAGATTAATTAGCATAA	TAATTGGT	+
tmp_20-50	MA0075.2	-17	0.0183446	42.6512	0.206089	8	CACCCCATGATGATAGATTAATTAGCATAA	TTAATTGG	-
tmp_20-50	MA0674.1	-17	0.0183446	42.6512	0.206089	8	CACCCCATGATGATAGATTAATTAGCATAA	TTAATTAC	-
tmp_20-50	MA0235.1	-17	0.0188292	43.7778	0.209464	7	CACCCCATGATGATAGATTAATTAGCATAA	TTGATTT	+
tmp_20-50	MA0214.1	-18	0.0188292	43.7778	0.209464	7	CACCCCATGATGATAGATTAATTAGCATAA	CAATTAA	-
tmp_20-50	MA0903.1	-16	0.0190318	44.249	0.209922	10	CACCCCATGATGATAGATTAATTAGCATAA	ACTAATTAGC	+
tmp_20-50	MA0670.1	-19	0.0190318	44.249	0.209922	10	CACCCCATGATGATAGATTAATTAGCATAA	ACTTGGCACC	-
tmp_20-50	MA0902.1	-16	0.0200389	46.5903	0.21932	10	CACCCCATGATGATAGATTAATTAGCATAA	AGTAATTAAC	+
tmp_20-50	MA0595.1	2	0.0200389	46.5903	0.21932	8	CACCCCATGATGATAGATTAATTAGCATAA	ATCACCCCAC	+
tmp_20-50	UP00137_1	-13	0.0201669	46.8881	0.220154	17	CACCCCATGATGATAGATTAATTAGCATAA	TGAGCTAATTAGTTGGA	+
tmp_20-50	MA0722.1	-17	0.0205586	47.7987	0.222712	8	CACCCCATGATGATAGATTAATTAGCATAA	GTAATTAG	-
tmp_20-50	ALX1_HUMAN.H10MO.B	-13	0.0207368	48.2132	0.223503	12	CACCCCATGATGATAGATTAATTAGCATAA	TAATTCAATTAT	-
tmp_20-50	ALX1_MOUSE.H10MO.B	-13	0.0207368	48.2132	0.223503	12	CACCCCATGATGATAGATTAATTAGCATAA	TAATTCAATTAT	-
tmp_20-50	KLF8_HUMAN.H10MO.C	0	0.0208904	48.5702	0.224021	9	CACCCCATGATGATAGATTAATTAGCATAA	CACCCCCTG	-
tmp_20-50	KLF8_MOUSE.H10MO.C	0	0.0208904	48.5702	0.224021	9	CACCCCATGATGATAGATTAATTAGCATAA	CACCCCCTG	-
tmp_20-50	MA0448.1	-17	0.0212533	49.414	0.226768	7	CACCCCATGATGATAGATTAATTAGCATAA	TTAATTA	+
tmp_20-50	MAFF_HUMAN.H10MO.A	-10	0.0214611	49.897	0.22841	20	CACCCCATGATGATAGATTAATTAGCATAA	AATTTGCTGAGTCAGCAATTTT	-
tmp_20-50	MA0666.1	-17	0.0217548	50.5798	0.228475	8	CACCCCATGATGATAGATTAATTAGCATAA	CTAATTGG	-
tmp_20-50	UP00156_1	-12	0.0218975	50.9117	0.228475	17	CACCCCATGATGATAGATTAATTAGCATAA	GAAGACCAATTAGCGCT	+
tmp_20-50	UP00219_1	-12	0.0218975	50.9117	0.228475	17	CACCCCATGATGATAGATTAATTAGCATAA	ACCGGTTGATCACCTGA	+
tmp_20-50	UP00139_1	-13	0.0218975	50.9117	0.228475	17	CACCCCATGATGATAGATTAATTAGCATAA	TGCACTAATTAGTGCAC	-
tmp_20-50	UP00192_1	-5	0.0218975	50.9117	0.228475	17	CACCCCATGATGATAGATTAATTAGCATAA	AAAAATGATACCCCATC	-
tmp_20-50	MA0642.1	-16	0.0222013	51.618	0.229108	10	CACCCCATGATGATAGATTAATTAGCATAA	CCCAATTAGC	+
tmp_20-50	MA0644.1	-16	0.0222013	51.618	0.229108	10	CACCCCATGATGATAGATTAATTAGCATAA	ACCAATTAAC	+
tmp_20-50	MA0662.1	-16	0.0222013	51.618	0.229108	10	CACCCCATGATGATAGATTAATTAGCATAA	TCTAATTAAC	+
tmp_20-50	OLIG3_HUMAN.H10MO.D	-1	0.0222673	51.7715	0.229108	11	CACCCCATGATGATAGATTAATTAGCATAA	ACCATATGTTT	+
tmp_20-50	UP00233_1	-14	0.0223359	51.9309	0.229108	16	CACCCCATGATGATAGATTAATTAGCATAA	GAGGTAATTACCTCAG	+
tmp_20-50	UP00243_1	-13	0.0223359	51.9309	0.229108	16	CACCCCATGATGATAGATTAATTAGCATAA	ACGACTAATTAGGAGT	-
tmp_20-50	UP00253_1	-13	0.0228132	53.0406	0.23159	17	CACCCCATGATGATAGATTAATTAGCATAA	TGCACTAATTAGCGCAC	+
tmp_20-50	UP00169_1	-13	0.0228132	53.0406	0.23159	17	CACCCCATGATGATAGATTAATTAGCATAA	CAAATTAATTAAAAACT	-
tmp_20-50	MA0227.1	-10	0.0228932	53.2267	0.23159	6	CACCCCATGATGATAGATTAATTAGCATAA	TGACAG	+
tmp_20-50	MA0833.1	-4	0.0229803	53.4292	0.23159	13	CACCCCATGATGATAGATTAATTAGCATAA	GGATGATGCAATA	+
tmp_20-50	MA0876.1	-17	0.0230142	53.5079	0.23159	8	CACCCCATGATGATAGATTAATTAGCATAA	CCAATTAA	+
tmp_20-50	MA0885.1	-17	0.0230142	53.5079	0.23159	8	CACCCCATGATGATAGATTAATTAGCATAA	TTAATTGC	-
tmp_20-50	NOBOX_HUMAN.H10MO.C	-17	0.0232429	54.0397	0.232081	9	CACCCCATGATGATAGATTAATTAGCATAA	CTAATTGGT	+
tmp_20-50	NOBOX_MOUSE.H10MO.C	-17	0.0232429	54.0397	0.232081	9	CACCCCATGATGATAGATTAATTAGCATAA	CTAATTGGT	+
tmp_20-50	UP00167_1	-14	0.0232977	54.1672	0.232081	16	CACCCCATGATGATAGATTAATTAGCATAA	GCATTAATTAGTTCGC	-
tmp_20-50	MAFG_HUMAN.H10MO.C	-9	0.0233367	54.2579	0.232081	21	CACCCCATGATGATAGATTAATTAGCATAA	AAAAATGCTGAGTCAGCAAAA	+
tmp_20-50	MA0620.1	-2	0.023361	54.3142	0.232081	10	CACCCCATGATGATAGATTAATTAGCATAA	CCACGTGACC	-
tmp_20-50	MLX_HUMAN.H10MO.D	-2	0.0233909	54.3838	0.232081	11	CACCCCATGATGATAGATTAATTAGCATAA	GCACGTGATCA	-
tmp_20-50	UP00163_1	-13	0.0237639	55.2511	0.234141	17	CACCCCATGATGATAGATTAATTAGCATAA	TGCACTAATTAGTGGAA	+
tmp_20-50	HMX1_HUMAN.H10MO.D	-9	0.0237639	55.2511	0.234141	17	CACCCCATGATGATAGATTAATTAGCATAA	ATTAAAAAGCAATTAAC	-
tmp_20-50	MA0089.1	-5	0.0244287	56.7966	0.237729	6	CACCCCATGATGATAGATTAATTAGCATAA	CATGAC	+
tmp_20-50	MA0663.1	-1	0.0245759	57.139	0.237729	10	CACCCCATGATGATAGATTAATTAGCATAA	ATCACGTGAT	+
tmp_20-50	TFE3_HUMAN.H10MO.C	-2	0.0245759	57.139	0.237729	10	CACCCCATGATGATAGATTAATTAGCATAA	CCACATGACC	-
tmp_20-50	TFE3_MOUSE.H10MO.C	-2	0.0245759	57.139	0.237729	10	CACCCCATGATGATAGATTAATTAGCATAA	CCACATGACC	-
tmp_20-50	UP00149_1	-12	0.024751	57.546	0.238337	17	CACCCCATGATGATAGATTAATTAGCATAA	CGGAATTAATTAATAGG	+
tmp_20-50	MA0495.1	-15	0.0250142	58.1581	0.240327	15	CACCCCATGATGATAGATTAATTAGCATAA	GCTGAGTCAGCAATTTTT	+
tmp_20-50	MA0884.1	-17	0.0251973	58.5838	0.241246	13	CACCCCATGATGATAGATTAATTAGCATAA	TTGATTAAATTAG	-
tmp_20-50	MA0094.2	-16	0.0257341	59.8319	0.241246	8	CACCCCATGATGATAGATTAATTAGCATAA	TTTAATTA	+
tmp_20-50	MA0875.1	-17	0.0257341	59.8319	0.241246	8	CACCCCATGATGATAGATTAATTAGCATAA	GCAATTAG	+
tmp_20-50	UP00260_1	-13	0.0257755	59.9281	0.241246	17	CACCCCATGATGATAGATTAATTAGCATAA	CAAATTAATTAATAAAA	+
tmp_20-50	UP00204_1	-13	0.0257755	59.9281	0.241246	17	CACCCCATGATGATAGATTAATTAGCATAA	TACACTAATTAGTGGCA	-
tmp_20-50	UP00274_1	-11	0.0261832	60.8759	0.243336	19	CACCCCATGATGATAGATTAATTAGCATAA	GAGAAATTAATTAATTGGAA	-
tmp_20-50	UP00016_1	-16	0.0264161	61.4175	0.243336	14	CACCCCATGATGATAGATTAATTAGCATAA	TATAATTATAATATTC	+
tmp_20-50	SMAD1	-20	0.0264161	61.4175	0.243336	10	CACCCCATGATGATAGATTAATTAGCATAA	ATTTGCATAACAAAGG	-
tmp_20-50	UP00144_1	-12	0.0268388	62.4003	0.245657	17	CACCCCATGATGATAGATTAATTAGCATAA	GGTAATTAATTAACGCG	-
tmp_20-50	DLX6_HUMAN.H10MO.D	-9	0.0268417	62.407	0.245657	15	CACCCCATGATGATAGATTAATTAGCATAA	AAATTAAGGTAATTA	-
tmp_20-50	MA0174.1	-17	0.026972	62.71	0.24579	7	CACCCCATGATGATAGATTAATTAGCATAA	TTTATTA	+
tmp_20-50	MEIS3_HUMAN.H10MO.D	-8	0.0270803	62.9616	0.246021	11	CACCCCATGATGATAGATTAATTAGCATAA	TTTGACAGGTG	+
tmp_20-50	MA0699.1	-16	0.027181	63.1958	0.246021	10	CACCCCATGATGATAGATTAATTAGCATAA	GCTAATTGGC	-
tmp_20-50	MA0882.1	-17	0.0272009	63.2421	0.246021	8	CACCCCATGATGATAGATTAATTAGCATAA	GTAATTGG	-
tmp_20-50	MA0724.1	-16	0.0272291	63.3076	0.246021	9	CACCCCATGATGATAGATTAATTAGCATAA	ACCGATTAG	+
tmp_20-50	PAX4_HUMAN.H10MO.D	-14	0.0275777	64.1182	0.248642	12	CACCCCATGATGATAGATTAATTAGCATAA	TAACTAATTCGC	+
tmp_20-50	MA0601.1	-17	0.0284235	66.0846	0.25201	11	CACCCCATGATGATAGATTAATTAGCATAA	TTAATTAATAT	-
tmp_20-50	UP00198_1	-9	0.0285623	66.4074	0.25201	14	CACCCCATGATGATAGATTAATTAGCATAA	ATGATCGAATCAAA	+
tmp_20-50	MA0634.1	-16	0.028576	66.4391	0.25201	10	CACCCCATGATGATAGATTAATTAGCATAA	TCTAATTAAA	+
tmp_20-50	TGIF1_HUMAN.H10MO.S	-9	0.0286041	66.5044	0.25201	7	CACCCCATGATGATAGATTAATTAGCATAA	GTGACAG	+
tmp_20-50	TGIF1_MOUSE.H10MO.S	-9	0.0286041	66.5044	0.25201	7	CACCCCATGATGATAGATTAATTAGCATAA	GTGACAG	+
tmp_20-50	MA0187.1	-17	0.0286041	66.5044	0.25201	7	CACCCCATGATGATAGATTAATTAGCATAA	GTAATTA	-
tmp_20-50	MA0675.1	-17	0.0287431	66.8277	0.252189	8	CACCCCATGATGATAGATTAATTAGCATAA	TTAATTAG	-
tmp_20-50	UP00142_1	-12	0.0290869	67.6272	0.254679	17	CACCCCATGATGATAGATTAATTAGCATAA	CATAATTAATTAACGCG	+
tmp_20-50	MA0696.1	0	0.0298449	69.3895	0.25971	14	CACCCCATGATGATAGATTAATTAGCATAA	GACCCCCCGCTGTG	+
tmp_20-50	PO5F1_MOUSE.H10MO.A	-20	0.0299126	69.5468	0.259766	10	CACCCCATGATGATAGATTAATTAGCATAA	ATTTGCATAACAAAGG	-
tmp_20-50	MA0826.1	-1	0.030036	69.8336	0.259966	10	CACCCCATGATGATAGATTAATTAGCATAA	AACATATGTT	-
tmp_20-50	UP00248_1	-13	0.0302744	70.388	0.259966	17	CACCCCATGATGATAGATTAATTAGCATAA	CGAACTAATTAGTACTA	+
tmp_20-50	ISL1_HUMAN.H10MO.D	-19	0.0303248	70.5052	0.259966	7	CACCCCATGATGATAGATTAATTAGCATAA	CATTAAC	-
tmp_20-50	ISL1_MOUSE.H10MO.D	-19	0.0303248	70.5052	0.259966	7	CACCCCATGATGATAGATTAATTAGCATAA	CATTAAC	-
tmp_20-50	MA0683.1	-9	0.0311689	72.4677	0.266319	16	CACCCCATGATGATAGATTAATTAGCATAA	ATGCATAATTAATGAG	+
tmp_20-50	UP00122_1	-5	0.031506	73.2515	0.266519	17	CACCCCATGATGATAGATTAATTAGCATAA	GATATTGACAGCTGCGT	+
tmp_20-50	PO3F3_HUMAN.H10MO.D	-18	0.031506	73.2515	0.266519	12	CACCCCATGATGATAGATTAATTAGCATAA	AAATTTGCATAATTTAT	-
tmp_20-50	SCRT2_HUMAN.H10MO.D	-2	0.031622	73.521	0.266967	13	CACCCCATGATGATAGATTAATTAGCATAA	CCACCTGTTGCAT	-
tmp_20-50	UP00164_2	-14	0.0324731	75.4999	0.272528	16	CACCCCATGATGATAGATTAATTAGCATAA	GTAGTAATTAATGGAA	+
tmp_20-50	UP00224_1	-14	0.0324731	75.4999	0.272528	16	CACCCCATGATGATAGATTAATTAGCATAA	TGATTAATTAATTGAC	+
tmp_20-50	HXB8_HUMAN.H10MO.C	-13	0.0328255	76.3194	0.273862	11	CACCCCATGATGATAGATTAATTAGCATAA	TTGATTAATGC	+
tmp_20-50	HXB8_MOUSE.H10MO.C	-13	0.0328255	76.3194	0.273862	11	CACCCCATGATGATAGATTAATTAGCATAA	TTGATTAATGC	+
tmp_20-50	MA0828.1	-1	0.033162	77.1016	0.274854	10	CACCCCATGATGATAGATTAATTAGCATAA	ATCACGTGAC	+
tmp_20-50	MA0829.1	-1	0.033162	77.1016	0.274854	10	CACCCCATGATGATAGATTAATTAGCATAA	ATCACGTGAC	+
tmp_20-50	MA0879.1	-16	0.033162	77.1016	0.274854	10	CACCCCATGATGATAGATTAATTAGCATAA	CCTAATTATC	+
tmp_20-50	MA0743.1	0	0.0332034	77.1979	0.274854	15	CACCCCATGATGATAGATTAATTAGCATAA	AACCACCTGTTGCTC	-
tmp_20-50	HXD4_HUMAN.H10MO.D	-17	0.0338564	78.7162	0.277469	8	CACCCCATGATGATAGATTAATTAGCATAA	TTAATTGA	+
tmp_20-50	HXD4_MOUSE.H10MO.D	-17	0.0338564	78.7162	0.277469	8	CACCCCATGATGATAGATTAATTAGCATAA	TTAATTGA	+
tmp_20-50	MA0774.1	-9	0.0338564	78.7162	0.277469	8	CACCCCATGATGATAGATTAATTAGCATAA	TTGACAGC	+
tmp_20-50	UP00082_1	-18	0.034014	79.0825	0.277469	12	CACCCCATGATGATAGATTAATTAGCATAA	TTATTAGTACATAA	-
tmp_20-50	MA0192.1	-17	0.0340496	79.1652	0.277469	7	CACCCCATGATGATAGATTAATTAGCATAA	TTAATTG	+
tmp_20-50	NKX62_HUMAN.H10MO.D	-15	0.0344252	80.0385	0.279519	11	CACCCCATGATGATAGATTAATTAGCATAA	AATTAATTACC	+
tmp_20-50	MA0664.1	-1	0.0348335	80.9879	0.282295	10	CACCCCATGATGATAGATTAATTAGCATAA	ATCACGTGAT	-
tmp_20-50	UP00171_1	-14	0.0366894	85.3028	0.293465	16	CACCCCATGATGATAGATTAATTAGCATAA	AAATTAATTGGTTTTG	-
tmp_20-50	UP00262_1	-13	0.0369028	85.7991	0.293465	17	CACCCCATGATGATAGATTAATTAGCATAA	CGAATTAATTAATAATG	+
tmp_20-50	DLX5_HUMAN.H10MO.D	-19	0.0370802	86.2114	0.294136	11	CACCCCATGATGATAGATTAATTAGCATAA	AATTACACTTAATT	-
tmp_20-50	MA0110.1	-3	0.0371257	86.3173	0.294136	9	CACCCCATGATGATAGATTAATTAGCATAA	CCAATTATT	+
tmp_20-50	MAFK_HUMAN.H10MO.A	-10	0.0374837	87.1496	0.296419	20	CACCCCATGATGATAGATTAATTAGCATAA	AATTTGCTGAGTCAGCATTTTT	-
tmp_20-50	UP00206_1	-14	0.0382016	88.8187	0.298721	16	CACCCCATGATGATAGATTAATTAGCATAA	GTAGTAATTAATGCAA	+
tmp_20-50	MA0147.2	0	0.038408	89.2985	0.298721	10	CACCCCATGATGATAGATTAATTAGCATAA	AAGCACATGG	-
tmp_20-50	MA0881.1	-17	0.0397765	92.4803	0.307115	8	CACCCCATGATGATAGATTAATTAGCATAA	GTAATTGG	-
tmp_20-50	MA0058.2	0	0.0403169	93.7368	0.309599	10	CACCCCATGATGATAGATTAATTAGCATAA	AAGCACATGG	+
tmp_20-50	MA0697.1	0	0.040908	95.1111	0.313571	15	CACCCCATGATGATAGATTAATTAGCATAA	GACCCCCCGCTGCGC	+
tmp_20-50	BHE22_HUMAN.H10MO.D	-1	0.0412785	95.9724	0.314706	13	CACCCCATGATGATAGATTAATTAGCATAA	ACCATATGTTTTT	+
tmp_20-50	PKNX1_HUMAN.H10MO.D	-6	0.0412785	95.9724	0.314706	13	CACCCCATGATGATAGATTAATTAGCATAA	AGCTTGATTGATG	+
tmp_20-50	PKNX1_MOUSE.H10MO.D	-6	0.0412785	95.9724	0.314706	13	CACCCCATGATGATAGATTAATTAGCATAA	AGCTTGATTGATG	+
tmp_20-50	UP00196_1	-12	0.0414872	96.4578	0.315166	17	CACCCCATGATGATAGATTAATTAGCATAA	GATTATTAATTAACTTG	+
tmp_20-50	MA0631.1	-5	0.0414872	96.4578	0.315166	17	CACCCCATGATGATAGATTAATTAGCATAA	ATTAGTGATACCCTATC	-
tmp_20-50	MA0692.1	-1	0.0423111	98.3734	0.31971	10	CACCCCATGATGATAGATTAATTAGCATAA	ATCACGTGAC	+
tmp_20-50	DLX4_HUMAN.H10MO.D	-18	0.043083	100.168	0.324713	12	CACCCCATGATGATAGATTAATTAGCATAA	TAATTACCCTAAATTT	+
tmp_20-50	UP00195_1	-5	0.0431262	100.268	0.324713	17	CACCCCATGATGATAGATTAATTAGCATAA	ATAAGTGATACCCTATC	-
tmp_20-50	MA0892.1	-16	0.0443938	103.216	0.33267	10	CACCCCATGATGATAGATTAATTAGCATAA	CCTAATTAAA	+
tmp_20-50	MAFK_MOUSE.H10MO.A	-14	0.0462146	107.449	0.338142	16	CACCCCATGATGATAGATTAATTAGCATAA	TGCTGACTCAGCAATTTT	-
tmp_20-50	MA0678.1	-1	0.0465684	108.271	0.338142	10	CACCCCATGATGATAGATTAATTAGCATAA	ACCATATGGT	-
tmp_20-50	UP00113_1	-13	0.0465807	108.3	0.338142	17	CACCCCATGATGATAGATTAATTAGCATAA	CGAATTAATTAACAATA	+
tmp_20-50	UP00178_1	-12	0.0465807	108.3	0.338142	17	CACCCCATGATGATAGATTAATTAGCATAA	GATACCTAATTAGCGCG	-
tmp_20-50	UP00388_1	-5	0.0465807	108.3	0.338142	17	CACCCCATGATGATAGATTAATTAGCATAA	ATAATTGATACCCTATT	-
tmp_20-50	MA0880.1	-17	0.0466098	108.368	0.338142	8	CACCCCATGATGATAGATTAATTAGCATAA	GTAATTGG	-
tmp_20-50	UP00170_1	-12	0.046643	108.445	0.338142	16	CACCCCATGATGATAGATTAATTAGCATAA	CAAAATCAATTAATTT	+
tmp_20-50	UP00218_1	-14	0.046643	108.445	0.338142	16	CACCCCATGATGATAGATTAATTAGCATAA	GAATTAATTAATTAAA	-
tmp_20-50	PIT1_HUMAN.H10MO.C	-3	0.0470422	109.373	0.339741	13	CACCCCATGATGATAGATTAATTAGCATAA	CTCATGAATATAT	+
tmp_20-50	PIT1_MOUSE.H10MO.C	-3	0.0470422	109.373	0.339741	13	CACCCCATGATGATAGATTAATTAGCATAA	CTCATGAATATAT	+
tmp_20-50	MAFB_HUMAN.H10MO.D	-7	0.0477421	111	0.342466	9	CACCCCATGATGATAGATTAATTAGCATAA	TGCTGACGG	+
tmp_20-50	MAFB_MOUSE.H10MO.D	-7	0.0477421	111	0.342466	9	CACCCCATGATGATAGATTAATTAGCATAA	TGCTGACGG	+
tmp_20-50	PO4F3_HUMAN.H10MO.D	-9	0.0481969	112.058	0.344197	15	CACCCCATGATGATAGATTAATTAGCATAA	ATGAATAATTAATGA	-
tmp_20-50	UP00008_1	-5	0.0483998	112.53	0.344197	17	CACCCCATGATGATAGATTAATTAGCATAA	ATATATGATACCCTATT	-
tmp_20-50	GATA3_MOUSE.H10MO.C	-9	0.0491104	114.182	0.344197	8	CACCCCATGATGATAGATTAATTAGCATAA	GAGATAAG	+
tmp_20-50	MA0183.1	-16	0.0491104	114.182	0.344197	8	CACCCCATGATGATAGATTAATTAGCATAA	TTTAATTA	+
tmp_20-50	MYCN_HUMAN.H10MO.B	-2	0.0491104	114.182	0.344197	8	CACCCCATGATGATAGATTAATTAGCATAA	CCACGTGG	+
tmp_20-50	MYCN_MOUSE.H10MO.B	-2	0.0491104	114.182	0.344197	8	CACCCCATGATGATAGATTAATTAGCATAA	CCACGTGG	+
tmp_20-50	PO6F1_HUMAN.H10MO.D	-23	0.0491182	114.2	0.344197	7	CACCCCATGATGATAGATTAATTAGCATAA	TGCATAAATTATG	-
tmp_20-50	PO6F1_MOUSE.H10MO.D	-23	0.0491182	114.2	0.344197	7	CACCCCATGATGATAGATTAATTAGCATAA	TGCATAAATTATG	-
tmp_20-50	MA0751.1	0	0.0501926	116.698	0.351146	15	CACCCCATGATGATAGATTAATTAGCATAA	GACCCCCCGCTGTGC	+
tmp_20-50	PO5F1_HUMAN.H10MO.A	-20	0.0504656	117.332	0.351897	10	CACCCCATGATGATAGATTAATTAGCATAA	ATTTGCATAACAATGG	-
tmp_20-50	MA0831.1	-1	0.0512063	119.055	0.354059	10	CACCCCATGATGATAGATTAATTAGCATAA	ATCACGTGAC	+
tmp_20-50	MA0871.1	-1	0.0512063	119.055	0.354059	10	CACCCCATGATGATAGATTAATTAGCATAA	ATCACGTGAC	+
tmp_20-50	MA0744.1	-2	0.0512759	119.216	0.354059	13	CACCCCATGATGATAGATTAATTAGCATAA	CCACCTGTTGCAT	-
tmp_20-50	MA0817.1	0	0.052187	121.335	0.354881	12	CACCCCATGATGATAGATTAATTAGCATAA	AAACATATGTTT	-
tmp_20-50	UP00188_1	-13	0.0522306	121.436	0.354881	17	CACCCCATGATGATAGATTAATTAGCATAA	CGAATTAATTAAAAACC	+
tmp_20-50	UP00237_1	-12	0.0522306	121.436	0.354881	17	CACCCCATGATGATAGATTAATTAGCATAA	CGTAATTAATTAATTGG	+
tmp_20-50	UP00186_1	-6	0.0524802	122.017	0.355439	16	CACCCCATGATGATAGATTAATTAGCATAA	GTATTGACAGCTCCTT	-
tmp_20-50	MA0196.1	-17	0.0534151	124.19	0.360049	7	CACCCCATGATGATAGATTAATTAGCATAA	TTAATTG	+
tmp_20-50	MSX2_HUMAN.H10MO.D	-18	0.0534151	124.19	0.360049	7	CACCCCATGATGATAGATTAATTAGCATAA	TAATTGT	+
tmp_20-50	MSX2_MOUSE.H10MO.D	-18	0.0534151	124.19	0.360049	7	CACCCCATGATGATAGATTAATTAGCATAA	TAATTGT	+
tmp_20-50	OLIG1_HUMAN.H10MO.D	-1	0.0542035	126.023	0.363917	14	CACCCCATGATGATAGATTAATTAGCATAA	ACCATATGTTTTTT	+
tmp_20-50	UP00078_1	-13	0.0542462	126.122	0.363917	17	CACCCCATGATGATAGATTAATTAGCATAA	GGGTTTAATTAAAATTC	+
tmp_20-50	UP00175_1	-12	0.0542462	126.122	0.363917	17	CACCCCATGATGATAGATTAATTAGCATAA	GGTGATTAATTAATGGG	-
tmp_20-50	MA0091.1	-1	0.0545363	126.797	0.364914	12	CACCCCATGATGATAGATTAATTAGCATAA	AACAGATGGTCG	-
tmp_20-50	UP00004_1	-16	0.0545666	126.867	0.364914	14	CACCCCATGATGATAGATTAATTAGCATAA	GCTAATTATAATTATC	+
tmp_20-50	OLIG2_HUMAN.H10MO.D	-1	0.0547549	127.305	0.365023	11	CACCCCATGATGATAGATTAATTAGCATAA	ACCATATGTTT	+
tmp_20-50	MA0610.1	-8	0.0547549	127.305	0.365023	11	CACCCCATGATGATAGATTAATTAGCATAA	ATTGATACATT	-
tmp_20-50	MA0895.1	-16	0.056253	130.788	0.372638	10	CACCCCATGATGATAGATTAATTAGCATAA	ACTAGTTAAC	+
tmp_20-50	UP00045_1	-15	0.056331	130.97	0.372638	15	CACCCCATGATGATAGATTAATTAGCATAA	GCTAAGTCAGCAAATTT	-
tmp_20-50	UP00211_1	-17	0.056331	130.97	0.372638	13	CACCCCATGATGATAGATTAATTAGCATAA	AAAATATGCATAATAAA	+
tmp_20-50	NF2L1_HUMAN.H10MO.C	-5	0.0564236	131.185	0.372638	7	CACCCCATGATGATAGATTAATTAGCATAA	AATGACT	+
tmp_20-50	NF2L1_MOUSE.H10MO.C	-5	0.0564236	131.185	0.372638	7	CACCCCATGATGATAGATTAATTAGCATAA	AATGACT	+
tmp_20-50	UP00181_1	-12	0.0567268	131.89	0.372901	16	CACCCCATGATGATAGATTAATTAGCATAA	ATTCACTAATTACTTT	-
tmp_20-50	UP00210_1	-6	0.0567268	131.89	0.372901	16	CACCCCATGATGATAGATTAATTAGCATAA	GTATTGACAGGTAATT	-
tmp_20-50	GATA4_HUMAN.H10MO.B	-8	0.0581108	135.108	0.378232	9	CACCCCATGATGATAGATTAATTAGCATAA	ACAGATAAC	+
tmp_20-50	GATA4_MOUSE.H10MO.B	-8	0.0581108	135.108	0.378232	9	CACCCCATGATGATAGATTAATTAGCATAA	ACAGATAAC	+
tmp_20-50	MA0135.1	-14	0.0582656	135.468	0.378232	13	CACCCCATGATGATAGATTAATTAGCATAA	AAATTAATTAATC	+
tmp_20-50	UP00252_1	-12	0.0584871	135.982	0.378232	17	CACCCCATGATGATAGATTAATTAGCATAA	AGTAATTAATTAATTCG	-
tmp_20-50	ZIC4_HUMAN.H10MO.D	0	0.058935	137.024	0.378232	15	CACCCCATGATGATAGATTAATTAGCATAA	GACCCCCCGCTGTGC	-
tmp_20-50	HXB7_HUMAN.H10MO.C	-13	0.0589388	137.033	0.378232	10	CACCCCATGATGATAGATTAATTAGCATAA	TTGATTAATG	+
tmp_20-50	HXB7_MOUSE.H10MO.C	-13	0.0589388	137.033	0.378232	10	CACCCCATGATGATAGATTAATTAGCATAA	TTGATTAATG	+
tmp_20-50	MA0818.1	-1	0.0589388	137.033	0.378232	10	CACCCCATGATGATAGATTAATTAGCATAA	ACCATATGTT	+
tmp_20-50	UP00126_1	-14	0.0589629	137.089	0.378232	16	CACCCCATGATGATAGATTAATTAGCATAA	GGAATAATTACTTCAG	+
tmp_20-50	UP00258_1	-6	0.0589629	137.089	0.378232	16	CACCCCATGATGATAGATTAATTAGCATAA	GTATTGACAGCTAGTT	-
tmp_20-50	MA0769.1	-5	0.0595195	138.383	0.380475	12	CACCCCATGATGATAGATTAATTAGCATAA	AAAGATCAAAGG	+
tmp_20-50	MA0070.1	-8	0.0595195	138.383	0.380475	12	CACCCCATGATGATAGATTAATTAGCATAA	TTTGATTGATGG	-
tmp_20-50	LMX1B_HUMAN.H10MO.D	-6	0.0598011	139.038	0.381305	18	CACCCCATGATGATAGATTAATTAGCATAA	AAATAAATCAATTAATTA	-
tmp_20-50	MA0562.1	-2	0.0603488	140.311	0.38422	8	CACCCCATGATGATAGATTAATTAGCATAA	CCACGTGA	-
tmp_20-50	ATF2_HUMAN.H10MO.B	-6	0.0609968	141.817	0.385456	9	CACCCCATGATGATAGATTAATTAGCATAA	GTGACGTCA	+
tmp_20-50	ATF2_MOUSE.H10MO.B	-6	0.0609968	141.817	0.385456	9	CACCCCATGATGATAGATTAATTAGCATAA	GTGACGTCA	+
tmp_20-50	TFEB_HUMAN.H10MO.C	-3	0.0609968	141.817	0.385456	9	CACCCCATGATGATAGATTAATTAGCATAA	CACGTGACC	-
tmp_20-50	TFEB_MOUSE.H10MO.C	-3	0.0609968	141.817	0.385456	9	CACCCCATGATGATAGATTAATTAGCATAA	CACGTGACC	-
tmp_20-50	BSH_HUMAN.H10MO.D	-10	0.0613148	142.557	0.38689	14	CACCCCATGATGATAGATTAATTAGCATAA	TAATGAGTTAATTG	-
tmp_20-50	MA0893.1	-16	0.0617378	143.54	0.387257	10	CACCCCATGATGATAGATTAATTAGCATAA	ACTAATTAAA	+
tmp_20-50	HMBX1_HUMAN.H10MO.D	-15	0.0626659	145.698	0.391834	11	CACCCCATGATGATAGATTAATTAGCATAA	AACTAGTTACC	+
tmp_20-50	PAX7_HUMAN.H10MO.D	-10	0.0626659	145.698	0.391834	11	CACCCCATGATGATAGATTAATTAGCATAA	TAATTGATTAT	+
tmp_20-50	ARI3A_HUMAN.H10MO.S	-19	0.062899	146.24	0.391834	7	CACCCCATGATGATAGATTAATTAGCATAA	AATTAAA	+
tmp_20-50	ARI3A_MOUSE.H10MO.S	-19	0.062899	146.24	0.391834	7	CACCCCATGATGATAGATTAATTAGCATAA	AATTAAA	+
tmp_20-50	UP00159_1	-5	0.063021	146.524	0.391834	17	CACCCCATGATGATAGATTAATTAGCATAA	AAAAGTGATACCCCATT	-
tmp_20-50	MA0011.1	-19	0.0634916	147.618	0.394182	8	CACCCCATGATGATAGATTAATTAGCATAA	AAATAGTA	-
tmp_20-50	MA0659.1	-10	0.0639999	148.8	0.395028	20	CACCCCATGATGATAGATTAATTAGCATAA	AAATTGCTGAGTCAGCATATT	+
tmp_20-50	MA0095.2	-5	0.0649025	150.898	0.400018	12	CACCCCATGATGATAGATTAATTAGCATAA	CAAGATGGCGGC	+
tmp_20-50	MA0492.1	-2	0.0663553	154.276	0.40618	15	CACCCCATGATGATAGATTAATTAGCATAA	AAAGATGATGTCATC	+
tmp_20-50	GATA6_HUMAN.H10MO.S	-9	0.0663805	154.335	0.40618	7	CACCCCATGATGATAGATTAATTAGCATAA	AAGATAA	+
tmp_20-50	GATA6_MOUSE.H10MO.B	-9	0.0663805	154.335	0.40618	7	CACCCCATGATGATAGATTAATTAGCATAA	AAGATAA	+
tmp_20-50	MAFG_HUMAN.H10MO.S	-5	0.0663805	154.335	0.40618	7	CACCCCATGATGATAGATTAATTAGCATAA	CATGACT	+
tmp_20-50	MAFG_MOUSE.H10MO.D	-5	0.0663805	154.335	0.40618	7	CACCCCATGATGATAGATTAATTAGCATAA	CATGACT	-
tmp_20-50	DLX2_HUMAN.H10MO.D	-17	0.0667777	155.258	0.407436	8	CACCCCATGATGATAGATTAATTAGCATAA	ATAATTAT	+
tmp_20-50	DLX2_MOUSE.H10MO.D	-17	0.0667777	155.258	0.407436	8	CACCCCATGATGATAGATTAATTAGCATAA	ATAATTAT	+
tmp_20-50	BARX2_HUMAN.H10MO.D	-18	0.0676912	157.382	0.411606	10	CACCCCATGATGATAGATTAATTAGCATAA	CAATTAATGA	-
tmp_20-50	BARX2_MOUSE.H10MO.D	-18	0.0676912	157.382	0.411606	10	CACCCCATGATGATAGATTAATTAGCATAA	CAATTAATGA	-
tmp_20-50	MA0656.1	-5	0.0677518	157.523	0.411606	12	CACCCCATGATGATAGATTAATTAGCATAA	GATGACGTCATC	+
tmp_20-50	MA0498.1	-3	0.0690061	160.439	0.418029	15	CACCCCATGATGATAGATTAATTAGCATAA	AGGTGAGTGACAGCT	-
tmp_20-50	UP00212_1	-12	0.0704072	163.697	0.422589	17	CACCCCATGATGATAGATTAATTAGCATAA	AGTATTTAATTAATTCG	-
tmp_20-50	MA0058.3	-1	0.0708534	164.734	0.422589	10	CACCCCATGATGATAGATTAATTAGCATAA	ACCACGTGCT	+
tmp_20-50	MA0603.1	-2	0.0708534	164.734	0.422589	10	CACCCCATGATGATAGATTAATTAGCATAA	GCACGTGACC	-
tmp_20-50	MYC_HUMAN.H10MO.A	-1	0.0715727	166.407	0.425088	11	CACCCCATGATGATAGATTAATTAGCATAA	GCCACGTGCTC	-
tmp_20-50	MA0768.1	-5	0.0717498	166.818	0.425544	15	CACCCCATGATGATAGATTAATTAGCATAA	AAAGATCAAAGGGTT	+
tmp_20-50	UP00130_1	-13	0.0730339	169.804	0.430156	17	CACCCCATGATGATAGATTAATTAGCATAA	GTAATTAATTAAATAAT	+
tmp_20-50	JDP2_HUMAN.H10MO.D	-4	0.0737828	171.545	0.431421	12	CACCCCATGATGATAGATTAATTAGCATAA	TGATGACGTCAT	+
tmp_20-50	MAF_HUMAN.H10MO.B	-6	0.0738011	171.588	0.431421	8	CACCCCATGATGATAGATTAATTAGCATAA	TTGCTGAC	+
tmp_20-50	MAF_MOUSE.H10MO.B	-6	0.0738011	171.588	0.431421	8	CACCCCATGATGATAGATTAATTAGCATAA	TTGCTGAC	+
tmp_20-50	MA0171.1	-18	0.0738581	171.72	0.431421	7	CACCCCATGATGATAGATTAATTAGCATAA	CAATTAA	-
tmp_20-50	UP00071_1	-16	0.0740989	172.28	0.431906	14	CACCCCATGATGATAGATTAATTAGCATAA	CTTAATTATAATTAAA	-
tmp_20-50	GLIS1_HUMAN.H10MO.D	3	0.074825	173.968	0.434677	10	CACCCCATGATGATAGATTAATTAGCATAA	AGACCCCCCACGA	-
tmp_20-50	MA0736.1	2	0.0750144	174.408	0.434951	12	CACCCCATGATGATAGATTAATTAGCATAA	GACCCCCCGCGAAG	+
tmp_20-50	NKX61_HUMAN.H10MO.D	-8	0.0750769	174.554	0.434951	19	CACCCCATGATGATAGATTAATTAGCATAA	TAATTAAAGGTAATTAATT	-
tmp_20-50	UP00080_1	-13	0.0757463	176.11	0.437635	17	CACCCCATGATGATAGATTAATTAGCATAA	TAAACTGATAAGAAGAT	+
tmp_20-50	UP00138_1	-14	0.0769295	178.861	0.441468	16	CACCCCATGATGATAGATTAATTAGCATAA	CAGGTAATTACCTCAG	+
tmp_20-50	UP00118_1	-14	0.0769295	178.861	0.441468	16	CACCCCATGATGATAGATTAATTAGCATAA	GACCTCATTAATAACT	-
tmp_20-50	UP00205_1	-6	0.0769295	178.861	0.441468	16	CACCCCATGATGATAGATTAATTAGCATAA	ATATTGACAGGTGCTT	-
tmp_20-50	MA0190.1	-18	0.0780162	181.388	0.445841	6	CACCCCATGATGATAGATTAATTAGCATAA	GGATTA	-
tmp_20-50	UP00154_1	-12	0.0785469	182.622	0.446525	17	CACCCCATGATGATAGATTAATTAGCATAA	TCGCGATAATTACCGAC	+
tmp_20-50	UP00222_1	-13	0.0785469	182.622	0.446525	17	CACCCCATGATGATAGATTAATTAGCATAA	ACGGCTAGTTAACAGCT	-
tmp_20-50	MA0648.1	-16	0.0811306	188.629	0.458812	10	CACCCCATGATGATAGATTAATTAGCATAA	GGGGATTAGC	-
tmp_20-50	CEBPZ_HUMAN.H10MO.D	-16	0.0815725	189.656	0.458812	11	CACCCCATGATGATAGATTAATTAGCATAA	GCTGATTGGCT	+
tmp_20-50	CEBPZ_MOUSE.H10MO.D	-16	0.0815725	189.656	0.458812	11	CACCCCATGATGATAGATTAATTAGCATAA	GCTGATTGGCT	+
tmp_20-50	MA0102.3	-21	0.0815725	189.656	0.458812	9	CACCCCATGATGATAGATTAATTAGCATAA	ATTGCACAATA	+
tmp_20-50	UP00226_1	-6	0.0828762	192.687	0.465527	16	CACCCCATGATGATAGATTAATTAGCATAA	GTATTGACAGGTCTTT	-
tmp_20-50	CTCFL_HUMAN.H10MO.A	3	0.0831818	193.398	0.466011	16	CACCCCATGATGATAGATTAATTAGCATAA	TAGCGCCCCCTGGTGGCCA	-
tmp_20-50	UP00129_1	-10	0.0844211	196.279	0.471709	17	CACCCCATGATGATAGATTAATTAGCATAA	GAATTAATTAATTAATT	-
tmp_20-50	UP00238_1	-13	0.0844211	196.279	0.471709	17	CACCCCATGATGATAGATTAATTAGCATAA	CAAAGTAATTAATTATC	-
tmp_20-50	MA0680.1	-10	0.0848336	197.238	0.472151	10	CACCCCATGATGATAGATTAATTAGCATAA	TAATCGATTA	-
tmp_20-50	ATF7_HUMAN.H10MO.D	-6	0.0851661	198.011	0.473381	11	CACCCCATGATGATAGATTAATTAGCATAA	ATGACGTCATC	-
tmp_20-50	MA0775.1	-9	0.0855452	198.893	0.474246	8	CACCCCATGATGATAGATTAATTAGCATAA	TTGACAGG	+
tmp_20-50	MA0151.1	-16	0.0873057	202.986	0.482118	6	CACCCCATGATGATAGATTAATTAGCATAA	TTTAAT	-
tmp_20-50	TWST1_HUMAN.H10MO.D	-2	0.0886823	206.186	0.487101	10	CACCCCATGATGATAGATTAATTAGCATAA	CCACCTGGGT	-
tmp_20-50	TWST1_MOUSE.H10MO.D	-2	0.0886823	206.186	0.487101	10	CACCCCATGATGATAGATTAATTAGCATAA	CCACCTGGGT	-
tmp_20-50	ATF1_HUMAN.H10MO.B	-5	0.0888962	206.684	0.487101	11	CACCCCATGATGATAGATTAATTAGCATAA	GGTGACGTCAT	+
tmp_20-50	DBP_HUMAN.H10MO.B	-20	0.0888962	206.684	0.487101	10	CACCCCATGATGATAGATTAATTAGCATAA	TGTTACATAAC	-
tmp_20-50	DBP_MOUSE.H10MO.B	-20	0.0888962	206.684	0.487101	10	CACCCCATGATGATAGATTAATTAGCATAA	TGTTACATAAC	-
tmp_20-50	UP00105_1	-11	0.0906744	210.818	0.491275	17	CACCCCATGATGATAGATTAATTAGCATAA	AATTAATTAATTAATTC	+
tmp_20-50	UP00161_1	-12	0.0906744	210.818	0.491275	17	CACCCCATGATGATAGATTAATTAGCATAA	GAAAACTAGTTAACATC	+
tmp_20-50	TAL1_HUMAN.H10MO.S	0	0.0909567	211.474	0.491275	12	CACCCCATGATGATAGATTAATTAGCATAA	GAACAGATGGTC	+
tmp_20-50	TAL1_MOUSE.H10MO.S	0	0.0909567	211.474	0.491275	12	CACCCCATGATGATAGATTAATTAGCATAA	GAACAGATGGTC	+
tmp_20-50	MA0182.1	-17	0.0910462	211.682	0.491275	7	CACCCCATGATGATAGATTAATTAGCATAA	TTTATTA	+
tmp_20-50	MA0498.2	-9	0.0910462	211.682	0.491275	7	CACCCCATGATGATAGATTAATTAGCATAA	TTGACAG	+
tmp_20-50	SNAI2_HUMAN.H10MO.C	-3	0.0910462	211.682	0.491275	7	CACCCCATGATGATAGATTAATTAGCATAA	CACCTGA	-
tmp_20-50	SNAI2_MOUSE.H10MO.C	-3	0.0910462	211.682	0.491275	7	CACCCCATGATGATAGATTAATTAGCATAA	CACCTGA	-
tmp_20-50	MA0165.1	-24	0.0910462	211.682	0.491275	6	CACCCCATGATGATAGATTAATTAGCATAA	TCATAAA	-
tmp_20-50	MA0834.1	-4	0.0913234	212.327	0.491522	14	CACCCCATGATGATAGATTAATTAGCATAA	CGATGACGTCATCG	+
tmp_20-50	MA0139.1	3	0.0920417	213.997	0.494278	16	CACCCCATGATGATAGATTAATTAGCATAA	TAGCGCCCCCTGGTGGCCA	-
tmp_20-50	MA0877.1	-16	0.0926809	215.483	0.494278	10	CACCCCATGATGATAGATTAATTAGCATAA	AGCAATTAGC	-
tmp_20-50	USF1_HUMAN.H10MO.A	-2	0.0926809	215.483	0.494278	10	CACCCCATGATGATAGATTAATTAGCATAA	CCACGTGACC	-
tmp_20-50	USF1_MOUSE.H10MO.A	-2	0.0926809	215.483	0.494278	10	CACCCCATGATGATAGATTAATTAGCATAA	CCACGTGACC	-
tmp_20-50	NRL_HUMAN.H10MO.D	-16	0.0927667	215.683	0.494278	11	CACCCCATGATGATAGATTAATTAGCATAA	CTGCGTCAGCA	-
tmp_20-50	SRBP1_HUMAN.H10MO.B	2	0.0927667	215.683	0.494278	9	CACCCCATGATGATAGATTAATTAGCATAA	CTCACCCCACC	-
tmp_20-50	SRBP1_MOUSE.H10MO.B	2	0.0927667	215.683	0.494278	9	CACCCCATGATGATAGATTAATTAGCATAA	CTCACCCCACC	-
tmp_20-50	UP00057_2	-2	0.0937751	218.027	0.497784	15	CACCCCATGATGATAGATTAATTAGCATAA	TCTCCTGCTGTGTGG	-
tmp_20-50	UP00200_1	-12	0.093949	218.431	0.497784	17	CACCCCATGATGATAGATTAATTAGCATAA	GAAAATTAATTACTTCG	+
tmp_20-50	UP00033_1	5	0.093949	218.431	0.497784	12	CACCCCATGATGATAGATTAATTAGCATAA	TTATCCATCCCATAATA	-
tmp_20-50	MA0605.1	-5	0.0942452	219.12	0.497784	8	CACCCCATGATGATAGATTAATTAGCATAA	GATGACGT	+
tmp_30-60	SOX2	-10	1.46055e-06	0.00339578	0.00304127	15	TGATAGATTAATTAGCATAACAATGGCAAA	ATTTGCATAACAATG	-
tmp_30-60	SMAD1	-10	1.82501e-06	0.00424315	0.00304127	16	TGATAGATTAATTAGCATAACAATGGCAAA	ATTTGCATAACAAAGG	-
tmp_30-60	OCT4	-10	2.49637e-06	0.00580405	0.00304127	15	TGATAGATTAATTAGCATAACAATGGCAAA	ATTTGCATAACAATG	-
tmp_30-60	MA0789.1	-10	2.84148e-06	0.00660644	0.00304127	9	TGATAGATTAATTAGCATAACAATGGCAAA	ATTTGCATA	-
tmp_30-60	MA0142.1	-10	6.20477e-06	0.0144261	0.00357163	15	TGATAGATTAATTAGCATAACAATGGCAAA	ATTTGCATAACAAAG	-
tmp_30-60	NANOG	-10	7.26142e-06	0.0168828	0.00357163	16	TGATAGATTAATTAGCATAACAATGGCAAA	ATTAGCATGACAATGG	-
tmp_30-60	SOX2_HUMAN.H10MO.B	-10	7.26142e-06	0.0168828	0.00357163	16	TGATAGATTAATTAGCATAACAATGGCAAA	ATTTGCATAACAATGG	-
tmp_30-60	SOX2_MOUSE.H10MO.A	-10	7.26142e-06	0.0168828	0.00357163	16	TGATAGATTAATTAGCATAACAATGGCAAA	ATTTGCATAACAATGG	-
tmp_30-60	MA0143.2	-11	7.50825e-06	0.0174567	0.00357163	15	TGATAGATTAATTAGCATAACAATGGCAAA	TTTGCATAACAAAGG	-
tmp_30-60	MA0787.1	-8	9.22504e-06	0.0214482	0.00394947	12	TGATAGATTAATTAGCATAACAATGGCAAA	TAATTTGCATAA	-
tmp_30-60	PO5F1_MOUSE.H10MO.A	-10	1.04468e-05	0.0242888	0.00406593	16	TGATAGATTAATTAGCATAACAATGGCAAA	ATTTGCATAACAAAGG	-
tmp_30-60	PO5F1_HUMAN.H10MO.A	-10	3.01346e-05	0.0700629	0.0107511	16	TGATAGATTAATTAGCATAACAATGGCAAA	ATTTGCATAACAATGG	-
tmp_30-60	MA0784.1	-7	3.74426e-05	0.0870541	0.0123309	14	TGATAGATTAATTAGCATAACAATGGCAAA	CTAATTTGCATATT	-
tmp_30-60	MA0788.1	-8	5.23154e-05	0.121633	0.0159982	13	TGATAGATTAATTAGCATAACAATGGCAAA	AAATTAGCATAAT	-
tmp_30-60	MA0087.1	-17	5.96659e-05	0.138723	0.0170296	7	TGATAGATTAATTAGCATAACAATGGCAAA	AAACAAT	-
tmp_30-60	SOX9_HUMAN.H10MO.B	-16	6.94619e-05	0.161499	0.0170437	11	TGATAGATTAATTAGCATAACAATGGCAAA	AGAACAATGGG	-
tmp_30-60	SOX9_MOUSE.H10MO.B	-16	6.94619e-05	0.161499	0.0170437	11	TGATAGATTAATTAGCATAACAATGGCAAA	AGAACAATGGG	-
tmp_30-60	MA0786.1	-8	7.51559e-05	0.174738	0.0170437	12	TGATAGATTAATTAGCATAACAATGGCAAA	TAATTTGCATAA	-
tmp_30-60	NANOG_MOUSE.H10MO.A	-10	7.56392e-05	0.175861	0.0170437	17	TGATAGATTAATTAGCATAACAATGGCAAA	ATTTGCATAACAAAGGA	-
tmp_30-60	PO2F2_MOUSE.H10MO.B	-10	9.12512e-05	0.212159	0.0193563	9	TGATAGATTAATTAGCATAACAATGGCAAA	ATTTGCATA	-
tmp_30-60	PO2F2_HUMAN.H10MO.D	-8	9.78723e-05	0.227553	0.0193563	16	TGATAGATTAATTAGCATAACAATGGCAAA	TAATTTGCATATTCAT	+
tmp_30-60	VSX2_HUMAN.H10MO.D	-8	0.000103987	0.24177	0.0193563	11	TGATAGATTAATTAGCATAACAATGGCAAA	TAATTAGCTAA	+
tmp_30-60	VSX2_MOUSE.H10MO.D	-8	0.000103987	0.24177	0.0193563	11	TGATAGATTAATTAGCATAACAATGGCAAA	TAATTAGCTAA	+
tmp_30-60	MA0627.1	-6	0.000128413	0.298561	0.022302	16	TGATAGATTAATTAGCATAACAATGGCAAA	TCTAATTTGCATACAA	-
tmp_30-60	MA0453.1	-7	0.000132961	0.309135	0.022302	12	TGATAGATTAATTAGCATAACAATGGCAAA	CTAATTTGCATA	-
tmp_30-60	NANOG_HUMAN.H10MO.A	-9	0.00013544	0.314898	0.022302	17	TGATAGATTAATTAGCATAACAATGGCAAA	AATTTGCATAACAAAGG	-
tmp_30-60	MA0143.3	-18	0.000144542	0.33606	0.0229193	8	TGATAGATTAATTAGCATAACAATGGCAAA	AACAAAGG	-
tmp_30-60	UP00179_1	-6	0.000150898	0.350837	0.0230725	16	TGATAGATTAATTAGCATAACAATGGCAAA	TCTAATTTGCATACAA	-
tmp_30-60	MA0792.1	-10	0.00017876	0.415618	0.0263903	9	TGATAGATTAATTAGCATAACAATGGCAAA	ATTTGCATA	-
tmp_30-60	UP00191_1	-6	0.000186769	0.434238	0.0266535	16	TGATAGATTAATTAGCATAACAATGGCAAA	TCTAATTTGCATACAA	-
tmp_30-60	MA0199.1	0	0.000215479	0.500988	0.0297586	5	TGATAGATTAATTAGCATAACAATGGCAAA	TGATA	+
tmp_30-60	MA0785.1	-9	0.000277497	0.64518	0.0368993	12	TGATAGATTAATTAGCATAACAATGGCAAA	AATTTGCATATT	-
tmp_30-60	SOX5_HUMAN.H10MO.C	-17	0.000293039	0.681317	0.0368993	8	TGATAGATTAATTAGCATAACAATGGCAAA	TAACAATA	-
tmp_30-60	SOX5_MOUSE.H10MO.C	-17	0.000293039	0.681317	0.0368993	8	TGATAGATTAATTAGCATAACAATGGCAAA	TAACAATA	-
tmp_30-60	MA0077.1	-17	0.000317827	0.738949	0.0388771	9	TGATAGATTAATTAGCATAACAATGGCAAA	GAACAATGG	-
tmp_30-60	MA0241.1	-8	0.000550322	1.2795	0.0607027	7	TGATAGATTAATTAGCATAACAATGGCAAA	TAATTAG	-
tmp_30-60	SOX15_HUMAN.H10MO.D	-18	0.000550322	1.2795	0.0607027	7	TGATAGATTAATTAGCATAACAATGGCAAA	AACAATG	-
tmp_30-60	SOX15_MOUSE.H10MO.D	-18	0.000550322	1.2795	0.0607027	7	TGATAGATTAATTAGCATAACAATGGCAAA	AACAATG	-
tmp_30-60	P5F1B_HUMAN.H10MO.D	-8	0.00055297	1.28566	0.0607027	16	TGATAGATTAATTAGCATAACAATGGCAAA	TAATTTGCATATTCAT	+
tmp_30-60	PO3F4_HUMAN.H10MO.D	-8	0.000586029	1.36252	0.0623014	17	TGATAGATTAATTAGCATAACAATGGCAAA	TAATTTGCATAATTTAT	+
tmp_30-60	MA0177.1	-8	0.000596639	1.38718	0.0623014	7	TGATAGATTAATTAGCATAACAATGGCAAA	TAATTAG	-
tmp_30-60	MA0172.1	-7	0.000646501	1.50311	0.0637532	7	TGATAGATTAATTAGCATAACAATGGCAAA	TTAATTA	+
tmp_30-60	MA0228.1	-8	0.000646501	1.50311	0.0637532	7	TGATAGATTAATTAGCATAACAATGGCAAA	TAATTAG	-
tmp_30-60	MA0507.1	-7	0.000655215	1.52337	0.0637532	13	TGATAGATTAATTAGCATAACAATGGCAAA	TTCATTTGCATAT	+
tmp_30-60	MA0167.1	-7	0.00070016	1.62787	0.0651644	7	TGATAGATTAATTAGCATAACAATGGCAAA	TTAATTA	+
tmp_30-60	MA0194.1	-7	0.00070016	1.62787	0.0651644	7	TGATAGATTAATTAGCATAACAATGGCAAA	TTAATTA	+
tmp_30-60	MA0209.1	-8	0.000757885	1.76208	0.069036	7	TGATAGATTAATTAGCATAACAATGGCAAA	TAATTAG	-
tmp_30-60	MA0238.1	-8	0.000819961	1.90641	0.0731345	7	TGATAGATTAATTAGCATAACAATGGCAAA	TAATTAA	-
tmp_30-60	MA0256.1	-8	0.000886694	2.06156	0.0774727	7	TGATAGATTAATTAGCATAACAATGGCAAA	TCATTAG	-
tmp_30-60	MA0208.1	-7	0.00111822	2.59987	0.0938704	7	TGATAGATTAATTAGCATAACAATGGCAAA	TTAATTA	-
tmp_30-60	MA0224.1	-8	0.00111822	2.59987	0.0938704	7	TGATAGATTAATTAGCATAACAATGGCAAA	TAATTAC	-
tmp_30-60	MA0515.1	-16	0.00127224	2.95795	0.104746	10	TGATAGATTAATTAGCATAACAATGGCAAA	AAAACAATGG	-
tmp_30-60	MA0240.1	-7	0.00140479	3.26615	0.113477	7	TGATAGATTAATTAGCATAACAATGGCAAA	TTAATTA	+
tmp_30-60	MA0658.1	-6	0.00143684	3.34065	0.113916	10	TGATAGATTAATTAGCATAACAATGGCAAA	GCTAATTAGT	-
tmp_30-60	ALX4_HUMAN.H10MO.D	-3	0.00147063	3.41921	0.114475	12	TGATAGATTAATTAGCATAACAATGGCAAA	TAATTTAATTAA	+
tmp_30-60	MA0132.1	-9	0.00157996	3.67341	0.120789	6	TGATAGATTAATTAGCATAACAATGGCAAA	AATTAG	-
tmp_30-60	EMX2_HUMAN.H10MO.D	-8	0.00164081	3.81487	0.12324	12	TGATAGATTAATTAGCATAACAATGGCAAA	TAATTAGCTAAT	+
tmp_30-60	MA0246.1	0	0.00171899	3.99666	0.126886	6	TGATAGATTAATTAGCATAACAATGGCAAA	TGATAC	+
tmp_30-60	DLX1_HUMAN.H10MO.D	-8	0.00187148	4.35119	0.126886	16	TGATAGATTAATTAGCATAACAATGGCAAA	TAATTAGCATAATTTA	-
tmp_30-60	MA0173.1	-11	0.00189363	4.40269	0.126886	7	TGATAGATTAATTAGCATAACAATGGCAAA	TTAACAT	+
tmp_30-60	MA0178.1	-7	0.00189363	4.40269	0.126886	7	TGATAGATTAATTAGCATAACAATGGCAAA	TTAATTA	+
tmp_30-60	MA0180.1	-6	0.00192976	4.48669	0.126886	9	TGATAGATTAATTAGCATAACAATGGCAAA	TTTAATTAG	+
tmp_30-60	MA0217.1	-17	0.00196843	4.57661	0.126886	5	TGATAGATTAATTAGCATAACAATGGCAAA	TAACA	+
tmp_30-60	DRGX_HUMAN.H10MO.D	-3	0.00197589	4.59395	0.126886	11	TGATAGATTAATTAGCATAACAATGGCAAA	TAATTTAATTA	+
tmp_30-60	PHX2A_HUMAN.H10MO.D	-3	0.00197589	4.59395	0.126886	11	TGATAGATTAATTAGCATAACAATGGCAAA	TAATTTAATTA	+
tmp_30-60	PO3F1_HUMAN.H10MO.C	-11	0.00202109	4.69904	0.126886	14	TGATAGATTAATTAGCATAACAATGGCAAA	TTTGCATTACAATG	-
tmp_30-60	PO3F1_MOUSE.H10MO.C	-11	0.00202109	4.69904	0.126886	14	TGATAGATTAATTAGCATAACAATGGCAAA	TTTGCATTACAATG	-
tmp_30-60	MA0621.1	-5	0.00209049	4.86039	0.126886	11	TGATAGATTAATTAGCATAACAATGGCAAA	AATTAATTAGT	+
tmp_30-60	MA0200.1	-8	0.00219342	5.09971	0.126886	7	TGATAGATTAATTAGCATAACAATGGCAAA	TAATTAG	-
tmp_30-60	MA0236.1	-8	0.00219342	5.09971	0.126886	7	TGATAGATTAATTAGCATAACAATGGCAAA	TAATTAA	-
tmp_30-60	RFX4_HUMAN.H10MO.D	-16	0.00226478	5.2656	0.126886	14	TGATAGATTAATTAGCATAACAATGGCAAA	GTTACCATGGCAACG	-
tmp_30-60	MA0078.1	-18	0.00232966	5.41645	0.126886	9	TGATAGATTAATTAGCATAACAATGGCAAA	GACAATGAA	-
tmp_30-60	PO2F1_HUMAN.H10MO.B	-10	0.00232966	5.41645	0.126886	9	TGATAGATTAATTAGCATAACAATGGCAAA	ATTTGCATA	-
tmp_30-60	PO2F1_MOUSE.H10MO.B	-10	0.00232966	5.41645	0.126886	9	TGATAGATTAATTAGCATAACAATGGCAAA	ATTTGCATA	-
tmp_30-60	SOX13_HUMAN.H10MO.D	-17	0.00234465	5.45131	0.126886	8	TGATAGATTAATTAGCATAACAATGGCAAA	GAACAATG	-
tmp_30-60	SOX13_MOUSE.H10MO.D	-17	0.00234465	5.45131	0.126886	8	TGATAGATTAATTAGCATAACAATGGCAAA	GAACAATG	-
tmp_30-60	EMX1_HUMAN.H10MO.D	-8	0.0023941	5.56629	0.126886	12	TGATAGATTAATTAGCATAACAATGGCAAA	TAATTAGCTAAT	+
tmp_30-60	UP00401_1	-15	0.00246597	5.73338	0.126886	14	TGATAGATTAATTAGCATAACAATGGCAAA	TAAAACAAAGGCAT	+
tmp_30-60	MA0181.1	-8	0.00253676	5.89797	0.126886	7	TGATAGATTAATTAGCATAACAATGGCAAA	TAATTAA	-
tmp_30-60	MA0184.1	-8	0.00253676	5.89797	0.126886	7	TGATAGATTAATTAGCATAACAATGGCAAA	TAATTAG	-
tmp_30-60	MA0202.1	-8	0.00253676	5.89797	0.126886	7	TGATAGATTAATTAGCATAACAATGGCAAA	TAATTAG	-
tmp_30-60	MA0257.1	-8	0.00253676	5.89797	0.126886	7	TGATAGATTAATTAGCATAACAATGGCAAA	TAATTAA	-
tmp_30-60	MA0075.1	-9	0.0025734	5.98317	0.126886	5	TGATAGATTAATTAGCATAACAATGGCAAA	AATTA	+
tmp_30-60	PDX1_HUMAN.H10MO.C	-6	0.00263795	6.13322	0.126886	9	TGATAGATTAATTAGCATAACAATGGCAAA	GGTAATTAG	+
tmp_30-60	PDX1_MOUSE.H10MO.C	-6	0.00263795	6.13322	0.126886	9	TGATAGATTAATTAGCATAACAATGGCAAA	GGTAATTAG	+
tmp_30-60	MA0230.1	-7	0.00272666	6.33949	0.126886	7	TGATAGATTAATTAGCATAACAATGGCAAA	TTAATTA	+
tmp_30-60	MA0700.1	-6	0.00292676	6.80472	0.132033	10	TGATAGATTAATTAGCATAACAATGGCAAA	GTTAATTAGT	-
tmp_30-60	MA0232.1	-8	0.00304901	7.08894	0.1334	6	TGATAGATTAATTAGCATAACAATGGCAAA	TAATTA	-
tmp_30-60	MA0726.1	-7	0.00305602	7.10525	0.1334	8	TGATAGATTAATTAGCATAACAATGGCAAA	CTAATTAG	-
tmp_30-60	UP00062_1	-13	0.00314501	7.31215	0.1334	17	TGATAGATTAATTAGCATAACAATGGCAAA	AGAAGAACAAAGGACTA	+
tmp_30-60	MA0189.1	-8	0.00314706	7.31693	0.1334	7	TGATAGATTAATTAGCATAACAATGGCAAA	TAATTAA	-
tmp_30-60	UP00127_1	-4	0.00326883	7.60004	0.133914	16	TGATAGATTAATTAGCATAACAATGGCAAA	AGGTTAATTAGCTGAT	+
tmp_30-60	UP00030_1	-13	0.00328824	7.64516	0.133914	17	TGATAGATTAATTAGCATAACAATGGCAAA	ATAAGAACAAAGGACTA	+
tmp_30-60	RFX3_HUMAN.H10MO.B	-17	0.00330934	7.69422	0.133914	13	TGATAGATTAATTAGCATAACAATGGCAAA	TTACCATGGCAACC	-
tmp_30-60	RFX3_MOUSE.H10MO.B	-17	0.00330934	7.69422	0.133914	13	TGATAGATTAATTAGCATAACAATGGCAAA	TTACCATGGCAACC	-
tmp_30-60	MA0866.1	-18	0.00331559	7.70875	0.133914	12	TGATAGATTAATTAGCATAACAATGGCAAA	AACAATGGTAGTGTT	+
tmp_30-60	MA0226.1	-7	0.00362782	8.43468	0.14191	7	TGATAGATTAATTAGCATAACAATGGCAAA	TTAATTA	+
tmp_30-60	UP00101_1	-12	0.00364616	8.47732	0.14191	14	TGATAGATTAATTAGCATAACAATGGCAAA	GTTTAGAACAATTA	-
tmp_30-60	MA0068.2	-7	0.00371608	8.6399	0.143329	8	TGATAGATTAATTAGCATAACAATGGCAAA	CTAATTAG	-
tmp_30-60	UP00039_2	-10	0.00375568	8.73195	0.143562	17	TGATAGATTAATTAGCATAACAATGGCAAA	AACACCAAAACAAAGGA	+
tmp_30-60	MA0251.1	-7	0.00389309	9.05144	0.145593	7	TGATAGATTAATTAGCATAACAATGGCAAA	TTAATTA	+
tmp_30-60	MA0221.1	-8	0.00389309	9.05144	0.145593	7	TGATAGATTAATTAGCATAACAATGGCAAA	TCATTAG	-
tmp_30-60	MA0229.1	-8	0.00396403	9.21637	0.145593	8	TGATAGATTAATTAGCATAACAATGGCAAA	TAATTAGA	-
tmp_30-60	PHX2B_HUMAN.H10MO.D	-3	0.00405185	9.42056	0.145593	11	TGATAGATTAATTAGCATAACAATGGCAAA	TAATTTAATTA	+
tmp_30-60	UNC4_HUMAN.H10MO.D	-3	0.00405185	9.42056	0.145593	11	TGATAGATTAATTAGCATAACAATGGCAAA	TAATTTAATTA	+
tmp_30-60	MA0867.1	-17	0.00410253	9.53837	0.145593	13	TGATAGATTAATTAGCATAACAATGGCAAA	GAACAATTGCAGTGTT	+
tmp_30-60	MA0179.1	-7	0.0041763	9.7099	0.145593	7	TGATAGATTAATTAGCATAACAATGGCAAA	TTAATTA	+
tmp_30-60	VSX1_HUMAN.H10MO.D	-8	0.00421228	9.79355	0.145593	14	TGATAGATTAATTAGCATAACAATGGCAAA	TAATTAGCTAATTT	+
tmp_30-60	PO6F2_HUMAN.H10MO.D	-6	0.00427636	9.94254	0.145593	11	TGATAGATTAATTAGCATAACAATGGCAAA	GTTAATTAGCT	+
tmp_30-60	SOX3_MOUSE.H10MO.C	-16	0.00427636	9.94254	0.145593	11	TGATAGATTAATTAGCATAACAATGGCAAA	GAGACAAAGGC	-
tmp_30-60	UP00256_1	-3	0.00428514	9.96294	0.145593	17	TGATAGATTAATTAGCATAACAATGGCAAA	TACATTAATTAACGCTC	-
tmp_30-60	MA0628.1	-6	0.00436934	10.1587	0.145593	10	TGATAGATTAATTAGCATAACAATGGCAAA	ATTAATTAAT	+
tmp_30-60	MA0886.1	-6	0.00436934	10.1587	0.145593	10	TGATAGATTAATTAGCATAACAATGGCAAA	GCTAATTAGC	+
tmp_30-60	MA0514.1	-16	0.00436934	10.1587	0.145593	10	TGATAGATTAATTAGCATAACAATGGCAAA	AAAACAAAGG	-
tmp_30-60	MA0206.1	-7	0.00447853	10.4126	0.145593	7	TGATAGATTAATTAGCATAACAATGGCAAA	TTAATTA	+
tmp_30-60	MA0220.1	-7	0.00447853	10.4126	0.145593	7	TGATAGATTAATTAGCATAACAATGGCAAA	TTAATTA	+
tmp_30-60	ISX_HUMAN.H10MO.D	-7	0.00448893	10.4368	0.145593	16	TGATAGATTAATTAGCATAACAATGGCAAA	TTAATTAGCTTAAATT	+
tmp_30-60	MA0869.1	-18	0.00459622	10.6862	0.146814	12	TGATAGATTAATTAGCATAACAATGGCAAA	AACAATTTCAGTGTT	+
tmp_30-60	UP00307_1	-12	0.00468762	10.8987	0.146814	18	TGATAGATTAATTAGCATAACAATGGCAAA	TTGTAGAACAATAGACCTCC	+
tmp_30-60	UP00174_1	-4	0.00469472	10.9152	0.146814	16	TGATAGATTAATTAGCATAACAATGGCAAA	AAGGTAATTAGCTCAT	+
tmp_30-60	VAX2_HUMAN.H10MO.D	-1	0.00469472	10.9152	0.146814	16	TGATAGATTAATTAGCATAACAATGGCAAA	AATAGGGTAATTAGTG	-
tmp_30-60	ALX3_HUMAN.H10MO.D	-3	0.00476073	11.0687	0.146814	11	TGATAGATTAATTAGCATAACAATGGCAAA	TAATTTAATTA	+
tmp_30-60	MA0195.1	-7	0.00480091	11.1621	0.146814	7	TGATAGATTAATTAGCATAACAATGGCAAA	TTAATTA	+
tmp_30-60	MA0191.1	-8	0.00480091	11.1621	0.146814	7	TGATAGATTAATTAGCATAACAATGGCAAA	TAATTAA	-
tmp_30-60	MEOX1_HUMAN.H10MO.D	-6	0.00490933	11.4142	0.14698	16	TGATAGATTAATTAGCATAACAATGGCAAA	GGTAATTAGCGTTAAT	+
tmp_30-60	UP00023_1	-14	0.00490933	11.4142	0.14698	16	TGATAGATTAATTAGCATAACAATGGCAAA	ATTGAACAATGGAATT	+
tmp_30-60	UP00264_1	-4	0.00490933	11.4142	0.14698	16	TGATAGATTAATTAGCATAACAATGGCAAA	ACGGTAATTAGCTCAG	-
tmp_30-60	LBX2_HUMAN.H10MO.D	-6	0.00502172	11.6755	0.147822	11	TGATAGATTAATTAGCATAACAATGGCAAA	GTTAATTAGGT	+
tmp_30-60	MA0027.2	-7	0.0051176	11.8984	0.147822	8	TGATAGATTAATTAGCATAACAATGGCAAA	CTAATTAG	-
tmp_30-60	UP00254_1	-4	0.00513314	11.9345	0.147822	16	TGATAGATTAATTAGCATAACAATGGCAAA	TACTTAATTAATACAT	-
tmp_30-60	MA0176.1	-7	0.00514464	11.9613	0.147822	7	TGATAGATTAATTAGCATAACAATGGCAAA	TTAATTG	+
tmp_30-60	MA0203.1	-8	0.00514464	11.9613	0.147822	7	TGATAGATTAATTAGCATAACAATGGCAAA	TCATTAA	-
tmp_30-60	LHX9_HUMAN.H10MO.D	-7	0.00520147	12.0934	0.148459	18	TGATAGATTAATTAGCATAACAATGGCAAA	CTAATTAGCTATTAATTA	+
tmp_30-60	MA0654.1	-7	0.00545108	12.6738	0.149172	8	TGATAGATTAATTAGCATAACAATGGCAAA	TTAATTAG	-
tmp_30-60	MA0705.1	-7	0.00545108	12.6738	0.149172	8	TGATAGATTAATTAGCATAACAATGGCAAA	CTAATTAG	-
tmp_30-60	UP00251_1	-3	0.00556124	12.9299	0.149172	17	TGATAGATTAATTAGCATAACAATGGCAAA	TCAATTAATTAATGGAT	-
tmp_30-60	MEOX2_HUMAN.H10MO.D	-7	0.00558429	12.9835	0.149172	11	TGATAGATTAATTAGCATAACAATGGCAAA	TTAATTATGAT	+
tmp_30-60	RX_HUMAN.H10MO.D	-7	0.00558429	12.9835	0.149172	11	TGATAGATTAATTAGCATAACAATGGCAAA	TTAATTAGCAA	+
tmp_30-60	PO2F3_HUMAN.H10MO.D	-7	0.00560054	13.0213	0.149172	14	TGATAGATTAATTAGCATAACAATGGCAAA	CAAATTTGCATAAC	-
tmp_30-60	UP00391_1	-6	0.00560054	13.0213	0.149172	14	TGATAGATTAATTAGCATAACAATGGCAAA	ACTAATTACCTCAA	-
tmp_30-60	UP00214_1	-4	0.00560975	13.0427	0.149172	16	TGATAGATTAATTAGCATAACAATGGCAAA	ACGGTAATTAGCTCAT	+
tmp_30-60	UP00215_1	-4	0.00560975	13.0427	0.149172	16	TGATAGATTAATTAGCATAACAATGGCAAA	ACGTTAATTAACCCAG	+
tmp_30-60	MA0132.2	-7	0.00580462	13.4957	0.149495	8	TGATAGATTAATTAGCATAACAATGGCAAA	GTAATTAG	+
tmp_30-60	MA0618.1	-7	0.00580462	13.4957	0.149495	8	TGATAGATTAATTAGCATAACAATGGCAAA	TTAATTAG	+
tmp_30-60	MA0702.1	-7	0.00580462	13.4957	0.149495	8	TGATAGATTAATTAGCATAACAATGGCAAA	TTAATTAA	-
tmp_30-60	UP00108_1	-3	0.00580584	13.4986	0.149495	17	TGATAGATTAATTAGCATAACAATGGCAAA	TAAACTAATTAGCTGAG	+
tmp_30-60	MA0904.1	-4	0.00586333	13.6322	0.149495	16	TGATAGATTAATTAGCATAACAATGGCAAA	ACGGTAATTAGCTCAT	+
tmp_30-60	MA0457.1	-8	0.00590125	13.7204	0.149495	7	TGATAGATTAATTAGCATAACAATGGCAAA	TAATTAA	-
tmp_30-60	SOX10_HUMAN.H10MO.D	-19	0.00590125	13.7204	0.149495	7	TGATAGATTAATTAGCATAACAATGGCAAA	ACAAAGA	-
tmp_30-60	SOX10_MOUSE.H10MO.D	-19	0.00590125	13.7204	0.149495	7	TGATAGATTAATTAGCATAACAATGGCAAA	ACAAAGA	-
tmp_30-60	UP00256_2	-3	0.0060605	14.0907	0.149908	17	TGATAGATTAATTAGCATAACAATGGCAAA	TCCACTAATTAGCGGTT	+
tmp_30-60	MA0207.1	0	0.00607777	14.1308	0.149908	6	TGATAGATTAATTAGCATAACAATGGCAAA	TGACAG	+
tmp_30-60	MA0231.1	-8	0.00607777	14.1308	0.149908	6	TGATAGATTAATTAGCATAACAATGGCAAA	TAGTTA	-
tmp_30-60	MA0197.1	-8	0.0061793	14.3669	0.150313	8	TGATAGATTAATTAGCATAACAATGGCAAA	TAATTAAA	-
tmp_30-60	NOTO_HUMAN.H10MO.D	-6	0.00653945	15.2042	0.153015	11	TGATAGATTAATTAGCATAACAATGGCAAA	GTTAATTAGGT	+
tmp_30-60	MA0442.1	-19	0.00654194	15.21	0.153015	6	TGATAGATTAATTAGCATAACAATGGCAAA	ACAAAG	-
tmp_30-60	MA0704.1	-7	0.0065763	15.2899	0.153015	8	TGATAGATTAATTAGCATAACAATGGCAAA	TTAATTAA	+
tmp_30-60	MA0720.1	-7	0.0065763	15.2899	0.153015	8	TGATAGATTAATTAGCATAACAATGGCAAA	TTAATTAG	-
tmp_30-60	UP00189_1	-4	0.00669003	15.5543	0.153927	16	TGATAGATTAATTAGCATAACAATGGCAAA	ACGGTAATTAGCTCAG	+
tmp_30-60	UP00064_1	-12	0.00669003	15.5543	0.153927	16	TGATAGATTAATTAGCATAACAATGGCAAA	TTTTAGAACAATTGAA	-
tmp_30-60	MA0716.1	-7	0.0069968	16.2676	0.158059	8	TGATAGATTAATTAGCATAACAATGGCAAA	TTAATTAG	-
tmp_30-60	ARX_HUMAN.H10MO.D	-2	0.0070146	16.3089	0.158059	13	TGATAGATTAATTAGCATAACAATGGCAAA	TTAATTTAATTAG	+
tmp_30-60	MA0084.1	-15	0.00728953	16.9482	0.161701	9	TGATAGATTAATTAGCATAACAATGGCAAA	GTAAACAAT	+
tmp_30-60	RAX2_HUMAN.H10MO.D	-3	0.00743778	17.2928	0.163392	12	TGATAGATTAATTAGCATAACAATGGCAAA	TAATTTAATTAG	-
tmp_30-60	UP00124_1	-4	0.00762487	17.7278	0.16448	16	TGATAGATTAATTAGCATAACAATGGCAAA	AAGGTAATTAGCTCAT	+
tmp_30-60	MA0510.2	-15	0.00762487	17.7278	0.16448	15	TGATAGATTAATTAGCATAACAATGGCAAA	CGTTGCCATGGCAACG	-
tmp_30-60	MA0454.1	-18	0.00764531	17.7753	0.16448	11	TGATAGATTAATTAGCATAACAATGGCAAA	AACAGTAGCAG	+
tmp_30-60	MA0715.1	-3	0.00764531	17.7753	0.16448	11	TGATAGATTAATTAGCATAACAATGGCAAA	TAATTTAATTA	+
tmp_30-60	MA0725.1	-7	0.00791344	18.3987	0.166087	8	TGATAGATTAATTAGCATAACAATGGCAAA	ATAATTAG	-
tmp_30-60	MA0710.1	-6	0.00803269	18.676	0.166087	10	TGATAGATTAATTAGCATAACAATGGCAAA	GCTAATTAGC	+
tmp_30-60	UP00063_1	-6	0.0081238	18.8878	0.166087	14	TGATAGATTAATTAGCATAACAATGGCAAA	GTTAATTACCTCCA	-
tmp_30-60	MA0166.1	-8	0.00826314	19.2118	0.166087	7	TGATAGATTAATTAGCATAACAATGGCAAA	TCATTAA	-
tmp_30-60	MA0188.1	-8	0.00826314	19.2118	0.166087	7	TGATAGATTAATTAGCATAACAATGGCAAA	TAATTGG	-
tmp_30-60	PRRX2_HUMAN.H10MO.C	-8	0.00826314	19.2118	0.166087	7	TGATAGATTAATTAGCATAACAATGGCAAA	CAATTAA	-
tmp_30-60	PRRX2_MOUSE.H10MO.C	-8	0.00826314	19.2118	0.166087	7	TGATAGATTAATTAGCATAACAATGGCAAA	CAATTAA	-
tmp_30-60	LHX4_HUMAN.H10MO.D	-7	0.00847679	19.7085	0.169585	11	TGATAGATTAATTAGCATAACAATGGCAAA	CTAATTAACTT	-
tmp_30-60	MA0460.1	-12	0.00865874	20.1316	0.171804	9	TGATAGATTAATTAGCATAACAATGGCAAA	AAGGATAAT	+
tmp_30-60	SOX7_HUMAN.H10MO.D	-17	0.00868074	20.1827	0.171804	13	TGATAGATTAATTAGCATAACAATGGCAAA	AAACAATTTCATTGTT	-
tmp_30-60	MA0233.1	-17	0.00885498	20.5878	0.171804	5	TGATAGATTAATTAGCATAACAATGGCAAA	AAACA	+
tmp_30-60	UP00247_1	-3	0.00887253	20.6286	0.171804	17	TGATAGATTAATTAGCATAACAATGGCAAA	TGAACTAATTAGCCCAC	+
tmp_30-60	HXA2_HUMAN.H10MO.D	-6	0.00892339	20.7469	0.171804	11	TGATAGATTAATTAGCATAACAATGGCAAA	GGTAATTAGCG	+
tmp_30-60	MA0889.1	-6	0.00894887	20.8061	0.171804	10	TGATAGATTAATTAGCATAACAATGGCAAA	ACTAATTAGC	+
tmp_30-60	MA0600.2	-15	0.00906201	21.0692	0.1732	15	TGATAGATTAATTAGCATAACAATGGCAAA	CGTTGCCATGGCAACG	-
tmp_30-60	UP00162_1	-3	0.00925102	21.5086	0.176026	17	TGATAGATTAATTAGCATAACAATGGCAAA	AGAACTAATTAGTGGAC	+
tmp_30-60	MA0250.1	-7	0.00942965	21.9239	0.176837	7	TGATAGATTAATTAGCATAACAATGGCAAA	TTAATTG	+
tmp_30-60	MA0793.1	-7	0.0094425	21.9538	0.176837	10	TGATAGATTAATTAGCATAACAATGGCAAA	ATAATGAGCT	-
tmp_30-60	HXA9_HUMAN.H10MO.D	0	0.00975113	22.6714	0.180723	14	TGATAGATTAATTAGCATAACAATGGCAAA	TGACAGTTTTATGA	+
tmp_30-60	HXA9_MOUSE.H10MO.D	0	0.00975113	22.6714	0.180723	14	TGATAGATTAATTAGCATAACAATGGCAAA	TGACAGTTTTATGA	+
tmp_30-60	MA0681.1	-3	0.00988297	22.9779	0.182377	11	TGATAGATTAATTAGCATAACAATGGCAAA	TAATTTAATTA	+
tmp_30-60	MA0870.1	-18	0.0103344	24.0274	0.187042	12	TGATAGATTAATTAGCATAACAATGGCAAA	AACAATAACATTGTT	+
tmp_30-60	MA0210.1	-17	0.0104704	24.3438	0.187109	5	TGATAGATTAATTAGCATAACAATGGCAAA	TAACA	+
tmp_30-60	MA0912.1	-4	0.0107488	24.9909	0.188599	16	TGATAGATTAATTAGCATAACAATGGCAAA	AGGGTAATTAACTCAA	-
tmp_30-60	SOX11_HUMAN.H10MO.D	-17	0.0107488	24.9909	0.188599	13	TGATAGATTAATTAGCATAACAATGGCAAA	GAACAATTGCATTGTT	-
tmp_30-60	MA0888.1	-6	0.0110791	25.759	0.190492	10	TGATAGATTAATTAGCATAACAATGGCAAA	GGTAATTAGC	+
tmp_30-60	DLX3_HUMAN.H10MO.C	-6	0.0110791	25.759	0.190492	10	TGATAGATTAATTAGCATAACAATGGCAAA	TGTAATTATC	-
tmp_30-60	DLX3_MOUSE.H10MO.C	-6	0.0110791	25.759	0.190492	10	TGATAGATTAATTAGCATAACAATGGCAAA	TGTAATTATC	-
tmp_30-60	MA0661.1	-6	0.0110791	25.759	0.190492	10	TGATAGATTAATTAGCATAACAATGGCAAA	GTTAATTAGC	-
tmp_30-60	VAX1_HUMAN.H10MO.D	-6	0.011364	26.4213	0.191629	18	TGATAGATTAATTAGCATAACAATGGCAAA	GGTAATTAGGGTTAATTA	+
tmp_30-60	SHOX_HUMAN.H10MO.D	-7	0.01138	26.4586	0.191629	17	TGATAGATTAATTAGCATAACAATGGCAAA	CTAATTAGTTAATTTTT	+
tmp_30-60	MA0175.1	-8	0.0114626	26.6505	0.191629	7	TGATAGATTAATTAGCATAACAATGGCAAA	CAATTAA	-
tmp_30-60	ZBT49_HUMAN.H10MO.D	-7	0.0115033	26.7452	0.191629	11	TGATAGATTAATTAGCATAACAATGGCAAA	CCAATTAGCGC	-
tmp_30-60	MA0887.1	-6	0.0116806	27.1575	0.19262	10	TGATAGATTAATTAGCATAACAATGGCAAA	GGTAATTAGC	+
tmp_30-60	UP00091_1	-13	0.0116978	27.1974	0.19262	16	TGATAGATTAATTAGCATAACAATGGCAAA	TTTAGAACAATAAAAT	+
tmp_30-60	DMBX1_HUMAN.H10MO.D	-5	0.0120558	28.0297	0.196549	20	TGATAGATTAATTAGCATAACAATGGCAAA	ACTTAATTAGATTATAATTA	-
tmp_30-60	UP00241_1	-4	0.012201	28.3674	0.196602	16	TGATAGATTAATTAGCATAACAATGGCAAA	AGGTTAATTAACTCAA	-
tmp_30-60	MA0219.1	-8	0.012224	28.4209	0.196602	7	TGATAGATTAATTAGCATAACAATGGCAAA	TCATTAA	-
tmp_30-60	FOXC2_HUMAN.H10MO.D	-10	0.0123014	28.6008	0.196602	15	TGATAGATTAATTAGCATAACAATGGCAAA	TCTGGCAAAACAAAC	-
tmp_30-60	FOXC2_MOUSE.H10MO.D	-10	0.0123014	28.6008	0.196602	15	TGATAGATTAATTAGCATAACAATGGCAAA	TCTGGCAAAACAAAC	-
tmp_30-60	MA0718.1	-6	0.0123123	28.626	0.196602	10	TGATAGATTAATTAGCATAACAATGGCAAA	GTTAATTGGC	-
tmp_30-60	SHOX2_HUMAN.H10MO.D	-7	0.0123529	28.7206	0.196602	17	TGATAGATTAATTAGCATAACAATGGCAAA	CTAATTAGTTAATTTTA	+
tmp_30-60	HXD3_HUMAN.H10MO.D	-6	0.0127168	29.5667	0.198013	11	TGATAGATTAATTAGCATAACAATGGCAAA	CCTAATTAACC	-
tmp_30-60	LHX8_HUMAN.H10MO.D	-5	0.0128101	29.7835	0.198013	18	TGATAGATTAATTAGCATAACAATGGCAAA	CGCTAATTACAATTAATT	+
tmp_30-60	UP00115_1	-3	0.0128679	29.9178	0.198168	17	TGATAGATTAATTAGCATAACAATGGCAAA	TAAACTAATTAGTGAAC	+
tmp_30-60	MA0186.1	-8	0.0130311	30.2974	0.198539	7	TGATAGATTAATTAGCATAACAATGGCAAA	TCATTAA	-
tmp_30-60	MA0245.1	-8	0.0130311	30.2974	0.198539	7	TGATAGATTAATTAGCATAACAATGGCAAA	TAATTAA	-
tmp_30-60	UP00140_1	-3	0.0134027	31.1613	0.203476	17	TGATAGATTAATTAGCATAACAATGGCAAA	TAAACTAATTAGCTGTA	+
tmp_30-60	MA0701.1	-7	0.0135904	31.5976	0.204873	8	TGATAGATTAATTAGCATAACAATGGCAAA	TTAATTGG	-
tmp_30-60	MA0708.1	-7	0.0135904	31.5976	0.204873	8	TGATAGATTAATTAGCATAACAATGGCAAA	TTAATTGG	-
tmp_30-60	UP00075_1	-13	0.0139581	32.4526	0.20739	17	TGATAGATTAATTAGCATAACAATGGCAAA	TAGTGAACAATAGATTT	+
tmp_30-60	UP00132_1	-3	0.0139581	32.4526	0.20739	17	TGATAGATTAATTAGCATAACAATGGCAAA	AACGCTAATTAGCGGTG	-
tmp_30-60	UP00056_1	-12	0.0139992	32.548	0.20739	15	TGATAGATTAATTAGCATAACAATGGCAAA	TACCATAGCAACGGT	+
tmp_30-60	MA0713.1	-3	0.014048	32.6616	0.20739	11	TGATAGATTAATTAGCATAACAATGGCAAA	TAATTTAATTA	+
tmp_30-60	MA0703.1	-7	0.0144125	33.5091	0.211314	8	TGATAGATTAATTAGCATAACAATGGCAAA	TTAATTAA	-
tmp_30-60	MA0874.1	-3	0.0145348	33.7935	0.211658	17	TGATAGATTAATTAGCATAACAATGGCAAA	TCCATTAATTAATGGAC	-
tmp_30-60	UP00136_1	-2	0.0145348	33.7935	0.211658	17	TGATAGATTAATTAGCATAACAATGGCAAA	TTTCGCTAATTAGCTTT	-
tmp_30-60	MA0225.1	-8	0.0147922	34.3918	0.211709	7	TGATAGATTAATTAGCATAACAATGGCAAA	TCATTAA	-
tmp_30-60	LHX6_HUMAN.H10MO.D	-6	0.0150051	34.8869	0.211709	18	TGATAGATTAATTAGCATAACAATGGCAAA	ACTAATTAGCGTTAATTA	+
tmp_30-60	MA0798.1	-15	0.0150328	34.9512	0.211709	15	TGATAGATTAATTAGCATAACAATGGCAAA	CGTTGCCATGGCAACG	+
tmp_30-60	ESX1_HUMAN.H10MO.D	-6	0.0151336	35.1856	0.211709	17	TGATAGATTAATTAGCATAACAATGGCAAA	GCTAATTAGCAATAATT	+
tmp_30-60	GBX1_HUMAN.H10MO.D	-7	0.0151336	35.1856	0.211709	17	TGATAGATTAATTAGCATAACAATGGCAAA	CTAATTAGCTAAAATTT	+
tmp_30-60	UP00128_1	-2	0.0151336	35.1856	0.211709	17	TGATAGATTAATTAGCATAACAATGGCAAA	GATAATTAATTAGTTTG	+
tmp_30-60	HME1_HUMAN.H10MO.D	1	0.0151336	35.1856	0.211709	16	TGATAGATTAATTAGCATAACAATGGCAAA	ATAATTGGGTAATTAGC	-
tmp_30-60	MA0894.1	-6	0.015168	35.2656	0.211709	10	TGATAGATTAATTAGCATAACAATGGCAAA	GCTAATTGGC	+
tmp_30-60	MA0252.1	0	0.0152797	35.5253	0.211709	6	TGATAGATTAATTAGCATAACAATGGCAAA	TGACAG	+
tmp_30-60	MA0721.1	-7	0.0152802	35.5264	0.211709	8	TGATAGATTAATTAGCATAACAATGGCAAA	TTAATTAG	-
tmp_30-60	MIXL1_HUMAN.H10MO.D	-5	0.015507	36.0538	0.213471	11	TGATAGATTAATTAGCATAACAATGGCAAA	ATCTAATTAAC	-
tmp_30-60	UP00106_1	-4	0.0156677	36.4274	0.213824	16	TGATAGATTAATTAGCATAACAATGGCAAA	GTCTTAATTAGTGCAC	-
tmp_30-60	MA0215.1	-8	0.0157512	36.6216	0.213824	7	TGATAGATTAATTAGCATAACAATGGCAAA	TCATTAA	-
tmp_30-60	MA0900.1	-6	0.0159717	37.1342	0.213824	10	TGATAGATTAATTAGCATAACAATGGCAAA	CCTAATTACC	+
tmp_30-60	LHX3_HUMAN.H10MO.C	-3	0.0162367	37.7503	0.21588	13	TGATAGATTAATTAGCATAACAATGGCAAA	AAAATTAATTAAT	+
tmp_30-60	LHX3_MOUSE.H10MO.C	-3	0.0162367	37.7503	0.21588	13	TGATAGATTAATTAGCATAACAATGGCAAA	AAAATTAATTAAT	+
tmp_30-60	UP00152_1	-3	0.0164003	38.1307	0.217367	17	TGATAGATTAATTAGCATAACAATGGCAAA	TCCATTAATTAATGGAC	-
tmp_30-60	MEF2D_HUMAN.H10MO.C	-15	0.0168986	39.2892	0.217367	12	TGATAGATTAATTAGCATAACAATGGCAAA	GCTAAAAATAGC	-
tmp_30-60	MEF2D_MOUSE.H10MO.C	-15	0.0168986	39.2892	0.217367	12	TGATAGATTAATTAGCATAACAATGGCAAA	GCTAAAAATAGC	-
tmp_30-60	UP00034_1	-11	0.0169009	39.2946	0.217367	19	TGATAGATTAATTAGCATAACAATGGCAAA	AATAAAGAACAATAGAATTTCA	+
tmp_30-60	UP00221_1	-2	0.0170126	39.5543	0.217367	16	TGATAGATTAATTAGCATAACAATGGCAAA	CAGCATTAATTAGTAG	+
tmp_30-60	UP00051_1	-13	0.0170698	39.6873	0.217367	17	TGATAGATTAATTAGCATAACAATGGCAAA	TAAAGAACAATAGATAA	-
tmp_30-60	UP00116_1	-2	0.0170698	39.6873	0.217367	17	TGATAGATTAATTAGCATAACAATGGCAAA	GAGCATTAATTAAGGCA	-
tmp_30-60	MA0630.1	-7	0.0171609	39.8991	0.217367	8	TGATAGATTAATTAGCATAACAATGGCAAA	TTAATTGG	+
tmp_30-60	MA0709.1	-7	0.0171609	39.8991	0.217367	8	TGATAGATTAATTAGCATAACAATGGCAAA	TTAATTGG	-
tmp_30-60	MA0717.1	-7	0.0171609	39.8991	0.217367	8	TGATAGATTAATTAGCATAACAATGGCAAA	TTAATTGG	-
tmp_30-60	UP00202_1	-6	0.017376	40.3993	0.219443	14	TGATAGATTAATTAGCATAACAATGGCAAA	ATTAATTACCTCAG	-
tmp_30-60	HXA5_HUMAN.H10MO.D	-7	0.0176981	41.1482	0.220751	10	TGATAGATTAATTAGCATAACAATGGCAAA	TTGATTAATG	+
tmp_30-60	HXA5_MOUSE.H10MO.D	-7	0.0176981	41.1482	0.220751	10	TGATAGATTAATTAGCATAACAATGGCAAA	TTGATTAATG	+
tmp_30-60	MA0606.1	-21	0.0176981	41.1482	0.220751	9	TGATAGATTAATTAGCATAACAATGGCAAA	AATGGAAAAT	-
tmp_30-60	SRY_HUMAN.H10MO.B	-16	0.0178114	41.4116	0.220751	9	TGATAGATTAATTAGCATAACAATGGCAAA	AAAACAAAA	-
tmp_30-60	SRY_MOUSE.H10MO.B	-16	0.0178114	41.4116	0.220751	9	TGATAGATTAATTAGCATAACAATGGCAAA	AAAACAAAA	-
tmp_30-60	HXD8_HUMAN.H10MO.D	-8	0.0179594	41.7556	0.221581	11	TGATAGATTAATTAGCATAACAATGGCAAA	TAATTTGCATA	+
tmp_30-60	MA0660.1	-15	0.0185522	43.134	0.228238	12	TGATAGATTAATTAGCATAACAATGGCAAA	GCTATAAATAGC	+
tmp_30-60	MA0890.1	-6	0.0186243	43.3015	0.228468	10	TGATAGATTAATTAGCATAACAATGGCAAA	ACCAATTAGC	+
tmp_30-60	MA0204.1	0	0.0187228	43.5304	0.229019	6	TGATAGATTAATTAGCATAACAATGGCAAA	TGATAC	+
tmp_30-60	GSX2_HUMAN.H10MO.D	1	0.0192312	44.7124	0.230872	15	TGATAGATTAATTAGCATAACAATGGCAAA	ATTAAAAACTAATTAA	-
tmp_30-60	MA0723.1	-7	0.0192517	44.7602	0.230872	8	TGATAGATTAATTAGCATAACAATGGCAAA	GTAATTAG	-
tmp_30-60	GBX2_HUMAN.H10MO.D	-7	0.0200086	46.5199	0.236678	17	TGATAGATTAATTAGCATAACAATGGCAAA	CTAATTAGCCTTTAATT	+
tmp_30-60	UP00261_1	-3	0.0200086	46.5199	0.236678	17	TGATAGATTAATTAGCATAACAATGGCAAA	TAAACTAATTAGCTTTG	+
tmp_30-60	UP00242_1	-4	0.0200281	46.5653	0.236678	16	TGATAGATTAATTAGCATAACAATGGCAAA	ACGTTAATTACCCCAA	-
tmp_30-60	MA0235.1	-7	0.0201781	46.9141	0.236678	7	TGATAGATTAATTAGCATAACAATGGCAAA	TTGATTT	+
tmp_30-60	MA0214.1	-8	0.0201781	46.9141	0.236678	7	TGATAGATTAATTAGCATAACAATGGCAAA	CAATTAA	-
tmp_30-60	MA0125.1	-8	0.0203822	47.3887	0.236836	8	TGATAGATTAATTAGCATAACAATGGCAAA	TAATTGGT	+
tmp_30-60	MA0075.2	-7	0.0203822	47.3887	0.236836	8	TGATAGATTAATTAGCATAACAATGGCAAA	TTAATTGG	-
tmp_30-60	MA0674.1	-7	0.0203822	47.3887	0.236836	8	TGATAGATTAATTAGCATAACAATGGCAAA	TTAATTAC	-
tmp_30-60	MA0612.1	-6	0.0206118	47.9223	0.236836	10	TGATAGATTAATTAGCATAACAATGGCAAA	GGTAATTAGG	-
tmp_30-60	MA0707.1	-6	0.0206118	47.9223	0.236836	10	TGATAGATTAATTAGCATAACAATGGCAAA	TTTAATTACC	-
tmp_30-60	DUXA_HUMAN.H10MO.D	-8	0.0207647	48.2779	0.236836	11	TGATAGATTAATTAGCATAACAATGGCAAA	TGATTAAATTA	+
tmp_30-60	UP00201_1	-3	0.0208129	48.3899	0.236836	17	TGATAGATTAATTAGCATAACAATGGCAAA	ACCACTAATTAGTGGAC	+
tmp_30-60	UP00209_2	-2	0.0208129	48.3899	0.236836	17	TGATAGATTAATTAGCATAACAATGGCAAA	GCCAATTAATTAATGCG	-
tmp_30-60	UP00014_1	-15	0.0213524	49.6443	0.241343	15	TGATAGATTAATTAGCATAACAATGGCAAA	ATAAACAATTAATCA	+
tmp_30-60	MA0509.1	-16	0.0215594	50.1255	0.241343	14	TGATAGATTAATTAGCATAACAATGGCAAA	GTTGCCATGGCAAC	+
tmp_30-60	MA0222.1	-23	0.0215731	50.1574	0.241343	7	TGATAGATTAATTAGCATAACAATGGCAAA	TGTCAAAA	-
tmp_30-60	UP00120_1	-3	0.0216469	50.329	0.241343	17	TGATAGATTAATTAGCATAACAATGGCAAA	TGCATTAATTAATGCGA	+
tmp_30-60	UP00184_1	-3	0.0216469	50.329	0.241343	17	TGATAGATTAATTAGCATAACAATGGCAAA	ACCCCTAATTAGCGGTG	+
tmp_30-60	UP00131_1	-2	0.0216469	50.329	0.241343	17	TGATAGATTAATTAGCATAACAATGGCAAA	AATCGCTAATTAGCGCT	-
tmp_30-60	UP00257_1	-2	0.0216469	50.329	0.241343	17	TGATAGATTAATTAGCATAACAATGGCAAA	CACAATTAATTAACGCG	-
tmp_30-60	PO3F3_HUMAN.H10MO.D	-8	0.0225116	52.3394	0.242776	17	TGATAGATTAATTAGCATAACAATGGCAAA	AAATTTGCATAATTTAT	-
tmp_30-60	UP00182_1	-2	0.0226051	52.5569	0.242776	16	TGATAGATTAATTAGCATAACAATGGCAAA	ATTAGGTAATTACCTT	-
tmp_30-60	MA0448.1	-7	0.0227902	52.9873	0.242776	7	TGATAGATTAATTAGCATAACAATGGCAAA	TTAATTA	+
tmp_30-60	HXD9_HUMAN.H10MO.D	-4	0.0227922	52.9919	0.242776	10	TGATAGATTAATTAGCATAACAATGGCAAA	AATTTTATGA	+
tmp_30-60	HXD9_MOUSE.H10MO.D	-4	0.0227922	52.9919	0.242776	10	TGATAGATTAATTAGCATAACAATGGCAAA	AATTTTATGA	+
tmp_30-60	MA0706.1	-6	0.0227922	52.9919	0.242776	10	TGATAGATTAATTAGCATAACAATGGCAAA	GTTAATTACT	-
tmp_30-60	MA0244.1	-22	0.0228271	53.0729	0.242776	8	TGATAGATTAATTAGCATAACAATGGCAAA	ATTGCAAA	+
tmp_30-60	MA0722.1	-7	0.0228271	53.0729	0.242776	8	TGATAGATTAATTAGCATAACAATGGCAAA	GTAATTAG	-
tmp_30-60	MA0611.1	1	0.0228271	53.0729	0.242776	7	TGATAGATTAATTAGCATAACAATGGCAAA	TTGATTGG	-
tmp_30-60	UP00123_1	-4	0.0235297	54.7066	0.248732	16	TGATAGATTAATTAGCATAACAATGGCAAA	GTACTAATTAGTGGCG	+
tmp_30-60	MA0903.1	-6	0.0239599	55.7069	0.251418	10	TGATAGATTAATTAGCATAACAATGGCAAA	ACTAATTAGC	+
tmp_30-60	MA0670.1	-9	0.0239599	55.7069	0.251418	10	TGATAGATTAATTAGCATAACAATGGCAAA	ACTTGGCACC	-
tmp_30-60	MA0666.1	-7	0.024147	56.1419	0.251779	8	TGATAGATTAATTAGCATAACAATGGCAAA	CTAATTGG	-
tmp_30-60	MA0496.1	-6	0.0241708	56.1972	0.251779	15	TGATAGATTAATTAGCATAACAATGGCAAA	CTGAGTCAGCAATTT	+
tmp_30-60	MA0227.1	0	0.024423	56.7835	0.2527	6	TGATAGATTAATTAGCATAACAATGGCAAA	TGACAG	+
tmp_30-60	UP00061_2	-11	0.0244889	56.9368	0.2527	16	TGATAGATTAATTAGCATAACAATGGCAAA	ATATCAAAACAAAACA	+
tmp_30-60	HXB3_HUMAN.H10MO.D	-1	0.0244953	56.9517	0.2527	14	TGATAGATTAATTAGCATAACAATGGCAAA	TAAAAACTAATTAA	-
tmp_30-60	MA0468.1	-8	0.0251319	58.4317	0.257238	11	TGATAGATTAATTAGCATAACAATGGCAAA	TGATTAAATTA	-
tmp_30-60	MA0902.1	-6	0.0251822	58.5486	0.257238	10	TGATAGATTAATTAGCATAACAATGGCAAA	AGTAATTAAC	+
tmp_30-60	UP00069_2	-14	0.0251837	58.5521	0.257238	15	TGATAGATTAATTAGCATAACAATGGCAAA	CGATAACAATTATAG	-
tmp_30-60	MA0854.1	-2	0.0252998	58.8221	0.257238	17	TGATAGATTAATTAGCATAACAATGGCAAA	GGTGATTAATTAATTCG	-
tmp_30-60	UP00209_1	-2	0.0252998	58.8221	0.257238	17	TGATAGATTAATTAGCATAACAATGGCAAA	GGTGATTAATTAATTCG	-
tmp_30-60	UP00266_1	-2	0.0252998	58.8221	0.257238	17	TGATAGATTAATTAGCATAACAATGGCAAA	AGTAGTTAATTAGTTAC	-
tmp_30-60	MA0876.1	-7	0.0255361	59.3714	0.257238	8	TGATAGATTAATTAGCATAACAATGGCAAA	CCAATTAA	+
tmp_30-60	MA0885.1	-7	0.0255361	59.3714	0.257238	8	TGATAGATTAATTAGCATAACAATGGCAAA	TTAATTGC	-
tmp_30-60	FOXD2_HUMAN.H10MO.D	-11	0.0257759	59.929	0.258438	19	TGATAGATTAATTAGCATAACAATGGCAAA	TTAAATAAATATTTACATA	-
tmp_30-60	MA0110.1	-18	0.0258364	60.0696	0.258439	9	TGATAGATTAATTAGCATAACAATGGCAAA	AATAATTGG	-
tmp_30-60	UP00146_1	-3	0.0262975	61.1417	0.260969	17	TGATAGATTAATTAGCATAACAATGGCAAA	GACGATAATGAGGTTGC	+
tmp_30-60	UP00141_1	-2	0.0262975	61.1417	0.260969	17	TGATAGATTAATTAGCATAACAATGGCAAA	AATTATTAATTAACTCG	-
tmp_30-60	MEIS1_HUMAN.H10MO.C	0	0.0264556	61.5092	0.260969	13	TGATAGATTAATTAGCATAACAATGGCAAA	TGACAGTTTTATG	+
tmp_30-60	MEIS1_MOUSE.H10MO.C	0	0.0264556	61.5092	0.260969	13	TGATAGATTAATTAGCATAACAATGGCAAA	TGACAGTTTTATG	+
tmp_30-60	MA0799.1	-15	0.0265159	61.6495	0.260969	15	TGATAGATTAATTAGCATAACAATGGCAAA	CGTTGCCATGGCAACG	+
tmp_30-60	NOBOX_HUMAN.H10MO.C	-7	0.0272209	63.2885	0.263892	9	TGATAGATTAATTAGCATAACAATGGCAAA	CTAATTGGT	+
tmp_30-60	NOBOX_MOUSE.H10MO.C	-7	0.0272209	63.2885	0.263892	9	TGATAGATTAATTAGCATAACAATGGCAAA	CTAATTGGT	+
tmp_30-60	UP00076_1	-12	0.027327	63.5354	0.263892	15	TGATAGATTAATTAGCATAACAATGGCAAA	CCGCATAGCAACGGA	+
tmp_30-60	UP00055_2	-14	0.0273311	63.5448	0.263892	16	TGATAGATTAATTAGCATAACAATGGCAAA	AGTACACAATGGGAACA	-
tmp_30-60	PO4F2_HUMAN.H10MO.D	-5	0.0276298	64.2393	0.263892	13	TGATAGATTAATTAGCATAACAATGGCAAA	TATTAATGAGCTG	+
tmp_30-60	PO4F2_MOUSE.H10MO.D	-5	0.0276298	64.2393	0.263892	13	TGATAGATTAATTAGCATAACAATGGCAAA	TATTAATGAGCTG	+
tmp_30-60	MAFF_HUMAN.H10MO.A	0	0.0277053	64.4148	0.263892	22	TGATAGATTAATTAGCATAACAATGGCAAA	AATTTGCTGAGTCAGCAATTTT	-
tmp_30-60	MA0495.1	-5	0.0277408	64.4974	0.263892	18	TGATAGATTAATTAGCATAACAATGGCAAA	GCTGAGTCAGCAATTTTT	+
tmp_30-60	MA0642.1	-6	0.0277992	64.6332	0.263892	10	TGATAGATTAATTAGCATAACAATGGCAAA	CCCAATTAGC	+
tmp_30-60	MA0644.1	-6	0.0277992	64.6332	0.263892	10	TGATAGATTAATTAGCATAACAATGGCAAA	ACCAATTAAC	+
tmp_30-60	MA0662.1	-6	0.0277992	64.6332	0.263892	10	TGATAGATTAATTAGCATAACAATGGCAAA	TCTAATTAAC	+
tmp_30-60	UP00016_2	-12	0.0284018	66.0342	0.266145	17	TGATAGATTAATTAGCATAACAATGGCAAA	TCACGGAACAATAGGTG	+
tmp_30-60	MA0853.1	-2	0.0284018	66.0342	0.266145	17	TGATAGATTAATTAGCATAACAATGGCAAA	GGTAATTAATTAATGCG	-
tmp_30-60	DLX6_HUMAN.H10MO.D	-8	0.0284602	66.1699	0.266145	15	TGATAGATTAATTAGCATAACAATGGCAAA	TAATTACCTTAATTT	+
tmp_30-60	MA0094.2	-6	0.0285339	66.3413	0.266145	8	TGATAGATTAATTAGCATAACAATGGCAAA	TTTAATTA	+
tmp_30-60	MA0875.1	-7	0.0285339	66.3413	0.266145	8	TGATAGATTAATTAGCATAACAATGGCAAA	GCAATTAG	+
tmp_30-60	UP00234_1	-4	0.0286956	66.7172	0.267072	16	TGATAGATTAATTAGCATAACAATGGCAAA	GAATTAATTAGTTGCA	-
tmp_30-60	MA0174.1	-7	0.028954	67.3179	0.26773	7	TGATAGATTAATTAGCATAACAATGGCAAA	TTTATTA	+
tmp_30-60	MA0152.1	-23	0.028954	67.3179	0.26773	7	TGATAGATTAATTAGCATAACAATGGCAAA	TGGAAAA	-
tmp_30-60	UP00172_1	-3	0.0295108	68.6126	0.269964	17	TGATAGATTAATTAGCATAACAATGGCAAA	CGAATTAATTAAGAAAC	+
tmp_30-60	UP00211_1	-7	0.0295108	68.6126	0.269964	17	TGATAGATTAATTAGCATAACAATGGCAAA	AAAATATGCATAATAAA	+
tmp_30-60	UP00187_1	-2	0.0295108	68.6126	0.269964	17	TGATAGATTAATTAGCATAACAATGGCAAA	GGTAATTAATTAATGCG	-
tmp_30-60	MA0008.1	-18	0.0301493	70.0971	0.272805	8	TGATAGATTAATTAGCATAACAATGGCAAA	AATAATTG	-
tmp_30-60	MA0882.1	-7	0.0301493	70.0971	0.272805	8	TGATAGATTAATTAGCATAACAATGGCAAA	GTAATTGG	-
tmp_30-60	MA0773.1	-15	0.0306244	71.2017	0.272805	12	TGATAGATTAATTAGCATAACAATGGCAAA	ACTATAAATAGA	+
tmp_30-60	ALX1_HUMAN.H10MO.B	-3	0.0306244	71.2017	0.272805	12	TGATAGATTAATTAGCATAACAATGGCAAA	TAATTCAATTAT	-
tmp_30-60	ALX1_MOUSE.H10MO.B	-3	0.0306244	71.2017	0.272805	12	TGATAGATTAATTAGCATAACAATGGCAAA	TAATTCAATTAT	-
tmp_30-60	SOX4_HUMAN.H10MO.C	-15	0.0306244	71.2017	0.272805	12	TGATAGATTAATTAGCATAACAATGGCAAA	GAGAACAAAGCG	-
tmp_30-60	SOX4_MOUSE.H10MO.C	-15	0.0306244	71.2017	0.272805	12	TGATAGATTAATTAGCATAACAATGGCAAA	GAGAACAAAGCG	-
tmp_30-60	MA0187.1	-7	0.0307135	71.4089	0.272805	7	TGATAGATTAATTAGCATAACAATGGCAAA	GTAATTA	-
tmp_30-60	UP00016_1	-6	0.0310379	72.1632	0.273418	16	TGATAGATTAATTAGCATAACAATGGCAAA	TATAATTATAATATTC	+
tmp_30-60	UP00096_1	-13	0.0310379	72.1632	0.273418	16	TGATAGATTAATTAGCATAACAATGGCAAA	TTAAGAACAATAATTT	+
tmp_30-60	UP00027_1	-15	0.0310379	72.1632	0.273418	15	TGATAGATTAATTAGCATAACAATGGCAAA	TTTTACAGTAGCAAAA	+
tmp_30-60	UP00274_1	-1	0.0314177	73.0462	0.275735	20	TGATAGATTAATTAGCATAACAATGGCAAA	GAGAAATTAATTAATTGGAA	-
tmp_30-60	MA0724.1	-6	0.0317895	73.9106	0.276561	9	TGATAGATTAATTAGCATAACAATGGCAAA	ACCGATTAG	+
tmp_30-60	MA0675.1	-7	0.0318469	74.0441	0.276561	8	TGATAGATTAATTAGCATAACAATGGCAAA	TTAATTAG	-
tmp_30-60	ISL1_HUMAN.H10MO.D	-9	0.0325689	75.7226	0.279991	7	TGATAGATTAATTAGCATAACAATGGCAAA	CATTAAC	-
tmp_30-60	ISL1_MOUSE.H10MO.D	-9	0.0325689	75.7226	0.279991	7	TGATAGATTAATTAGCATAACAATGGCAAA	CATTAAC	-
tmp_30-60	MA0082.1	-16	0.032824	76.3158	0.281619	14	TGATAGATTAATTAGCATAACAATGGCAAA	CCAAAAATGGAAAT	+
tmp_30-60	MA0102.3	-11	0.0332728	77.3593	0.284898	11	TGATAGATTAATTAGCATAACAATGGCAAA	ATTGCACAATA	+
tmp_30-60	MA0459.1	-20	0.0337908	78.5637	0.287608	10	TGATAGATTAATTAGCATAACAATGGCAAA	AAAAGTCAAA	+
tmp_30-60	MA0699.1	-6	0.0337908	78.5637	0.287608	10	TGATAGATTAATTAGCATAACAATGGCAAA	GCTAATTGGC	-
tmp_30-60	UP00030_2	-13	0.0342048	79.5261	0.289979	14	TGATAGATTAATTAGCATAACAATGGCAAA	TTCATAACAATTTT	-
tmp_30-60	UP00082_1	-8	0.0342048	79.5261	0.289979	14	TGATAGATTAATTAGCATAACAATGGCAAA	TTATTAGTACATAA	-
tmp_30-60	UP00137_1	-3	0.0343535	79.8719	0.290664	17	TGATAGATTAATTAGCATAACAATGGCAAA	TGAGCTAATTAGTTGGA	+
tmp_30-60	DLX4_HUMAN.H10MO.D	-8	0.0348797	81.0952	0.293954	16	TGATAGATTAATTAGCATAACAATGGCAAA	TAATTACCCTAAATTT	+
tmp_30-60	MA0052.3	-15	0.0349813	81.3315	0.294231	12	TGATAGATTAATTAGCATAACAATGGCAAA	TCTAAAAATAGA	+
tmp_30-60	MA0634.1	-6	0.0354614	82.4477	0.296294	10	TGATAGATTAATTAGCATAACAATGGCAAA	TCTAATTAAA	+
tmp_30-60	UP00071_2	-12	0.0356722	82.938	0.297124	17	TGATAGATTAATTAGCATAACAATGGCAAA	TAGCGGAACAATTGATG	-
tmp_30-60	MA0192.1	-7	0.0365853	85.0608	0.303548	7	TGATAGATTAATTAGCATAACAATGGCAAA	TTAATTG	+
tmp_30-60	UP00156_1	-2	0.0370368	86.1106	0.304345	17	TGATAGATTAATTAGCATAACAATGGCAAA	GAAGACCAATTAGCGCT	+
tmp_30-60	UP00219_1	-2	0.0370368	86.1106	0.304345	17	TGATAGATTAATTAGCATAACAATGGCAAA	ACCGGTTGATCACCTGA	+
tmp_30-60	UP00139_1	-3	0.0370368	86.1106	0.304345	17	TGATAGATTAATTAGCATAACAATGGCAAA	TGCACTAATTAGTGCAC	-
tmp_30-60	CEBPA_HUMAN.H10MO.A	-9	0.0372756	86.6657	0.304976	13	TGATAGATTAATTAGCATAACAATGGCAAA	AGATTGCACAATA	-
tmp_30-60	HXD4_HUMAN.H10MO.D	-7	0.0374697	87.1171	0.304976	8	TGATAGATTAATTAGCATAACAATGGCAAA	TTAATTGA	+
tmp_30-60	HXD4_MOUSE.H10MO.D	-7	0.0374697	87.1171	0.304976	8	TGATAGATTAATTAGCATAACAATGGCAAA	TTAATTGA	+
tmp_30-60	MA0774.1	1	0.0374697	87.1171	0.304976	7	TGATAGATTAATTAGCATAACAATGGCAAA	TTGACAGC	+
tmp_30-60	UP00233_1	-4	0.0376759	87.5966	0.305493	16	TGATAGATTAATTAGCATAACAATGGCAAA	GAGGTAATTACCTCAG	+
tmp_30-60	UP00243_1	-3	0.0376759	87.5966	0.305493	16	TGATAGATTAATTAGCATAACAATGGCAAA	ACGACTAATTAGGAGT	-
tmp_30-60	TYY2_HUMAN.H10MO.D	-19	0.0381841	88.778	0.308445	11	TGATAGATTAATTAGCATAACAATGGCAAA	AAAATGGCGGC	+
tmp_30-60	MA0601.1	-7	0.0381841	88.778	0.308445	11	TGATAGATTAATTAGCATAACAATGGCAAA	TTAATTAATAT	-
tmp_30-60	UP00253_1	-3	0.0384486	89.3931	0.308833	17	TGATAGATTAATTAGCATAACAATGGCAAA	TGCACTAATTAGCGCAC	+
tmp_30-60	UP00169_1	-3	0.0384486	89.3931	0.308833	17	TGATAGATTAATTAGCATAACAATGGCAAA	CAAATTAATTAAAAACT	-
tmp_30-60	MA0884.1	-7	0.038879	90.3938	0.310543	13	TGATAGATTAATTAGCATAACAATGGCAAA	TTGATTAAATTAG	-
tmp_30-60	UP00167_1	-4	0.039149	91.0214	0.311537	16	TGATAGATTAATTAGCATAACAATGGCAAA	GCATTAATTAGTTCGC	-
tmp_30-60	MA0868.1	-18	0.039149	91.0214	0.311537	12	TGATAGATTAATTAGCATAACAATGGCAAA	AACAATGTGCAGTGTT	+
tmp_30-60	PAX4_HUMAN.H10MO.D	-4	0.0398936	92.7526	0.316409	12	TGATAGATTAATTAGCATAACAATGGCAAA	TAACTAATTCGC	+
tmp_30-60	UP00163_1	-3	0.0399091	92.7886	0.316409	17	TGATAGATTAATTAGCATAACAATGGCAAA	TGCACTAATTAGTGGAA	+
tmp_30-60	UP00041_2	-11	0.040761	94.7694	0.318888	15	TGATAGATTAATTAGCATAACAATGGCAAA	ATGTCACAACAACAC	+
tmp_30-60	HXC6_HUMAN.H10MO.D	1	0.040761	94.7694	0.318888	14	TGATAGATTAATTAGCATAACAATGGCAAA	ATGATTTATTACTTT	+
tmp_30-60	HXC6_MOUSE.H10MO.D	1	0.040761	94.7694	0.318888	14	TGATAGATTAATTAGCATAACAATGGCAAA	ATGATTTATTACTTT	+
tmp_30-60	MA0049.1	-14	0.0409317	95.1662	0.318888	10	TGATAGATTAATTAGCATAACAATGGCAAA	GCATAAAAAA	+
tmp_30-60	MA0879.1	-6	0.0409317	95.1662	0.318888	10	TGATAGATTAATTAGCATAACAATGGCAAA	CCTAATTATC	+
tmp_30-60	TGIF1_HUMAN.H10MO.S	1	0.0410412	95.4207	0.318888	6	TGATAGATTAATTAGCATAACAATGGCAAA	GTGACAG	+
tmp_30-60	TGIF1_MOUSE.H10MO.S	1	0.0410412	95.4207	0.318888	6	TGATAGATTAATTAGCATAACAATGGCAAA	GTGACAG	+
tmp_30-60	UP00149_1	-2	0.0414196	96.3005	0.320665	17	TGATAGATTAATTAGCATAACAATGGCAAA	CGGAATTAATTAATAGG	+
tmp_30-60	UP00260_1	-3	0.0429816	99.9321	0.331558	17	TGATAGATTAATTAGCATAACAATGGCAAA	CAAATTAATTAATAAAA	+
tmp_30-60	UP00204_1	-3	0.0429816	99.9321	0.331558	17	TGATAGATTAATTAGCATAACAATGGCAAA	TACACTAATTAGTGGCA	-
tmp_30-60	UP00402_1	-10	0.0436559	101.5	0.334357	14	TGATAGATTAATTAGCATAACAATGGCAAA	TTTACCTTAACGTC	+
tmp_30-60	HXB8_HUMAN.H10MO.C	-3	0.0437422	101.701	0.334357	11	TGATAGATTAATTAGCATAACAATGGCAAA	TTGATTAATGC	+
tmp_30-60	HXB8_MOUSE.H10MO.C	-3	0.0437422	101.701	0.334357	11	TGATAGATTAATTAGCATAACAATGGCAAA	TTGATTAATGC	+
tmp_30-60	MA0881.1	-7	0.0439691	102.228	0.334357	8	TGATAGATTAATTAGCATAACAATGGCAAA	GTAATTGG	-
tmp_30-60	CPEB1_HUMAN.H10MO.D	-6	0.0445966	103.687	0.337331	17	TGATAGATTAATTAGCATAACAATGGCAAA	AAAAAAAAAAATAAAAA	-
tmp_30-60	UP00144_1	-2	0.0445966	103.687	0.337331	17	TGATAGATTAATTAGCATAACAATGGCAAA	GGTAATTAATTAACGCG	-
tmp_30-60	MA0559.1	-16	0.0454426	105.654	0.343123	14	TGATAGATTAATTAGCATAACAATGGCAAA	CCAAAAAAGGAAAA	+
tmp_30-60	NKX62_HUMAN.H10MO.D	-5	0.0457509	106.371	0.344727	11	TGATAGATTAATTAGCATAACAATGGCAAA	AATTAATTACC	+
tmp_30-60	SOX3_HUMAN.H10MO.D	-13	0.0459353	106.799	0.344727	13	TGATAGATTAATTAGCATAACAATGGCAAA	TCAATAACATTGA	-
tmp_30-60	MAFK_HUMAN.H10MO.A	0	0.0475822	110.629	0.353053	22	TGATAGATTAATTAGCATAACAATGGCAAA	AATTTGCTGAGTCAGCATTTTT	-
tmp_30-60	UP00142_1	-2	0.0479918	111.581	0.354861	17	TGATAGATTAATTAGCATAACAATGGCAAA	CATAATTAATTAACGCG	+
tmp_30-60	VENTX_HUMAN.H10MO.D	2	0.0491033	114.165	0.360974	17	TGATAGATTAATTAGCATAACAATGGCAAA	AATTAGAAACCAATTAGCG	-
tmp_30-60	BSH_HUMAN.H10MO.D	-8	0.0492146	114.424	0.360974	14	TGATAGATTAATTAGCATAACAATGGCAAA	CAATTAACTCATTA	+
tmp_30-60	MA0127.1	-15	0.0494086	114.875	0.360974	10	TGATAGATTAATTAGCATAACAATGGCAAA	AATAAGAAGT	-
tmp_30-60	UP00073_2	-12	0.0495088	115.108	0.36109	15	TGATAGATTAATTAGCATAACAATGGCAAA	AAAAATAACAAACGG	+
tmp_30-60	UP00248_1	-3	0.049775	115.727	0.361185	17	TGATAGATTAATTAGCATAACAATGGCAAA	CGAACTAATTAGTACTA	+
tmp_30-60	DBP_HUMAN.H10MO.B	-10	0.0500186	116.293	0.361726	11	TGATAGATTAATTAGCATAACAATGGCAAA	TGTTACATAAC	-
tmp_30-60	DBP_MOUSE.H10MO.B	-10	0.0500186	116.293	0.361726	11	TGATAGATTAATTAGCATAACAATGGCAAA	TGTTACATAAC	-
tmp_30-60	SOX21_HUMAN.H10MO.D	-17	0.0510057	118.588	0.367089	13	TGATAGATTAATTAGCATAACAATGGCAAA	AAACAATGGTATTGTT	+
tmp_30-60	UP00004_2	-14	0.0514485	119.618	0.367089	15	TGATAGATTAATTAGCATAACAATGGCAAA	CTCACACAATGGCGC	+
tmp_30-60	UP00025_2	-10	0.0514485	119.618	0.367089	15	TGATAGATTAATTAGCATAACAATGGCAAA	CAAACAACAACACCT	+
tmp_30-60	MA0880.1	-7	0.0514585	119.641	0.367089	8	TGATAGATTAATTAGCATAACAATGGCAAA	GTAATTGG	-
tmp_30-60	MAFK_MOUSE.H10MO.A	-4	0.0515518	119.858	0.367089	18	TGATAGATTAATTAGCATAACAATGGCAAA	TGCTGACTCAGCAATTTT	-
tmp_30-60	MEF2C_MOUSE.H10MO.B	-14	0.051962	120.812	0.368926	13	TGATAGATTAATTAGCATAACAATGGCAAA	TTCTATAAATAGA	+
tmp_30-60	UP00164_2	-4	0.0529402	123.086	0.374011	16	TGATAGATTAATTAGCATAACAATGGCAAA	GTAGTAATTAATGGAA	+
tmp_30-60	UP00224_1	-4	0.0529402	123.086	0.374011	16	TGATAGATTAATTAGCATAACAATGGCAAA	TGATTAATTAATTGAC	+
tmp_30-60	MA0497.1	-13	0.053456	124.285	0.376251	15	TGATAGATTAATTAGCATAACAATGGCAAA	ATGCTAAAAATAGAA	+
tmp_30-60	MA0183.1	-6	0.054196	126.006	0.379856	8	TGATAGATTAATTAGCATAACAATGGCAAA	TTTAATTA	+
tmp_30-60	MA0892.1	-6	0.0542112	126.041	0.379856	10	TGATAGATTAATTAGCATAACAATGGCAAA	CCTAATTAAA	+
tmp_30-60	SOX17_HUMAN.H10MO.D	-17	0.0553184	128.615	0.385694	13	TGATAGATTAATTAGCATAACAATGGCAAA	GGACAATGAAGATTGTTG	-
tmp_30-60	SOX17_MOUSE.H10MO.D	-17	0.0553184	128.615	0.385694	13	TGATAGATTAATTAGCATAACAATGGCAAA	GGACAATGAAGATTGTTG	-
tmp_30-60	UP00044_2	-16	0.0555333	129.115	0.385694	14	TGATAGATTAATTAGCATAACAATGGCAAA	GAAAAAATTGCAAGG	+
tmp_30-60	UP00098_1	-8	0.055675	129.444	0.385694	22	TGATAGATTAATTAGCATAACAATGGCAAA	TGTGACCCTTAGCAACCGATTAA	+
tmp_30-60	MA0196.1	-7	0.0574658	133.608	0.394272	7	TGATAGATTAATTAGCATAACAATGGCAAA	TTAATTG	+
tmp_30-60	MSX2_HUMAN.H10MO.D	-8	0.0574658	133.608	0.394272	7	TGATAGATTAATTAGCATAACAATGGCAAA	TAATTGT	+
tmp_30-60	MSX2_MOUSE.H10MO.D	-8	0.0574658	133.608	0.394272	7	TGATAGATTAATTAGCATAACAATGGCAAA	TAATTGT	+
tmp_30-60	UP00004_1	-6	0.0591435	137.509	0.403193	16	TGATAGATTAATTAGCATAACAATGGCAAA	GCTAATTATAATTATC	+
tmp_30-60	UP00171_1	-4	0.0591435	137.509	0.403193	16	TGATAGATTAATTAGCATAACAATGGCAAA	AAATTAATTGGTTTTG	-
tmp_30-60	UP00262_1	-3	0.0596136	138.602	0.403193	17	TGATAGATTAATTAGCATAACAATGGCAAA	CGAATTAATTAATAATG	+
tmp_30-60	GSX1_HUMAN.H10MO.D	1	0.0599051	139.279	0.404525	14	TGATAGATTAATTAGCATAACAATGGCAAA	ATTAAAAACTAATTA	-
tmp_30-60	CEBPB_HUMAN.H10MO.A	-10	0.061081	142.013	0.410692	12	TGATAGATTAATTAGCATAACAATGGCAAA	TATTGCACAATC	+
tmp_30-60	UP00206_1	-4	0.0613507	142.64	0.410692	16	TGATAGATTAATTAGCATAACAATGGCAAA	GTAGTAATTAATGCAA	+
tmp_30-60	UP00045_1	-5	0.0617777	143.633	0.410692	17	TGATAGATTAATTAGCATAACAATGGCAAA	GCTAAGTCAGCAAATTT	-
tmp_30-60	MA0600.1	-10	0.0624346	145.161	0.411862	19	TGATAGATTAATTAGCATAACAATGGCAAA	GTTGCCATGGCAACCGCGG	+
tmp_30-60	UP00071_1	-6	0.0636307	147.941	0.415907	16	TGATAGATTAATTAGCATAACAATGGCAAA	CTTAATTATAATTAAA	-
tmp_30-60	SOX8_HUMAN.H10MO.D	-16	0.0636307	147.941	0.415907	14	TGATAGATTAATTAGCATAACAATGGCAAA	GCATCAATTGCAGTGA	-
tmp_30-60	MA0052.2	-14	0.0645803	150.149	0.420189	15	TGATAGATTAATTAGCATAACAATGGCAAA	AGCTAAAAATAGCAT	+
tmp_30-60	MEIS3_HUMAN.H10MO.D	2	0.0650371	151.211	0.422519	9	TGATAGATTAATTAGCATAACAATGGCAAA	TTTGACAGGTG	+
tmp_30-60	UP00196_1	-2	0.066316	154.185	0.426715	17	TGATAGATTAATTAGCATAACAATGGCAAA	GATTATTAATTAACTTG	+
tmp_30-60	NFAC1_HUMAN.H10MO.A	-20	0.0663605	154.288	0.426715	10	TGATAGATTAATTAGCATAACAATGGCAAA	CAATGGAAAATT	+
tmp_30-60	NFAC1_MOUSE.H10MO.A	-20	0.0663605	154.288	0.426715	10	TGATAGATTAATTAGCATAACAATGGCAAA	CAATGGAAAATT	+
tmp_30-60	DLX2_HUMAN.H10MO.D	-16	0.0664804	154.567	0.426715	8	TGATAGATTAATTAGCATAACAATGGCAAA	ATAATTAT	-
tmp_30-60	DLX2_MOUSE.H10MO.D	-16	0.0664804	154.567	0.426715	8	TGATAGATTAATTAGCATAACAATGGCAAA	ATAATTAT	-
tmp_30-60	FOXO4_HUMAN.H10MO.C	-14	0.0667579	155.212	0.427216	9	TGATAGATTAATTAGCATAACAATGGCAAA	AATAAACAA	-
tmp_30-60	FOXO4_MOUSE.H10MO.C	-14	0.0667579	155.212	0.427216	9	TGATAGATTAATTAGCATAACAATGGCAAA	AATAAACAA	-
tmp_30-60	UP00045_2	-9	0.0670368	155.861	0.42836	15	TGATAGATTAATTAGCATAACAATGGCAAA	CAATTGCAAAAATAT	+
tmp_30-60	ARI3A_HUMAN.H10MO.S	-9	0.0676949	157.391	0.431278	7	TGATAGATTAATTAGCATAACAATGGCAAA	AATTAAA	+
tmp_30-60	ARI3A_MOUSE.H10MO.S	-9	0.0676949	157.391	0.431278	7	TGATAGATTAATTAGCATAACAATGGCAAA	AATTAAA	+
tmp_30-60	MA0141.3	-19	0.0678959	157.858	0.431916	11	TGATAGATTAATTAGCATAACAATGGCAAA	TCAAGGTCATA	+
tmp_30-60	MA0895.1	-6	0.0680828	158.293	0.432462	10	TGATAGATTAATTAGCATAACAATGGCAAA	ACTAGTTAAC	+
tmp_30-60	UP00052_1	-15	0.0684172	159.07	0.433943	15	TGATAGATTAATTAGCATAACAATGGCAAA	ATGTACAGTAGCAAAG	+
tmp_30-60	MEF2A_HUMAN.H10MO.A	-15	0.0688524	160.082	0.434771	13	TGATAGATTAATTAGCATAACAATGGCAAA	GCTAAAAATAGCA	-
tmp_30-60	UP00056_2	-13	0.0695756	161.763	0.43869	15	TGATAGATTAATTAGCATAACAATGGCAAA	TCGGTAACTAGGGTA	-
tmp_30-60	MA0011.1	-9	0.0699105	162.542	0.438863	8	TGATAGATTAATTAGCATAACAATGGCAAA	AAATAGTA	-
tmp_30-60	MA0542.1	0	0.0699105	162.542	0.438863	8	TGATAGATTAATTAGCATAACAATGGCAAA	TGATAAGA	-
tmp_30-60	GATA3_MOUSE.H10MO.C	1	0.0699105	162.542	0.438863	7	TGATAGATTAATTAGCATAACAATGGCAAA	GAGATAAG	+
tmp_30-60	MSX1_HUMAN.H10MO.D	-8	0.0705099	163.936	0.441978	18	TGATAGATTAATTAGCATAACAATGGCAAA	TAATTGGTTTTTAATTGG	+
tmp_30-60	MEF2B_HUMAN.H10MO.D	-15	0.0709277	164.907	0.443292	15	TGATAGATTAATTAGCATAACAATGGCAAA	GCTATTAATAGCAACA	-
tmp_30-60	MA0752.1	-8	0.0711469	165.417	0.443292	17	TGATAGATTAATTAGCATAACAATGGCAAA	TCCATCCCATAATACTC	+
tmp_30-60	HXB7_HUMAN.H10MO.C	-3	0.0712061	165.554	0.443292	10	TGATAGATTAATTAGCATAACAATGGCAAA	TTGATTAATG	+
tmp_30-60	HXB7_MOUSE.H10MO.C	-3	0.0712061	165.554	0.443292	10	TGATAGATTAATTAGCATAACAATGGCAAA	TTGATTAATG	+
tmp_30-60	MAFG_HUMAN.H10MO.C	1	0.0721923	167.847	0.446678	20	TGATAGATTAATTAGCATAACAATGGCAAA	AAAAATGCTGAGTCAGCAAAA	+
tmp_30-60	UP00219_2	-5	0.0721988	167.862	0.446678	15	TGATAGATTAATTAGCATAACAATGGCAAA	TAGTGATCATCATTA	-
tmp_30-60	UP00198_1	1	0.0726013	168.798	0.44852	13	TGATAGATTAATTAGCATAACAATGGCAAA	ATGATCGAATCAAA	+
tmp_30-60	UP00170_1	-2	0.0735189	170.931	0.449702	16	TGATAGATTAATTAGCATAACAATGGCAAA	CAAAATCAATTAATTT	+
tmp_30-60	UP00218_1	-4	0.0735189	170.931	0.449702	16	TGATAGATTAATTAGCATAACAATGGCAAA	GAATTAATTAATTAAA	-
tmp_30-60	MSX3_MOUSE.H10MO.D	-8	0.0736767	171.298	0.449702	17	TGATAGATTAATTAGCATAACAATGGCAAA	TAATTGGTTTTTAATTG	+
tmp_30-60	UP00113_1	-3	0.0736767	171.298	0.449702	17	TGATAGATTAATTAGCATAACAATGGCAAA	CGAATTAATTAACAATA	+
tmp_30-60	UP00178_1	-2	0.0736767	171.298	0.449702	17	TGATAGATTAATTAGCATAACAATGGCAAA	GATACCTAATTAGCGCG	-
tmp_30-60	NKX61_HUMAN.H10MO.D	-5	0.0738381	171.674	0.449702	19	TGATAGATTAATTAGCATAACAATGGCAAA	AATTAATTACCTTTAATTA	+
tmp_30-60	MA0446.1	-11	0.073948	171.929	0.449702	11	TGATAGATTAATTAGCATAACAATGGCAAA	TTAAGCAAACA	-
tmp_30-60	MA0748.1	-20	0.073948	171.929	0.449702	10	TGATAGATTAATTAGCATAACAATGGCAAA	TAATGGCGGAC	-
tmp_30-60	MA0893.1	-6	0.0744545	173.107	0.450861	10	TGATAGATTAATTAGCATAACAATGGCAAA	ACTAATTAAA	+
tmp_30-60	MA0548.1	-14	0.0749086	174.162	0.45233	15	TGATAGATTAATTAGCATAACAATGGCAAA	TTCCAAAAATGGAAA	-
tmp_30-60	MA0242.1	-20	0.0768878	178.764	0.461031	9	TGATAGATTAATTAGCATAACAATGGCAAA	TAACCGCAA	+
tmp_30-60	CEBPB_MOUSE.H10MO.A	-10	0.0771483	179.37	0.4613	11	TGATAGATTAATTAGCATAACAATGGCAAA	TATTGCACAAT	+
tmp_30-60	MA0216.2	-12	0.0771483	179.37	0.4613	11	TGATAGATTAATTAGCATAACAATGGCAAA	GGCCATAAAAA	+
tmp_30-60	ZN410_HUMAN.H10MO.D	-9	0.0774661	180.109	0.462555	13	TGATAGATTAATTAGCATAACAATGGCAAA	CCATCCCATAATA	-
tmp_30-60	MA0659.1	0	0.0794349	184.686	0.472075	21	TGATAGATTAATTAGCATAACAATGGCAAA	AAATTGCTGAGTCAGCATATT	+
tmp_30-60	MA0171.1	-8	0.0795015	184.841	0.472075	7	TGATAGATTAATTAGCATAACAATGGCAAA	CAATTAA	-
tmp_30-60	HMBX1_HUMAN.H10MO.D	-5	0.0804691	187.091	0.476459	11	TGATAGATTAATTAGCATAACAATGGCAAA	AACTAGTTACC	+
tmp_30-60	PAX7_HUMAN.H10MO.D	0	0.0804691	187.091	0.476459	11	TGATAGATTAATTAGCATAACAATGGCAAA	TAATTGATTAT	+
tmp_30-60	BARX2_HUMAN.H10MO.D	-8	0.0813427	189.122	0.476459	10	TGATAGATTAATTAGCATAACAATGGCAAA	CAATTAATGA	-
tmp_30-60	BARX2_MOUSE.H10MO.D	-8	0.0813427	189.122	0.476459	10	TGATAGATTAATTAGCATAACAATGGCAAA	CAATTAATGA	-
tmp_30-60	FOXQ1_HUMAN.H10MO.C	-13	0.0813577	189.157	0.476459	12	TGATAGATTAATTAGCATAACAATGGCAAA	AAATAAACAATT	-
tmp_30-60	FOXQ1_MOUSE.H10MO.C	-13	0.0813577	189.157	0.476459	12	TGATAGATTAATTAGCATAACAATGGCAAA	AAATAAACAATT	-
tmp_30-60	UP00188_1	-3	0.0817463	190.06	0.476459	17	TGATAGATTAATTAGCATAACAATGGCAAA	CGAATTAATTAAAAACC	+
tmp_30-60	UP00237_1	-2	0.0817463	190.06	0.476459	17	TGATAGATTAATTAGCATAACAATGGCAAA	CGTAATTAATTAATTGG	+
tmp_30-60	UP00062_2	-13	0.0817463	190.06	0.476459	17	TGATAGATTAATTAGCATAACAATGGCAAA	TTCCTAACAATTTTTCC	-
tmp_30-60	BARX1_HUMAN.H10MO.D	3	0.0817463	190.06	0.476459	14	TGATAGATTAATTAGCATAACAATGGCAAA	CAATTAAATAACGATTA	-
tmp_30-60	UP00023_2	-12	0.0817979	190.18	0.476459	16	TGATAGATTAATTAGCATAACAATGGCAAA	TAAGATTATAATACGG	+
tmp_30-60	MA0556.1	-14	0.0835799	194.323	0.484946	15	TGATAGATTAATTAGCATAACAATGGCAAA	TTCCAAAAATGGAAA	+
tmp_30-60	MA0135.1	-4	0.08372	194.649	0.484946	13	TGATAGATTAATTAGCATAACAATGGCAAA	AAATTAATTAATC	+
tmp_30-60	MA0190.1	-8	0.0838054	194.848	0.484946	6	TGATAGATTAATTAGCATAACAATGGCAAA	GGATTA	-
tmp_30-60	LEF1_HUMAN.H10MO.C	-18	0.0838213	194.885	0.484946	7	TGATAGATTAATTAGCATAACAATGGCAAA	ATCAAAG	-
tmp_30-60	LEF1_MOUSE.H10MO.C	-18	0.0838213	194.885	0.484946	7	TGATAGATTAATTAGCATAACAATGGCAAA	ATCAAAG	-
tmp_30-60	SOX18_HUMAN.H10MO.D	-11	0.0842425	195.864	0.485461	19	TGATAGATTAATTAGCATAACAATGGCAAA	GGAAAAGAACAATGGGTTC	-
tmp_30-60	SOX18_MOUSE.H10MO.D	-11	0.0842425	195.864	0.485461	19	TGATAGATTAATTAGCATAACAATGGCAAA	GGAAAAGAACAATGGGTTC	-
tmp_30-60	NFAC3_HUMAN.H10MO.B	-23	0.0843638	196.146	0.485461	7	TGATAGATTAATTAGCATAACAATGGCAAA	TGGAAAACT	+
tmp_30-60	NFAC3_MOUSE.H10MO.B	-23	0.0843638	196.146	0.485461	7	TGATAGATTAATTAGCATAACAATGGCAAA	TGGAAAACT	+
tmp_30-60	UP00078_1	-3	0.0846027	196.701	0.48553	17	TGATAGATTAATTAGCATAACAATGGCAAA	GGGTTTAATTAAAATTC	+
tmp_30-60	UP00175_1	-2	0.0846027	196.701	0.48553	17	TGATAGATTAATTAGCATAACAATGGCAAA	GGTGATTAATTAATGGG	-
tmp_30-60	FOXC1_HUMAN.H10MO.C	-10	0.0866586	201.481	0.493361	15	TGATAGATTAATTAGCATAACAATGGCAAA	CTTAAGTAAACAATG	-
tmp_30-60	FOXC1_MOUSE.H10MO.C	-10	0.0866586	201.481	0.493361	15	TGATAGATTAATTAGCATAACAATGGCAAA	CTTAAGTAAACAATG	-
tmp_30-60	UP00181_1	-2	0.0877593	204.04	0.497642	16	TGATAGATTAATTAGCATAACAATGGCAAA	ATTCACTAATTACTTT	-
tmp_30-60	MA0095.2	-18	0.0881395	204.924	0.499136	12	TGATAGATTAATTAGCATAACAATGGCAAA	CAAGATGGCGGC	+
tmp_40-70	SOX2	0	1.78191e-06	0.00414293	0.00352018	15	ATTAGCATAACAATGGCAAACAGGTTGATT	ATTTGCATAACAATG	-
tmp_40-70	SMAD1	0	2.29851e-06	0.00534404	0.00352018	16	ATTAGCATAACAATGGCAAACAGGTTGATT	ATTTGCATAACAAAGG	-
tmp_40-70	MA0789.1	0	3.0226e-06	0.00702755	0.00352018	9	ATTAGCATAACAATGGCAAACAGGTTGATT	ATTTGCATA	-
tmp_40-70	OCT4	0	3.05836e-06	0.00711068	0.00352018	15	ATTAGCATAACAATGGCAAACAGGTTGATT	ATTTGCATAACAATG	-
tmp_40-70	MA0142.1	0	7.65057e-06	0.0177876	0.00474176	15	ATTAGCATAACAATGGCAAACAGGTTGATT	ATTTGCATAACAAAG	-
tmp_40-70	NANOG	0	9.19919e-06	0.0213881	0.00474176	16	ATTAGCATAACAATGGCAAACAGGTTGATT	ATTAGCATGACAATGG	-
tmp_40-70	SOX2_HUMAN.H10MO.B	0	9.19919e-06	0.0213881	0.00474176	16	ATTAGCATAACAATGGCAAACAGGTTGATT	ATTTGCATAACAATGG	-
tmp_40-70	SOX2_MOUSE.H10MO.A	0	9.19919e-06	0.0213881	0.00474176	16	ATTAGCATAACAATGGCAAACAGGTTGATT	ATTTGCATAACAATGG	-
tmp_40-70	MA0143.2	-1	9.26925e-06	0.021551	0.00474176	15	ATTAGCATAACAATGGCAAACAGGTTGATT	TTTGCATAACAAAGG	-
tmp_40-70	PO5F1_MOUSE.H10MO.A	0	1.32508e-05	0.0308082	0.00610072	16	ATTAGCATAACAATGGCAAACAGGTTGATT	ATTTGCATAACAAAGG	-
tmp_40-70	PO5F1_HUMAN.H10MO.A	0	3.83301e-05	0.0891175	0.016043	16	ATTAGCATAACAATGGCAAACAGGTTGATT	ATTTGCATAACAATGG	-
tmp_40-70	MA0087.1	-7	6.70085e-05	0.155795	0.025709	7	ATTAGCATAACAATGGCAAACAGGTTGATT	AAACAAT	-
tmp_40-70	SOX9_HUMAN.H10MO.B	-6	8.13523e-05	0.189144	0.0267534	11	ATTAGCATAACAATGGCAAACAGGTTGATT	AGAACAATGGG	-
tmp_40-70	SOX9_MOUSE.H10MO.B	-6	8.13523e-05	0.189144	0.0267534	11	ATTAGCATAACAATGGCAAACAGGTTGATT	AGAACAATGGG	-
tmp_40-70	NANOG_MOUSE.H10MO.A	0	0.000100842	0.234458	0.0297785	17	ATTAGCATAACAATGGCAAACAGGTTGATT	ATTTGCATAACAAAGGA	-
tmp_40-70	PO2F2_MOUSE.H10MO.B	0	0.000103487	0.240607	0.0297785	9	ATTAGCATAACAATGGCAAACAGGTTGATT	ATTTGCATA	-
tmp_40-70	MA0787.1	2	0.000122919	0.285786	0.0332894	10	ATTAGCATAACAATGGCAAACAGGTTGATT	TAATTTGCATAA	-
tmp_40-70	MA0143.3	-8	0.000161943	0.376517	0.0414216	8	ATTAGCATAACAATGGCAAACAGGTTGATT	AACAAAGG	-
tmp_40-70	MA0792.1	0	0.00020533	0.477392	0.0497549	9	ATTAGCATAACAATGGCAAACAGGTTGATT	ATTTGCATA	-
tmp_40-70	NANOG_HUMAN.H10MO.A	1	0.000271685	0.631668	0.0625422	16	ATTAGCATAACAATGGCAAACAGGTTGATT	AATTTGCATAACAAAGG	-
tmp_40-70	SOX5_HUMAN.H10MO.C	-7	0.000332982	0.774184	0.0696844	8	ATTAGCATAACAATGGCAAACAGGTTGATT	TAACAATA	-
tmp_40-70	SOX5_MOUSE.H10MO.C	-7	0.000332982	0.774184	0.0696844	8	ATTAGCATAACAATGGCAAACAGGTTGATT	TAACAATA	-
tmp_40-70	MA0077.1	-7	0.000368715	0.857262	0.0736866	9	ATTAGCATAACAATGGCAAACAGGTTGATT	GAACAATGG	-
tmp_40-70	MA0788.1	2	0.000384116	0.89307	0.0736866	11	ATTAGCATAACAATGGCAAACAGGTTGATT	AAATTAGCATAAT	-
tmp_40-70	MA0786.1	2	0.000605772	1.40842	0.105077	10	ATTAGCATAACAATGGCAAACAGGTTGATT	TAATTTGCATAA	-
tmp_40-70	PO2F2_HUMAN.H10MO.D	2	0.000636598	1.48009	0.105077	14	ATTAGCATAACAATGGCAAACAGGTTGATT	TAATTTGCATATTCAT	+
tmp_40-70	SOX15_HUMAN.H10MO.D	-8	0.000639041	1.48577	0.105077	7	ATTAGCATAACAATGGCAAACAGGTTGATT	AACAATG	-
tmp_40-70	SOX15_MOUSE.H10MO.D	-8	0.000639041	1.48577	0.105077	7	ATTAGCATAACAATGGCAAACAGGTTGATT	AACAATG	-
tmp_40-70	MA0785.1	1	0.000722005	1.67866	0.114625	11	ATTAGCATAACAATGGCAAACAGGTTGATT	AATTTGCATATT	-
tmp_40-70	MA0235.1	-24	0.000752374	1.74927	0.115465	6	ATTAGCATAACAATGGCAAACAGGTTGATT	TTGATTT	+
tmp_40-70	MA0784.1	3	0.00104606	2.4321	0.155358	11	ATTAGCATAACAATGGCAAACAGGTTGATT	CTAATTTGCATATT	-
tmp_40-70	RFX4_HUMAN.H10MO.D	-6	0.00135964	3.16115	0.195618	15	ATTAGCATAACAATGGCAAACAGGTTGATT	GTTACCATGGCAACG	-
tmp_40-70	MA0515.1	-6	0.00152898	3.55489	0.209593	10	ATTAGCATAACAATGGCAAACAGGTTGATT	AAAACAATGG	-
tmp_40-70	MA0627.1	4	0.00154781	3.59867	0.209593	12	ATTAGCATAACAATGGCAAACAGGTTGATT	TCTAATTTGCATACAA	-
tmp_40-70	UP00179_1	4	0.00170402	3.96186	0.224153	12	ATTAGCATAACAATGGCAAACAGGTTGATT	TCTAATTTGCATACAA	-
tmp_40-70	RFX3_HUMAN.H10MO.B	-7	0.0018496	4.30033	0.230152	14	ATTAGCATAACAATGGCAAACAGGTTGATT	TTACCATGGCAACC	-
tmp_40-70	RFX3_MOUSE.H10MO.B	-7	0.0018496	4.30033	0.230152	14	ATTAGCATAACAATGGCAAACAGGTTGATT	TTACCATGGCAACC	-
tmp_40-70	MA0647.1	-16	0.00199829	4.64602	0.234969	12	ATTAGCATAACAATGGCAAACAGGTTGATT	AAAACCGGTTTT	+
tmp_40-70	MA0042.2	-15	0.00206964	4.81191	0.234969	7	ATTAGCATAACAATGGCAAACAGGTTGATT	GTAAACA	+
tmp_40-70	GRHL1_HUMAN.H10MO.D	-14	0.0021109	4.90785	0.234969	12	ATTAGCATAACAATGGCAAACAGGTTGATT	GTAAAACCGGTT	-
tmp_40-70	MA0453.1	3	0.0021109	4.90785	0.234969	9	ATTAGCATAACAATGGCAAACAGGTTGATT	CTAATTTGCATA	-
tmp_40-70	MA0217.1	-7	0.0021435	4.98363	0.234969	5	ATTAGCATAACAATGGCAAACAGGTTGATT	TAACA	+
tmp_40-70	MA0173.1	-1	0.00223028	5.18541	0.235705	7	ATTAGCATAACAATGGCAAACAGGTTGATT	TTAACAT	+
tmp_40-70	MA0157.2	-15	0.0022526	5.2373	0.235705	8	ATTAGCATAACAATGGCAAACAGGTTGATT	GTAAACAA	+
tmp_40-70	UP00307_1	-2	0.00249406	5.79868	0.237386	20	ATTAGCATAACAATGGCAAACAGGTTGATT	TTGTAGAACAATAGACCTCC	+
tmp_40-70	PO3F1_HUMAN.H10MO.C	-1	0.00250484	5.82376	0.237386	14	ATTAGCATAACAATGGCAAACAGGTTGATT	TTTGCATTACAATG	-
tmp_40-70	PO3F1_MOUSE.H10MO.C	-1	0.00250484	5.82376	0.237386	14	ATTAGCATAACAATGGCAAACAGGTTGATT	TTTGCATTACAATG	-
tmp_40-70	UP00191_1	4	0.00261007	6.06842	0.237386	12	ATTAGCATAACAATGGCAAACAGGTTGATT	TCTAATTTGCATACAA	-
tmp_40-70	SOX13_HUMAN.H10MO.D	-7	0.00276494	6.42849	0.237386	8	ATTAGCATAACAATGGCAAACAGGTTGATT	GAACAATG	-
tmp_40-70	SOX13_MOUSE.H10MO.D	-7	0.00276494	6.42849	0.237386	8	ATTAGCATAACAATGGCAAACAGGTTGATT	GAACAATG	-
tmp_40-70	MA0078.1	-8	0.00277978	6.463	0.237386	9	ATTAGCATAACAATGGCAAACAGGTTGATT	GACAATGAA	-
tmp_40-70	PO2F1_HUMAN.H10MO.B	0	0.00277978	6.463	0.237386	9	ATTAGCATAACAATGGCAAACAGGTTGATT	ATTTGCATA	-
tmp_40-70	PO2F1_MOUSE.H10MO.B	0	0.00277978	6.463	0.237386	9	ATTAGCATAACAATGGCAAACAGGTTGATT	ATTTGCATA	-
tmp_40-70	MA0849.1	-15	0.00278427	6.47342	0.237386	7	ATTAGCATAACAATGGCAAACAGGTTGATT	GTAAACA	+
tmp_40-70	P5F1B_HUMAN.H10MO.D	2	0.00300185	6.9793	0.251283	14	ATTAGCATAACAATGGCAAACAGGTTGATT	TAATTTGCATATTCAT	+
tmp_40-70	UP00401_1	-5	0.00305701	7.10755	0.251331	14	ATTAGCATAACAATGGCAAACAGGTTGATT	TAAAACAAAGGCAT	+
tmp_40-70	MA0480.1	-14	0.00336512	7.82391	0.271809	11	ATTAGCATAACAATGGCAAACAGGTTGATT	TGTAAACAGGA	-
tmp_40-70	VSX2_HUMAN.H10MO.D	2	0.00355753	8.27126	0.277609	9	ATTAGCATAACAATGGCAAACAGGTTGATT	TAATTAGCTAA	+
tmp_40-70	VSX2_MOUSE.H10MO.D	2	0.00355753	8.27126	0.277609	9	ATTAGCATAACAATGGCAAACAGGTTGATT	TAATTAGCTAA	+
tmp_40-70	PO3F4_HUMAN.H10MO.D	2	0.00390692	9.08359	0.294878	15	ATTAGCATAACAATGGCAAACAGGTTGATT	TAATTTGCATAATTTAT	+
tmp_40-70	UP00062_1	-3	0.00408365	9.49448	0.29695	17	ATTAGCATAACAATGGCAAACAGGTTGATT	AGAAGAACAAAGGACTA	+
tmp_40-70	MA0031.1	-15	0.00412787	9.59729	0.29695	8	ATTAGCATAACAATGGCAAACAGGTTGATT	GTAAACAT	+
tmp_40-70	MA0157.1	-14	0.00412787	9.59729	0.29695	8	ATTAGCATAACAATGGCAAACAGGTTGATT	TGTAAACA	+
tmp_40-70	UP00030_1	-3	0.00426788	9.92281	0.302298	17	ATTAGCATAACAATGGCAAACAGGTTGATT	ATAAGAACAAAGGACTA	+
tmp_40-70	MA0132.1	1	0.00437794	10.1787	0.305396	5	ATTAGCATAACAATGGCAAACAGGTTGATT	AATTAG	-
tmp_40-70	UP00101_1	-2	0.0045213	10.512	0.310689	14	ATTAGCATAACAATGGCAAACAGGTTGATT	GTTTAGAACAATTA	-
tmp_40-70	UP00039_2	0	0.00486853	11.3193	0.32963	17	ATTAGCATAACAATGGCAAACAGGTTGATT	AACACCAAAACAAAGGA	+
tmp_40-70	MA0148.2	-11	0.00494568	11.4987	0.33	11	ATTAGCATAACAATGGCAAACAGGTTGATT	CAAAGTAAACA	-
tmp_40-70	MA0510.2	-5	0.00519297	12.0737	0.330308	16	ATTAGCATAACAATGGCAAACAGGTTGATT	CGTTGCCATGGCAACG	+
tmp_40-70	FOXA1_MOUSE.H10MO.B	-11	0.00522123	12.1394	0.330308	11	ATTAGCATAACAATGGCAAACAGGTTGATT	CAAAGTAAACA	-
tmp_40-70	SOX3_MOUSE.H10MO.C	-6	0.00522123	12.1394	0.330308	11	ATTAGCATAACAATGGCAAACAGGTTGATT	GAGACAAAGGC	-
tmp_40-70	MA0507.1	3	0.00530657	12.3378	0.330308	10	ATTAGCATAACAATGGCAAACAGGTTGATT	TTCATTTGCATAT	+
tmp_40-70	MA0514.1	-6	0.00530901	12.3434	0.330308	10	ATTAGCATAACAATGGCAAACAGGTTGATT	AAAACAAAGG	-
tmp_40-70	MA0848.1	-15	0.00569334	13.237	0.344898	7	ATTAGCATAACAATGGCAAACAGGTTGATT	GTAAACA	+
tmp_40-70	UP00023_1	-4	0.00620884	14.4355	0.371242	16	ATTAGCATAACAATGGCAAACAGGTTGATT	ATTGAACAATGGAATT	+
tmp_40-70	MA0600.2	-5	0.00678391	15.7726	0.400426	16	ATTAGCATAACAATGGCAAACAGGTTGATT	CGTTGCCATGGCAACG	-
tmp_40-70	SOX10_HUMAN.H10MO.D	-9	0.00700534	16.2874	0.403159	7	ATTAGCATAACAATGGCAAACAGGTTGATT	ACAAAGA	-
tmp_40-70	SOX10_MOUSE.H10MO.D	-9	0.00700534	16.2874	0.403159	7	ATTAGCATAACAATGGCAAACAGGTTGATT	ACAAAGA	-
tmp_40-70	SCRT1_HUMAN.H10MO.D	-16	0.00712604	16.568	0.405042	13	ATTAGCATAACAATGGCAAACAGGTTGATT	GCAACAGGTGGTT	+
tmp_40-70	FOXP2_HUMAN.H10MO.A	-14	0.00738109	17.161	0.405134	9	ATTAGCATAACAATGGCAAACAGGTTGATT	AGTAAACAA	-
tmp_40-70	FOXP2_MOUSE.H10MO.A	-14	0.00738109	17.161	0.405134	9	ATTAGCATAACAATGGCAAACAGGTTGATT	AGTAAACAA	-
tmp_40-70	MA0442.1	-9	0.00747963	17.3901	0.405134	6	ATTAGCATAACAATGGCAAACAGGTTGATT	ACAAAG	-
tmp_40-70	SMAD1_HUMAN.H10MO.D	-14	0.00784699	18.2443	0.411448	12	ATTAGCATAACAATGGCAAACAGGTTGATT	GGCAGACAGGCT	-
tmp_40-70	SMAD1_MOUSE.H10MO.D	-14	0.00784699	18.2443	0.411448	12	ATTAGCATAACAATGGCAAACAGGTTGATT	GGCAGACAGGCT	-
tmp_40-70	MA0145.3	-17	0.00786432	18.2845	0.411448	10	ATTAGCATAACAATGGCAAACAGGTTGATT	AAACCGGTTT	+
tmp_40-70	UP00064_1	-2	0.00844686	19.639	0.436961	16	ATTAGCATAACAATGGCAAACAGGTTGATT	TTTTAGAACAATTGAA	-
tmp_40-70	MA0084.1	-5	0.00879842	20.4563	0.45009	9	ATTAGCATAACAATGGCAAACAGGTTGATT	GTAAACAAT	+
tmp_40-70	MA0454.1	-8	0.00935796	21.7572	0.47326	11	ATTAGCATAACAATGGCAAACAGGTTGATT	AACAGTAGCAG	+
tmp_40-70	MA0611.1	-24	0.00945693	21.9874	0.47326	6	ATTAGCATAACAATGGCAAACAGGTTGATT	TTGATTGG	-
tmp_40-70	MA0233.1	-7	0.00972869	22.6192	0.47477	5	ATTAGCATAACAATGGCAAACAGGTTGATT	AAACA	+
tmp_40-70	MA0075.1	1	0.00972869	22.6192	0.47477	4	ATTAGCATAACAATGGCAAACAGGTTGATT	AATTA	+
tmp_40-70	MA0546.1	-12	0.00979648	22.7768	0.47477	10	ATTAGCATAACAATGGCAAACAGGTTGATT	AAAGTAAACA	+
tmp_40-70	MA0460.1	-2	0.0104636	24.3278	0.495148	9	ATTAGCATAACAATGGCAAACAGGTTGATT	AAGGATAAT	+
tmp_40-70	MA0847.1	-15	0.0104996	24.4117	0.495148	7	ATTAGCATAACAATGGCAAACAGGTTGATT	GTAAACA	+
tmp_40-70	MA0030.1	-10	0.0105396	24.5046	0.495148	14	ATTAGCATAACAATGGCAAACAGGTTGATT	CAAACGTAAACAAT	+
tmp_60-90	MA0235.1	-4	7.07875e-05	0.164581	0.302875	7	CAGGTTGATTACCAGGTCATTGATTAGCAC	TTGATTT	+
tmp_60-90	MA0157.2	-4	0.000377946	0.878724	0.400213	8	CAGGTTGATTACCAGGTCATTGATTAGCAC	TTGTTTAC	-
tmp_60-90	MA0166.1	-19	0.0005063	1.17715	0.400213	7	CAGGTTGATTACCAGGTCATTGATTAGCAC	TTAATGA	+
tmp_60-90	UP00118_1	-14	0.000648336	1.50738	0.400213	16	CAGGTTGATTACCAGGTCATTGATTAGCAC	AGTTATTAATGAGGTC	+
tmp_60-90	MA0194.1	-4	0.000829239	1.92798	0.400213	7	CAGGTTGATTACCAGGTCATTGATTAGCAC	TTAATTA	+
tmp_60-90	MA0208.1	-4	0.00114186	2.65481	0.400213	7	CAGGTTGATTACCAGGTCATTGATTAGCAC	TTAATTA	-
tmp_60-90	MA0230.1	-19	0.00123561	2.87279	0.400213	7	CAGGTTGATTACCAGGTCATTGATTAGCAC	TTAATTA	+
tmp_60-90	MA0031.1	-4	0.00134866	3.13563	0.400213	8	CAGGTTGATTACCAGGTCATTGATTAGCAC	ATGTTTAC	-
tmp_60-90	MA0225.1	-19	0.00144504	3.35971	0.400213	7	CAGGTTGATTACCAGGTCATTGATTAGCAC	TTAATTA	+
tmp_60-90	MA0190.1	-5	0.00158236	3.67899	0.400213	6	CAGGTTGATTACCAGGTCATTGATTAGCAC	GGATTA	-
tmp_60-90	UP00200_2	-14	0.00159475	3.7078	0.400213	16	CAGGTTGATTACCAGGTCATTGATTAGCAC	AGTAATTAATTACTTC	+
tmp_60-90	MA0613.1	-4	0.00167135	3.88588	0.400213	8	CAGGTTGATTACCAGGTCATTGATTAGCAC	TTGTTTAC	-
tmp_60-90	MA0174.1	-19	0.0016872	3.92274	0.400213	7	CAGGTTGATTACCAGGTCATTGATTAGCAC	TTTATTA	+
tmp_60-90	MA0042.2	-5	0.0016872	3.92274	0.400213	7	CAGGTTGATTACCAGGTCATTGATTAGCAC	TGTTTAC	-
tmp_60-90	MA0849.1	-5	0.0016872	3.92274	0.400213	7	CAGGTTGATTACCAGGTCATTGATTAGCAC	TGTTTAC	-
tmp_60-90	MA0172.1	-4	0.001822	4.23614	0.400213	7	CAGGTTGATTACCAGGTCATTGATTAGCAC	TTAATTA	+
tmp_60-90	MA0159.1	-2	0.00189673	4.40989	0.400213	17	CAGGTTGATTACCAGGTCATTGATTAGCAC	AGGTCACGGAGAGGTCA	+
tmp_60-90	MA0793.1	-19	0.00197174	4.58429	0.400213	10	CAGGTTGATTACCAGGTCATTGATTAGCAC	ATAATGAGCT	-
tmp_60-90	UP00219_1	1	0.00199333	4.6345	0.400213	16	CAGGTTGATTACCAGGTCATTGATTAGCAC	ACCGGTTGATCACCTGA	+
tmp_60-90	MA0206.1	-19	0.00212223	4.93418	0.400213	7	CAGGTTGATTACCAGGTCATTGATTAGCAC	TTAATTA	+
tmp_60-90	MA0238.1	-19	0.00228907	5.32209	0.400213	7	CAGGTTGATTACCAGGTCATTGATTAGCAC	TTAATTA	+
tmp_60-90	PO6F2_HUMAN.H10MO.D	-18	0.00252238	5.86454	0.400213	11	CAGGTTGATTACCAGGTCATTGATTAGCAC	GTTAATTAGCT	+
tmp_60-90	UP00214_1	-1	0.00252446	5.86937	0.400213	16	CAGGTTGATTACCAGGTCATTGATTAGCAC	ACGGTAATTAGCTCAT	+
tmp_60-90	MA0611.1	-4	0.00254533	5.91789	0.400213	8	CAGGTTGATTACCAGGTCATTGATTAGCAC	TTGATTGG	-
tmp_60-90	MA0904.1	-1	0.00265471	6.1722	0.400213	16	CAGGTTGATTACCAGGTCATTGATTAGCAC	ACGGTAATTAGCTCAT	+
tmp_60-90	UP00182_1	-1	0.00293443	6.82256	0.400213	16	CAGGTTGATTACCAGGTCATTGATTAGCAC	AAGGTAATTACCTAAT	+
tmp_60-90	FOXO6_HUMAN.H10MO.D	-1	0.00332771	7.73693	0.400213	13	CAGGTTGATTACCAGGTCATTGATTAGCAC	AACTTGTTTACGT	+
tmp_60-90	RARA_HUMAN.H10MO.C	-2	0.00341194	7.93275	0.400213	17	CAGGTTGATTACCAGGTCATTGATTAGCAC	AGGTCACCGAGAGGTCA	+
tmp_60-90	RARA_MOUSE.H10MO.C	-2	0.00341194	7.93275	0.400213	17	CAGGTTGATTACCAGGTCATTGATTAGCAC	AGGTCACCGAGAGGTCA	+
tmp_60-90	UP00197_1	-11	0.00357919	8.32162	0.400213	16	CAGGTTGATTACCAGGTCATTGATTAGCAC	GGAGGTCATTAATTAT	+
tmp_60-90	UP00265_1	-1	0.00357919	8.32162	0.400213	16	CAGGTTGATTACCAGGTCATTGATTAGCAC	AGGGGGATTAGCTGCC	+
tmp_60-90	PO4F2_HUMAN.H10MO.D	-17	0.00370646	8.61753	0.400213	13	CAGGTTGATTACCAGGTCATTGATTAGCAC	TATTAATGAGCTG	+
tmp_60-90	PO4F2_MOUSE.H10MO.D	-17	0.00370646	8.61753	0.400213	13	CAGGTTGATTACCAGGTCATTGATTAGCAC	TATTAATGAGCTG	+
tmp_60-90	MA0151.1	-18	0.00399435	9.28686	0.400213	6	CAGGTTGATTACCAGGTCATTGATTAGCAC	TTTAAT	-
tmp_60-90	UP00200_1	-11	0.00413151	9.60577	0.400213	17	CAGGTTGATTACCAGGTCATTGATTAGCAC	CGAAGTAATTAATTTTC	-
tmp_60-90	MA0203.1	-19	0.00444694	10.3391	0.400213	7	CAGGTTGATTACCAGGTCATTGATTAGCAC	TTAATGA	+
tmp_60-90	MA0224.1	-5	0.00444694	10.3391	0.400213	7	CAGGTTGATTACCAGGTCATTGATTAGCAC	TAATTAC	-
tmp_60-90	VSX2_HUMAN.H10MO.D	-20	0.00451509	10.4976	0.400213	10	CAGGTTGATTACCAGGTCATTGATTAGCAC	TAATTAGCTAA	+
tmp_60-90	VSX2_MOUSE.H10MO.D	-20	0.00451509	10.4976	0.400213	10	CAGGTTGATTACCAGGTCATTGATTAGCAC	TAATTAGCTAA	+
tmp_60-90	MA0234.1	-5	0.00469263	10.9104	0.400213	6	CAGGTTGATTACCAGGTCATTGATTAGCAC	GGATTA	-
tmp_60-90	MA0240.1	-4	0.00477879	11.1107	0.400213	7	CAGGTTGATTACCAGGTCATTGATTAGCAC	TTAATTA	+
tmp_60-90	UP00237_1	0	0.00499201	11.6064	0.400213	17	CAGGTTGATTACCAGGTCATTGATTAGCAC	CCAATTAATTAATTACG	-
tmp_60-90	MA0614.1	-4	0.00500927	11.6465	0.400213	8	CAGGTTGATTACCAGGTCATTGATTAGCAC	TTGTTTAC	-
tmp_60-90	MA0215.1	-19	0.00513365	11.9357	0.400213	7	CAGGTTGATTACCAGGTCATTGATTAGCAC	TTAATGA	+
tmp_60-90	HXC8_HUMAN.H10MO.D	-14	0.00547853	12.7376	0.400213	14	CAGGTTGATTACCAGGTCATTGATTAGCAC	TTTGATTGATGCCC	+
tmp_60-90	HXC8_MOUSE.H10MO.D	-14	0.00547853	12.7376	0.400213	14	CAGGTTGATTACCAGGTCATTGATTAGCAC	TTTGATTGATGCCC	+
tmp_60-90	MA0178.1	-4	0.00551299	12.8177	0.400213	7	CAGGTTGATTACCAGGTCATTGATTAGCAC	TTAATTA	+
tmp_60-90	MA0848.1	-5	0.00551299	12.8177	0.400213	7	CAGGTTGATTACCAGGTCATTGATTAGCAC	TGTTTAC	-
tmp_60-90	MA0094.2	-18	0.00571529	13.288	0.400213	8	CAGGTTGATTACCAGGTCATTGATTAGCAC	TTTAATTA	+
tmp_60-90	GSX2_HUMAN.H10MO.D	-7	0.00582166	13.5354	0.400213	16	CAGGTTGATTACCAGGTCATTGATTAGCAC	ATTAAAAACTAATTAA	-
tmp_60-90	MA0167.1	-4	0.00635115	14.7664	0.400213	7	CAGGTTGATTACCAGGTCATTGATTAGCAC	TTAATTA	+
tmp_60-90	MA0186.1	-19	0.00635115	14.7664	0.400213	7	CAGGTTGATTACCAGGTCATTGATTAGCAC	TTAATGA	+
tmp_60-90	UP00063_1	-3	0.00638048	14.8346	0.400213	14	CAGGTTGATTACCAGGTCATTGATTAGCAC	GTTAATTACCTCCA	-
tmp_60-90	MA0212.1	-5	0.00643252	14.9556	0.400213	6	CAGGTTGATTACCAGGTCATTGATTAGCAC	GGATTA	-
tmp_60-90	BARX2_HUMAN.H10MO.D	-16	0.0066078	15.3631	0.400213	10	CAGGTTGATTACCAGGTCATTGATTAGCAC	TCATTAATTG	+
tmp_60-90	BARX2_MOUSE.H10MO.D	-16	0.0066078	15.3631	0.400213	10	CAGGTTGATTACCAGGTCATTGATTAGCAC	TCATTAATTG	+
tmp_60-90	MA0157.1	-5	0.00694992	16.1586	0.400213	8	CAGGTTGATTACCAGGTCATTGATTAGCAC	TGTTTACA	-
tmp_60-90	UP00333_1	-8	0.00710519	16.5196	0.400213	20	CAGGTTGATTACCAGGTCATTGATTAGCAC	ATCTGCGGAAATTAAATACC	+
tmp_60-90	MA0177.1	-19	0.00730616	16.9868	0.400213	7	CAGGTTGATTACCAGGTCATTGATTAGCAC	TTAATTA	+
tmp_60-90	UP00221_1	-14	0.00738459	17.1692	0.400213	16	CAGGTTGATTACCAGGTCATTGATTAGCAC	CAGCATTAATTAGTAG	+
tmp_60-90	BARX1_HUMAN.H10MO.D	-9	0.00758056	17.6248	0.400213	17	CAGGTTGATTACCAGGTCATTGATTAGCAC	TAATCGTTATTTAATTG	+
tmp_60-90	UP00127_1	-1	0.00774095	17.9977	0.400213	16	CAGGTTGATTACCAGGTCATTGATTAGCAC	AGGTTAATTAGCTGAT	+
tmp_60-90	MA0176.1	-4	0.00783198	18.2093	0.400213	7	CAGGTTGATTACCAGGTCATTGATTAGCAC	TTAATTG	+
tmp_60-90	NKX62_HUMAN.H10MO.D	-17	0.00791935	18.4125	0.400213	11	CAGGTTGATTACCAGGTCATTGATTAGCAC	AATTAATTACC	+
tmp_60-90	MA0191.1	-19	0.00839261	19.5128	0.400213	7	CAGGTTGATTACCAGGTCATTGATTAGCAC	TTAATTA	+
tmp_60-90	UP00240_1	0	0.00850238	19.768	0.400213	16	CAGGTTGATTACCAGGTCATTGATTAGCAC	TAATTTTATTACCTTA	-
tmp_60-90	MA0621.1	-2	0.0088397	20.5523	0.400213	11	CAGGTTGATTACCAGGTCATTGATTAGCAC	AATTAATTAGT	+
tmp_60-90	MA0593.1	-3	0.0088397	20.5523	0.400213	11	CAGGTTGATTACCAGGTCATTGATTAGCAC	TTTGTTTACTT	-
tmp_60-90	UP00242_1	-1	0.0089088	20.713	0.400213	16	CAGGTTGATTACCAGGTCATTGATTAGCAC	ACGTTAATTACCCCAA	-
tmp_60-90	MA0165.1	-19	0.00899013	20.9021	0.400213	7	CAGGTTGATTACCAGGTCATTGATTAGCAC	TTTATGA	+
tmp_60-90	MA0256.1	-19	0.00899013	20.9021	0.400213	7	CAGGTTGATTACCAGGTCATTGATTAGCAC	CTAATGA	+
tmp_60-90	MA0257.1	-19	0.00899013	20.9021	0.400213	7	CAGGTTGATTACCAGGTCATTGATTAGCAC	TTAATTA	+
tmp_60-90	MA0448.1	-19	0.00899013	20.9021	0.400213	7	CAGGTTGATTACCAGGTCATTGATTAGCAC	TTAATTA	+
tmp_60-90	UP00158_1	-13	0.00909493	21.1457	0.400213	17	CAGGTTGATTACCAGGTCATTGATTAGCAC	GATTAATTAATTAAGTC	+
tmp_60-90	UP00196_1	0	0.00909493	21.1457	0.400213	17	CAGGTTGATTACCAGGTCATTGATTAGCAC	CAAGTTAATTAATAATC	-
tmp_60-90	UP00189_1	-1	0.00933329	21.6999	0.400213	16	CAGGTTGATTACCAGGTCATTGATTAGCAC	ACGGTAATTAGCTCAG	+
tmp_60-90	UP00133_1	0	0.00933329	21.6999	0.400213	16	CAGGTTGATTACCAGGTCATTGATTAGCAC	AAATTTTATTACCGTT	-
tmp_60-90	HXA5_HUMAN.H10MO.D	-17	0.00933469	21.7032	0.400213	10	CAGGTTGATTACCAGGTCATTGATTAGCAC	CATTAATCAA	-
tmp_60-90	HXA5_MOUSE.H10MO.D	-17	0.00933469	21.7032	0.400213	10	CAGGTTGATTACCAGGTCATTGATTAGCAC	CATTAATCAA	-
tmp_60-90	UP00113_1	0	0.00951537	22.1232	0.400213	17	CAGGTTGATTACCAGGTCATTGATTAGCAC	CGAATTAATTAACAATA	+
tmp_60-90	MA0674.1	-19	0.00957243	22.2559	0.400213	8	CAGGTTGATTACCAGGTCATTGATTAGCAC	TTAATTAC	-
tmp_60-90	MA0228.1	-19	0.00962674	22.3822	0.400213	7	CAGGTTGATTACCAGGTCATTGATTAGCAC	CTAATTA	+
tmp_60-90	UP00174_1	-1	0.00977659	22.7306	0.400213	16	CAGGTTGATTACCAGGTCATTGATTAGCAC	AAGGTAATTAGCTCAT	+
tmp_60-90	HXB7_HUMAN.H10MO.C	-15	0.0098803	22.9717	0.400213	10	CAGGTTGATTACCAGGTCATTGATTAGCAC	TTGATTAATG	+
tmp_60-90	HXB7_MOUSE.H10MO.C	-15	0.0098803	22.9717	0.400213	10	CAGGTTGATTACCAGGTCATTGATTAGCAC	TTGATTAATG	+
tmp_60-90	HXD9_HUMAN.H10MO.D	-1	0.0098803	22.9717	0.400213	10	CAGGTTGATTACCAGGTCATTGATTAGCAC	AATTTTATGA	+
tmp_60-90	HXD9_MOUSE.H10MO.D	-1	0.0098803	22.9717	0.400213	10	CAGGTTGATTACCAGGTCATTGATTAGCAC	AATTTTATGA	+
tmp_60-90	MA0854.1	-14	0.00995389	23.1428	0.400213	16	CAGGTTGATTACCAGGTCATTGATTAGCAC	GGTGATTAATTAATTCG	-
tmp_60-90	MA0232.1	-5	0.010159	23.6197	0.400213	6	CAGGTTGATTACCAGGTCATTGATTAGCAC	TAATTA	-
tmp_60-90	UP00215_1	-1	0.0102394	23.8067	0.400213	16	CAGGTTGATTACCAGGTCATTGATTAGCAC	ACGTTAATTAACCCAG	+
tmp_60-90	MA0592.2	-9	0.0104087	24.2003	0.400213	11	CAGGTTGATTACCAGGTCATTGATTAGCAC	TTCAAGGTCAT	+
tmp_60-90	UP00260_1	0	0.0104112	24.206	0.400213	17	CAGGTTGATTACCAGGTCATTGATTAGCAC	CAAATTAATTAATAAAA	+
tmp_60-90	UP00209_1	-14	0.0104112	24.206	0.400213	16	CAGGTTGATTACCAGGTCATTGATTAGCAC	GGTGATTAATTAATTCG	-
tmp_60-90	MA0180.1	-18	0.0106193	24.69	0.400213	9	CAGGTTGATTACCAGGTCATTGATTAGCAC	TTTAATTAG	+
tmp_60-90	MA0046.1	-14	0.0110166	25.6136	0.400213	14	CAGGTTGATTACCAGGTCATTGATTAGCAC	GGTTAATAATTACC	+
tmp_60-90	MA0851.1	0	0.0113851	26.4703	0.400213	17	CAGGTTGATTACCAGGTCATTGATTAGCAC	GTGTTTGTTTACTTTTT	-
tmp_60-90	UP00128_1	-14	0.0113851	26.4703	0.400213	16	CAGGTTGATTACCAGGTCATTGATTAGCAC	GATAATTAATTAGTTTG	+
tmp_60-90	UP00067_2	-12	0.0117534	27.3267	0.400213	16	CAGGTTGATTACCAGGTCATTGATTAGCAC	TAAGTGATTGATCTTC	-
tmp_60-90	MA0226.1	-4	0.0117945	27.4223	0.400213	7	CAGGTTGATTACCAGGTCATTGATTAGCAC	TTAATTA	+
tmp_60-90	UP00141_1	0	0.0119032	27.675	0.400213	17	CAGGTTGATTACCAGGTCATTGATTAGCAC	CGAGTTAATTAATAATT	+
tmp_60-90	UP00039_1	0	0.0119032	27.675	0.400213	17	CAGGTTGATTACCAGGTCATTGATTAGCAC	GGGTTTGTTTACTTTTT	-
tmp_60-90	UP00129_1	-12	0.0119032	27.675	0.400213	17	CAGGTTGATTACCAGGTCATTGATTAGCAC	GAATTAATTAATTAATT	-
tmp_60-90	UP00238_1	-11	0.0119032	27.675	0.400213	17	CAGGTTGATTACCAGGTCATTGATTAGCAC	CAAAGTAATTAATTATC	-
tmp_60-90	HXB8_HUMAN.H10MO.C	-15	0.0122338	28.4435	0.400213	11	CAGGTTGATTACCAGGTCATTGATTAGCAC	TTGATTAATGC	+
tmp_60-90	HXB8_MOUSE.H10MO.C	-15	0.0122338	28.4435	0.400213	11	CAGGTTGATTACCAGGTCATTGATTAGCAC	TTGATTAATGC	+
tmp_60-90	MA0899.1	-2	0.0122338	28.4435	0.400213	11	CAGGTTGATTACCAGGTCATTGATTAGCAC	TTTTTATTACC	-
tmp_60-90	MA0887.1	-3	0.0123732	28.7677	0.400213	10	CAGGTTGATTACCAGGTCATTGATTAGCAC	GGTAATTAGC	+
tmp_60-90	MA0658.1	-18	0.0123732	28.7677	0.400213	10	CAGGTTGATTACCAGGTCATTGATTAGCAC	GCTAATTAGT	-
tmp_60-90	UP00172_1	0	0.0124432	28.9305	0.400213	17	CAGGTTGATTACCAGGTCATTGATTAGCAC	CGAATTAATTAAGAAAC	+
tmp_60-90	UP00144_1	-14	0.0124432	28.9305	0.400213	16	CAGGTTGATTACCAGGTCATTGATTAGCAC	GGTAATTAATTAACGCG	-
tmp_60-90	MA0479.1	-2	0.0129054	30.005	0.400213	11	CAGGTTGATTACCAGGTCATTGATTAGCAC	TGTGGATTGGA	-
tmp_60-90	UP00105_1	-13	0.013006	30.2388	0.400213	17	CAGGTTGATTACCAGGTCATTGATTAGCAC	AATTAATTAATTAATTC	+
tmp_60-90	MA0706.1	-3	0.0130818	30.4153	0.400213	10	CAGGTTGATTACCAGGTCATTGATTAGCAC	GTTAATTACT	-
tmp_60-90	MA0030.1	-3	0.0133704	31.0862	0.400213	14	CAGGTTGATTACCAGGTCATTGATTAGCAC	ATTGTTTACGTTTG	-
tmp_60-90	UP00218_1	-14	0.0134735	31.3258	0.400213	16	CAGGTTGATTACCAGGTCATTGATTAGCAC	TTTAATTAATTAATTC	+
tmp_60-90	MA0888.1	-3	0.0138279	32.1499	0.400213	10	CAGGTTGATTACCAGGTCATTGATTAGCAC	GGTAATTAGC	+
tmp_60-90	MA0661.1	-3	0.0138279	32.1499	0.400213	10	CAGGTTGATTACCAGGTCATTGATTAGCAC	GTTAATTAGC	-
tmp_60-90	NKX61_HUMAN.H10MO.D	-6	0.0139724	32.4858	0.400213	19	CAGGTTGATTACCAGGTCATTGATTAGCAC	TAATTAAAGGTAATTAATT	-
tmp_60-90	UP00203_1	-5	0.0140969	32.7752	0.400213	16	CAGGTTGATTACCAGGTCATTGATTAGCAC	GGATTGACAGGTCTTT	-
tmp_60-90	MA0236.1	-19	0.0144037	33.4887	0.400213	7	CAGGTTGATTACCAGGTCATTGATTAGCAC	TTAATTA	+
tmp_60-90	MA0189.1	-5	0.0144037	33.4887	0.400213	7	CAGGTTGATTACCAGGTCATTGATTAGCAC	TAATTAA	-
tmp_60-90	MA0618.1	-19	0.0148062	34.4244	0.400213	8	CAGGTTGATTACCAGGTCATTGATTAGCAC	TTAATTAG	+
tmp_60-90	MA0853.1	-14	0.0148391	34.5009	0.400213	16	CAGGTTGATTACCAGGTCATTGATTAGCAC	GGTAATTAATTAATGCG	-
tmp_60-90	UP00187_1	-14	0.0148391	34.5009	0.400213	16	CAGGTTGATTACCAGGTCATTGATTAGCAC	GGTAATTAATTAATGCG	-
tmp_60-90	UP00201_1	-14	0.0148391	34.5009	0.400213	16	CAGGTTGATTACCAGGTCATTGATTAGCAC	GTCCACTAATTAGTGGT	-
tmp_60-90	MEOX2_HUMAN.H10MO.D	-19	0.0151309	35.1793	0.400213	11	CAGGTTGATTACCAGGTCATTGATTAGCAC	TTAATTATGAT	+
tmp_60-90	PAX7_HUMAN.H10MO.D	-1	0.0151309	35.1793	0.400213	11	CAGGTTGATTACCAGGTCATTGATTAGCAC	TAATTGATTAT	+
tmp_60-90	HXA2_HUMAN.H10MO.D	-2	0.0151309	35.1793	0.400213	11	CAGGTTGATTACCAGGTCATTGATTAGCAC	CGCTAATTACC	-
tmp_60-90	MA0033.2	-5	0.0153849	35.7699	0.400213	7	CAGGTTGATTACCAGGTCATTGATTAGCAC	TGTTTAC	-
tmp_60-90	MA0201.1	-5	0.0153849	35.7699	0.400213	7	CAGGTTGATTACCAGGTCATTGATTAGCAC	GGATTAA	-
tmp_60-90	MSX1_HUMAN.H10MO.D	-5	0.0154029	35.8116	0.400213	18	CAGGTTGATTACCAGGTCATTGATTAGCAC	TAATTGGTTTTTAATTGG	+
tmp_60-90	MA0852.1	0	0.0155015	36.0411	0.400213	17	CAGGTTGATTACCAGGTCATTGATTAGCAC	CTGTTTGTTTACATTTT	-
tmp_60-90	UP00146_1	-15	0.0155015	36.0411	0.400213	15	CAGGTTGATTACCAGGTCATTGATTAGCAC	GACGATAATGAGGTTGC	+
tmp_60-90	LHX3_HUMAN.H10MO.C	0	0.0155974	36.264	0.400213	13	CAGGTTGATTACCAGGTCATTGATTAGCAC	AAAATTAATTAAT	+
tmp_60-90	LHX3_MOUSE.H10MO.C	0	0.0155974	36.264	0.400213	13	CAGGTTGATTACCAGGTCATTGATTAGCAC	AAAATTAATTAAT	+
tmp_60-90	MA0675.1	-19	0.0157402	36.5961	0.400213	8	CAGGTTGATTACCAGGTCATTGATTAGCAC	TTAATTAG	-
tmp_60-90	HBP1_HUMAN.H10MO.D	-14	0.0159836	37.1618	0.400213	9	CAGGTTGATTACCAGGTCATTGATTAGCAC	ATTCATTGA	+
tmp_60-90	HBP1_MOUSE.H10MO.D	-14	0.0159836	37.1618	0.400213	9	CAGGTTGATTACCAGGTCATTGATTAGCAC	ATTCATTGA	+
tmp_60-90	FOXO1_HUMAN.H10MO.C	-1	0.0161313	37.5052	0.400213	16	CAGGTTGATTACCAGGTCATTGATTAGCAC	GGTTTGTTTACTTTTT	+
tmp_60-90	FOXO1_MOUSE.H10MO.C	-1	0.0161313	37.5052	0.400213	16	CAGGTTGATTACCAGGTCATTGATTAGCAC	GGTTTGTTTACTTTTT	+
tmp_60-90	UP00162_1	-14	0.0161913	37.6448	0.400213	16	CAGGTTGATTACCAGGTCATTGATTAGCAC	GTCCACTAATTAGTTCT	-
tmp_60-90	UP00227_1	1	0.0161913	37.6448	0.400213	16	CAGGTTGATTACCAGGTCATTGATTAGCAC	CACCGTTGATTGGGTCG	-
tmp_60-90	MA0241.1	-5	0.0164271	38.1929	0.400213	7	CAGGTTGATTACCAGGTCATTGATTAGCAC	TAATTAG	-
tmp_60-90	MA0850.1	-5	0.0164271	38.1929	0.400213	7	CAGGTTGATTACCAGGTCATTGATTAGCAC	TGTTTAC	-
tmp_60-90	DPRX_HUMAN.H10MO.D	-3	0.0168066	39.0753	0.400213	11	CAGGTTGATTACCAGGTCATTGATTAGCAC	ACGGATTATCC	+
tmp_60-90	UP00164_2	-14	0.0168677	39.2173	0.400213	16	CAGGTTGATTACCAGGTCATTGATTAGCAC	TTCCATTAATTACTAC	-
tmp_60-90	UP00025_1	0	0.0169094	39.3143	0.400213	17	CAGGTTGATTACCAGGTCATTGATTAGCAC	CTGTTTGTTTACATTTT	-
tmp_60-90	FOXP2_HUMAN.H10MO.A	-4	0.0169278	39.3572	0.400213	9	CAGGTTGATTACCAGGTCATTGATTAGCAC	TTGTTTACT	+
tmp_60-90	FOXP2_MOUSE.H10MO.A	-4	0.0169278	39.3572	0.400213	9	CAGGTTGATTACCAGGTCATTGATTAGCAC	TTGTTTACT	+
tmp_60-90	MA0086.1	0	0.01693	39.3623	0.400213	6	CAGGTTGATTACCAGGTCATTGATTAGCAC	CAGGTG	+
tmp_60-90	MA0231.1	-5	0.01693	39.3623	0.400213	6	CAGGTTGATTACCAGGTCATTGATTAGCAC	TAGTTA	-
tmp_60-90	MA0780.1	-16	0.0172238	40.0454	0.400213	10	CAGGTTGATTACCAGGTCATTGATTAGCAC	TAATCGATTA	+
tmp_60-90	MA0700.1	-18	0.0172238	40.0454	0.400213	10	CAGGTTGATTACCAGGTCATTGATTAGCAC	GTTAATTAGT	-
tmp_60-90	UP00106_1	-14	0.017635	41.0015	0.400213	16	CAGGTTGATTACCAGGTCATTGATTAGCAC	GTGCACTAATTAAGAC	+
tmp_60-90	UP00206_1	-14	0.017635	41.0015	0.400213	16	CAGGTTGATTACCAGGTCATTGATTAGCAC	TTGCATTAATTACTAC	-
tmp_60-90	UP00176_1	1	0.017635	41.0015	0.400213	15	CAGGTTGATTACCAGGTCATTGATTAGCAC	CGTTGGGGATTAGCCT	+
tmp_60-90	UP00160_1	1	0.0176568	41.0521	0.400213	16	CAGGTTGATTACCAGGTCATTGATTAGCAC	TGAGGGGGATTAACTAT	+
tmp_60-90	FOXH1_HUMAN.H10MO.A	-2	0.0177073	41.1694	0.400213	11	CAGGTTGATTACCAGGTCATTGATTAGCAC	TGTGGATTCGG	+
tmp_60-90	MA0480.1	-2	0.0177073	41.1694	0.400213	11	CAGGTTGATTACCAGGTCATTGATTAGCAC	TCCTGTTTACA	+
tmp_60-90	NOTO_HUMAN.H10MO.D	-18	0.0177073	41.1694	0.400213	11	CAGGTTGATTACCAGGTCATTGATTAGCAC	GTTAATTAGGT	+
tmp_60-90	UP00209_2	0	0.0184347	42.8608	0.400213	17	CAGGTTGATTACCAGGTCATTGATTAGCAC	CGCATTAATTAATTGGC	+
tmp_60-90	UP00148_1	0	0.0184347	42.8608	0.400213	17	CAGGTTGATTACCAGGTCATTGATTAGCAC	TGCGATGATTTCGCCTT	-
tmp_60-90	UP00142_1	-14	0.0184347	42.8608	0.400213	16	CAGGTTGATTACCAGGTCATTGATTAGCAC	CATAATTAATTAACGCG	+
tmp_60-90	MA0195.1	-19	0.0187081	43.4962	0.400213	7	CAGGTTGATTACCAGGTCATTGATTAGCAC	TTAATTA	+
tmp_60-90	MA0209.1	-19	0.0187081	43.4962	0.400213	7	CAGGTTGATTACCAGGTCATTGATTAGCAC	CTAATTA	+
tmp_60-90	PDX1_HUMAN.H10MO.C	-4	0.0189724	44.1109	0.400213	9	CAGGTTGATTACCAGGTCATTGATTAGCAC	CTAATTACC	-
tmp_60-90	PDX1_MOUSE.H10MO.C	-4	0.0189724	44.1109	0.400213	9	CAGGTTGATTACCAGGTCATTGATTAGCAC	CTAATTACC	-
tmp_60-90	UP00353_1	2	0.019031	44.247	0.400213	18	CAGGTTGATTACCAGGTCATTGATTAGCAC	TCCTCTTTGTTTACAATTCA	-
tmp_60-90	UP00123_1	-14	0.0192675	44.7969	0.400213	16	CAGGTTGATTACCAGGTCATTGATTAGCAC	CGCCACTAATTAGTAC	-
tmp_60-90	UP00210_1	-5	0.0192675	44.7969	0.400213	16	CAGGTTGATTACCAGGTCATTGATTAGCAC	GTATTGACAGGTAATT	-
tmp_60-90	ZN232_HUMAN.H10MO.D	5	0.0194243	45.1616	0.400213	14	CAGGTTGATTACCAGGTCATTGATTAGCAC	TGTTAAATGTAGATTAAGT	+
tmp_60-90	MA0219.1	-19	0.0199541	46.3934	0.400213	7	CAGGTTGATTACCAGGTCATTGATTAGCAC	TTAATGA	+
tmp_60-90	MA0197.1	-5	0.0200454	46.6056	0.400213	8	CAGGTTGATTACCAGGTCATTGATTAGCAC	TAATTAAA	-
tmp_60-90	MA0702.1	-4	0.0200454	46.6056	0.400213	8	CAGGTTGATTACCAGGTCATTGATTAGCAC	TTAATTAA	-
tmp_60-90	FOXO4_HUMAN.H10MO.C	-4	0.0200778	46.681	0.400213	9	CAGGTTGATTACCAGGTCATTGATTAGCAC	TTGTTTATT	+
tmp_60-90	FOXO4_MOUSE.H10MO.C	-4	0.0200778	46.681	0.400213	9	CAGGTTGATTACCAGGTCATTGATTAGCAC	TTGTTTATT	+
tmp_60-90	UP00132_1	0	0.0200863	46.7007	0.400213	17	CAGGTTGATTACCAGGTCATTGATTAGCAC	AACGCTAATTAGCGGTG	-
tmp_60-90	GSC_HUMAN.H10MO.D	-2	0.0206835	48.0892	0.400213	11	CAGGTTGATTACCAGGTCATTGATTAGCAC	AAGGGATTAGC	+
tmp_60-90	UP00073_1	0	0.0209624	48.7375	0.400213	17	CAGGTTGATTACCAGGTCATTGATTAGCAC	GTCTTTGTTTACTTTTT	-
tmp_60-90	UP00263_1	0	0.0210383	48.9141	0.400213	16	CAGGTTGATTACCAGGTCATTGATTAGCAC	TTTATTAATTGCCGGT	-
tmp_60-90	MA0221.1	-19	0.0212756	49.4657	0.400213	7	CAGGTTGATTACCAGGTCATTGATTAGCAC	CTAATGA	+
tmp_60-90	MYBB_HUMAN.H10MO.D	2	0.0213756	49.6983	0.400213	8	CAGGTTGATTACCAGGTCATTGATTAGCAC	TGCAGGTTGA	+
tmp_60-90	MYBB_MOUSE.H10MO.D	2	0.0213756	49.6983	0.400213	8	CAGGTTGATTACCAGGTCATTGATTAGCAC	TGCAGGTTGA	+
tmp_60-90	MA0467.1	-1	0.0217738	50.624	0.400213	11	CAGGTTGATTACCAGGTCATTGATTAGCAC	AAGAGGATTAG	+
tmp_60-90	UP00149_1	1	0.0218735	50.8559	0.400213	16	CAGGTTGATTACCAGGTCATTGATTAGCAC	CGGAATTAATTAATAGG	+
tmp_60-90	UP00216_1	1	0.0218735	50.8559	0.400213	16	CAGGTTGATTACCAGGTCATTGATTAGCAC	TTAAGGGGATTAACTAC	+
tmp_60-90	UP00252_1	-14	0.0218735	50.8559	0.400213	16	CAGGTTGATTACCAGGTCATTGATTAGCAC	AGTAATTAATTAATTCG	-
tmp_60-90	LHX8_HUMAN.H10MO.D	-2	0.0224534	52.2041	0.400213	18	CAGGTTGATTACCAGGTCATTGATTAGCAC	CGCTAATTACAATTAATT	+
tmp_60-90	HNF1B_HUMAN.H10MO.B	-14	0.0224588	52.2168	0.400213	14	CAGGTTGATTACCAGGTCATTGATTAGCAC	GGTTAATGATTAAC	+
tmp_60-90	HNF1B_MOUSE.H10MO.B	-14	0.0224588	52.2168	0.400213	14	CAGGTTGATTACCAGGTCATTGATTAGCAC	GGTTAATGATTAAC	+
tmp_60-90	UP00391_1	-3	0.0224588	52.2168	0.400213	14	CAGGTTGATTACCAGGTCATTGATTAGCAC	ACTAATTACCTCAA	-
tmp_60-90	OTX1_HUMAN.H10MO.D	-4	0.0225814	52.5017	0.400213	8	CAGGTTGATTACCAGGTCATTGATTAGCAC	AGGATTAG	+
tmp_60-90	OTX1_MOUSE.H10MO.D	-4	0.0225814	52.5017	0.400213	8	CAGGTTGATTACCAGGTCATTGATTAGCAC	AGGATTAG	+
tmp_60-90	MA0156.1	-7	0.0225814	52.5017	0.400213	8	CAGGTTGATTACCAGGTCATTGATTAGCAC	ATTTCCTG	-
tmp_60-90	HXA10_HUMAN.H10MO.C	-14	0.022783	52.9706	0.400213	12	CAGGTTGATTACCAGGTCATTGATTAGCAC	GATAATTTATGA	+
tmp_60-90	HXA10_MOUSE.H10MO.C	-14	0.022783	52.9706	0.400213	12	CAGGTTGATTACCAGGTCATTGATTAGCAC	GATAATTTATGA	+
tmp_60-90	UP00164_1	-11	0.0228209	53.0587	0.400213	17	CAGGTTGATTACCAGGTCATTGATTAGCAC	CGAGTTAATTAATAAGC	+
tmp_60-90	UP00116_1	-14	0.0228209	53.0587	0.400213	16	CAGGTTGATTACCAGGTCATTGATTAGCAC	GAGCATTAATTAAGGCA	-
tmp_60-90	UP00225_1	-13	0.022828	53.0752	0.400213	15	CAGGTTGATTACCAGGTCATTGATTAGCAC	CCATAATTAATTACA	+
tmp_60-90	MA0594.1	-16	0.0229166	53.2811	0.400213	11	CAGGTTGATTACCAGGTCATTGATTAGCAC	TGATTTATGGC	-
tmp_60-90	MA0075.1	-6	0.0233243	54.229	0.405677	5	CAGGTTGATTACCAGGTCATTGATTAGCAC	AATTA	+
tmp_60-90	MA0886.1	-3	0.02378	55.2886	0.408621	10	CAGGTTGATTACCAGGTCATTGATTAGCAC	GCTAATTAGC	+
tmp_60-90	HXD3_HUMAN.H10MO.D	-2	0.0241143	56.0658	0.411854	11	CAGGTTGATTACCAGGTCATTGATTAGCAC	GGTTAATTAGG	+
tmp_60-90	MA0730.1	-2	0.02483	57.7298	0.414205	17	CAGGTTGATTACCAGGTCATTGATTAGCAC	AGGTCATGCAAAGGTCA	+
tmp_60-90	UP00175_1	-14	0.02483	57.7298	0.414205	16	CAGGTTGATTACCAGGTCATTGATTAGCAC	GGTGATTAATTAATGGG	-
tmp_60-90	MA0680.1	-16	0.0250731	58.295	0.414205	10	CAGGTTGATTACCAGGTCATTGATTAGCAC	TAATCGATTA	+
tmp_60-90	MA0648.1	-3	0.0250731	58.295	0.414205	10	CAGGTTGATTACCAGGTCATTGATTAGCAC	GGGGATTAGC	-
tmp_60-90	MA0707.1	-3	0.0250731	58.295	0.414205	10	CAGGTTGATTACCAGGTCATTGATTAGCAC	TTTAATTACC	-
tmp_60-90	MA0181.1	-19	0.025733	59.8292	0.416515	7	CAGGTTGATTACCAGGTCATTGATTAGCAC	TTAATTA	+
tmp_60-90	MA0251.1	-4	0.025733	59.8292	0.416515	7	CAGGTTGATTACCAGGTCATTGATTAGCAC	TTAATTA	+
tmp_60-90	UP00188_1	0	0.0258944	60.2044	0.416515	17	CAGGTTGATTACCAGGTCATTGATTAGCAC	CGAATTAATTAAAAACC	+
tmp_60-90	HMX1_HUMAN.H10MO.D	-7	0.0258944	60.2044	0.416515	17	CAGGTTGATTACCAGGTCATTGATTAGCAC	ATTAAAAAGCAATTAAC	-
tmp_60-90	MA0910.1	-13	0.0258944	60.2044	0.416515	17	CAGGTTGATTACCAGGTCATTGATTAGCAC	TAGCCATTAATTAATTA	-
tmp_60-90	HNF1A_HUMAN.H10MO.A	-14	0.0260935	60.6675	0.416586	15	CAGGTTGATTACCAGGTCATTGATTAGCAC	GGTTAATAATTAACC	+
tmp_60-90	HNF1A_MOUSE.H10MO.A	-14	0.0260935	60.6675	0.416586	15	CAGGTTGATTACCAGGTCATTGATTAGCAC	GGTTAATAATTAACC	+
tmp_60-90	MA0023.1	-3	0.0264303	61.4504	0.417291	10	CAGGTTGATTACCAGGTCATTGATTAGCAC	GGGGATTTCC	+
tmp_60-90	MA0628.1	-18	0.0264303	61.4504	0.417291	10	CAGGTTGATTACCAGGTCATTGATTAGCAC	ATTAATTAAT	+
tmp_60-90	BSH_HUMAN.H10MO.D	-5	0.0269813	62.7314	0.419839	14	CAGGTTGATTACCAGGTCATTGATTAGCAC	CAATTAACTCATTA	+
tmp_60-90	UP00168_1	-13	0.0270004	62.7759	0.419839	17	CAGGTTGATTACCAGGTCATTGATTAGCAC	TAGCCATTAATTAATTA	-
tmp_60-90	GSX1_HUMAN.H10MO.D	-7	0.0272738	63.4115	0.419839	15	CAGGTTGATTACCAGGTCATTGATTAGCAC	ATTAAAAACTAATTA	-
tmp_60-90	MA0179.1	-4	0.0273977	63.6997	0.419839	7	CAGGTTGATTACCAGGTCATTGATTAGCAC	TTAATTA	+
tmp_60-90	MA0184.1	-4	0.0273977	63.6997	0.419839	7	CAGGTTGATTACCAGGTCATTGATTAGCAC	CTAATTA	+
tmp_60-90	MA0202.1	-4	0.0273977	63.6997	0.419839	7	CAGGTTGATTACCAGGTCATTGATTAGCAC	CTAATTA	+
tmp_60-90	HXB6_HUMAN.H10MO.D	-14	0.0276872	64.3728	0.419839	13	CAGGTTGATTACCAGGTCATTGATTAGCAC	AATGATTGATGCA	+
tmp_60-90	HXB6_MOUSE.H10MO.D	-14	0.0276872	64.3728	0.419839	13	CAGGTTGATTACCAGGTCATTGATTAGCAC	AATGATTGATGCA	+
tmp_60-90	MA0754.1	-1	0.0278543	64.7613	0.419839	10	CAGGTTGATTACCAGGTCATTGATTAGCAC	TTATCGATTA	-
tmp_60-90	PITX1_HUMAN.H10MO.D	-4	0.0280602	65.24	0.419839	11	CAGGTTGATTACCAGGTCATTGATTAGCAC	GGGATTAAGGG	+
tmp_60-90	RX_HUMAN.H10MO.D	-4	0.0280602	65.24	0.419839	11	CAGGTTGATTACCAGGTCATTGATTAGCAC	TTAATTAGCAA	+
tmp_60-90	UP00169_1	0	0.0281495	65.4477	0.419839	17	CAGGTTGATTACCAGGTCATTGATTAGCAC	CAAATTAATTAAAAACT	-
tmp_60-90	UP00137_1	-14	0.0281495	65.4477	0.419839	16	CAGGTTGATTACCAGGTCATTGATTAGCAC	TCCAACTAATTAGCTCA	-
tmp_60-90	UP00202_1	-3	0.0282352	65.6469	0.419839	14	CAGGTTGATTACCAGGTCATTGATTAGCAC	ATTAATTACCTCAG	-
tmp_60-90	UP00124_1	-1	0.0284825	66.2218	0.419839	16	CAGGTTGATTACCAGGTCATTGATTAGCAC	AAGGTAATTAGCTCAT	+
tmp_60-90	UP00205_1	-5	0.0284825	66.2218	0.419839	16	CAGGTTGATTACCAGGTCATTGATTAGCAC	ATATTGACAGGTGCTT	-
tmp_60-90	UP00041_1	1	0.0284825	66.2218	0.419839	15	CAGGTTGATTACCAGGTCATTGATTAGCAC	AATTTTTGTTTACTTT	-
tmp_60-90	MA0703.1	-4	0.0285541	66.3883	0.419839	8	CAGGTTGATTACCAGGTCATTGATTAGCAC	TTAATTAA	-
tmp_60-90	PAX4_HUMAN.H10MO.D	-16	0.0290508	67.543	0.422518	12	CAGGTTGATTACCAGGTCATTGATTAGCAC	TAACTAATTCGC	+
tmp_60-90	MA0170.1	-19	0.0291595	67.7959	0.422518	7	CAGGTTGATTACCAGGTCATTGATTAGCAC	TTAATTA	+
tmp_60-90	MA0214.1	-19	0.0291595	67.7959	0.422518	7	CAGGTTGATTACCAGGTCATTGATTAGCAC	TTAATTG	+
tmp_60-90	MSX3_MOUSE.H10MO.D	-9	0.0293433	68.2232	0.422518	17	CAGGTTGATTACCAGGTCATTGATTAGCAC	TAATTGGTTTTTAATTG	+
tmp_60-90	UP00083_2	-12	0.0297238	69.1079	0.422518	16	CAGGTTGATTACCAGGTCATTGATTAGCAC	TTAGTGATTGATCTTC	-
tmp_60-90	UP00264_1	-1	0.0297238	69.1079	0.422518	16	CAGGTTGATTACCAGGTCATTGATTAGCAC	ACGGTAATTAGCTCAG	-
tmp_60-90	UP00217_1	1	0.0297238	69.1079	0.422518	15	CAGGTTGATTACCAGGTCATTGATTAGCAC	TGAATTTTATTACCTA	-
tmp_60-90	LMX1B_HUMAN.H10MO.D	-8	0.0298746	69.4585	0.423255	18	CAGGTTGATTACCAGGTCATTGATTAGCAC	AAATAAATCAATTAATTA	-
tmp_60-90	MA0704.1	-19	0.0302567	70.3468	0.423478	8	CAGGTTGATTACCAGGTCATTGATTAGCAC	TTAATTAA	-
tmp_60-90	EVX1_MOUSE.H10MO.C	-16	0.0303885	70.6532	0.423478	13	CAGGTTGATTACCAGGTCATTGATTAGCAC	TGATTTATGGCCT	+
tmp_60-90	MA0153.2	-15	0.0303885	70.6532	0.423478	13	CAGGTTGATTACCAGGTCATTGATTAGCAC	GTTAATCATTAAC	-
tmp_60-90	UP00388_2	0	0.0305832	71.1059	0.423478	17	CAGGTTGATTACCAGGTCATTGATTAGCAC	AATATTGATACCCTATT	-
tmp_60-90	UP00239_1	1	0.0305832	71.1059	0.423478	16	CAGGTTGATTACCAGGTCATTGATTAGCAC	TGAGGGGGATTAACTAT	+
tmp_60-90	MA0200.1	-5	0.0310234	72.1293	0.425317	7	CAGGTTGATTACCAGGTCATTGATTAGCAC	TAATTAG	-
tmp_60-90	MA0505.1	-6	0.0311136	72.3391	0.425317	15	CAGGTTGATTACCAGGTCATTGATTAGCAC	AAGTTCAAGGTCAGC	+
tmp_60-90	UP00219_2	-17	0.0311136	72.3391	0.425317	13	CAGGTTGATTACCAGGTCATTGATTAGCAC	TAGTGATCATCATTA	-
tmp_60-90	MA0254.1	-5	0.0315625	73.3829	0.425875	6	CAGGTTGATTACCAGGTCATTGATTAGCAC	TGCATA	-
tmp_60-90	UP00257_1	0	0.0318707	74.0995	0.425875	17	CAGGTTGATTACCAGGTCATTGATTAGCAC	CGCGTTAATTAATTGTG	+
tmp_60-90	MA0132.2	-19	0.032051	74.5186	0.425875	8	CAGGTTGATTACCAGGTCATTGATTAGCAC	CTAATTAC	-
tmp_60-90	MA0705.1	-19	0.032051	74.5186	0.425875	8	CAGGTTGATTACCAGGTCATTGATTAGCAC	CTAATTAG	-
tmp_60-90	TBX3_HUMAN.H10MO.D	-1	0.0321365	74.7174	0.425875	24	CAGGTTGATTACCAGGTCATTGATTAGCAC	AGGTAGAGAATTAGGTGATAAAAA	+
tmp_60-90	TBX3_MOUSE.H10MO.D	-1	0.0321365	74.7174	0.425875	24	CAGGTTGATTACCAGGTCATTGATTAGCAC	AGGTAGAGAATTAGGTGATAAAAA	+
tmp_60-90	DLX3_HUMAN.H10MO.C	-3	0.0325573	75.6957	0.425875	10	CAGGTTGATTACCAGGTCATTGATTAGCAC	GATAATTACA	+
tmp_60-90	DLX3_MOUSE.H10MO.C	-3	0.0325573	75.6957	0.425875	10	CAGGTTGATTACCAGGTCATTGATTAGCAC	GATAATTACA	+
tmp_60-90	MA0710.1	-18	0.0325573	75.6957	0.425875	10	CAGGTTGATTACCAGGTCATTGATTAGCAC	GCTAATTAGC	-
tmp_60-90	UP00212_1	0	0.0332076	77.2076	0.425875	17	CAGGTTGATTACCAGGTCATTGATTAGCAC	CGAATTAATTAAATACT	+
tmp_60-90	FOXO3_HUMAN.H10MO.B	-1	0.0333283	77.4884	0.425875	13	CAGGTTGATTACCAGGTCATTGATTAGCAC	TGTTTGTTTACCT	+
tmp_60-90	FOXO3_MOUSE.H10MO.B	-1	0.0333283	77.4884	0.425875	13	CAGGTTGATTACCAGGTCATTGATTAGCAC	TGTTTGTTTACCT	+
tmp_60-90	PAX3_HUMAN.H10MO.D	-15	0.0333283	77.4884	0.425875	13	CAGGTTGATTACCAGGTCATTGATTAGCAC	TTAATCGATTATC	-
tmp_60-90	MA0912.1	-1	0.0337501	78.4691	0.425875	16	CAGGTTGATTACCAGGTCATTGATTAGCAC	AGGGTAATTAACTCAA	-
tmp_60-90	HXA9_HUMAN.H10MO.D	3	0.0338016	78.5888	0.425875	11	CAGGTTGATTACCAGGTCATTGATTAGCAC	TGACAGTTTTATGA	+
tmp_60-90	HXA9_MOUSE.H10MO.D	3	0.0338016	78.5888	0.425875	11	CAGGTTGATTACCAGGTCATTGATTAGCAC	TGACAGTTTTATGA	+
tmp_60-90	MA0046.2	-14	0.0339409	78.9126	0.425875	15	CAGGTTGATTACCAGGTCATTGATTAGCAC	AGTTAATGATTAACT	+
tmp_60-90	MA0711.1	-4	0.0339414	78.9137	0.425875	8	CAGGTTGATTACCAGGTCATTGATTAGCAC	CGGATTAA	-
tmp_60-90	SNAI1_HUMAN.H10MO.C	1	0.0339414	78.9137	0.425875	7	CAGGTTGATTACCAGGTCATTGATTAGCAC	CCAGGTGG	+
tmp_60-90	SNAI1_MOUSE.H10MO.C	1	0.0339414	78.9137	0.425875	7	CAGGTTGATTACCAGGTCATTGATTAGCAC	CCAGGTGG	+
tmp_60-90	MA0612.1	-18	0.0342788	79.6982	0.4276	10	CAGGTTGATTACCAGGTCATTGATTAGCAC	CCTAATTACC	+
tmp_60-90	UP00110_1	1	0.0345953	80.4341	0.427807	16	CAGGTTGATTACCAGGTCATTGATTAGCAC	TCGCTATAATTACCGAC	+
tmp_60-90	UP00262_1	-14	0.0345953	80.4341	0.427807	16	CAGGTTGATTACCAGGTCATTGATTAGCAC	CATTATTAATTAATTCG	-
tmp_60-90	PRRX1_HUMAN.H10MO.D	0	0.0350773	81.5547	0.427851	7	CAGGTTGATTACCAGGTCATTGATTAGCAC	CAGATTA	-
tmp_60-90	PRRX1_MOUSE.H10MO.D	0	0.0350773	81.5547	0.427851	7	CAGGTTGATTACCAGGTCATTGATTAGCAC	CAGATTA	-
tmp_60-90	UP00241_1	-1	0.0351988	81.8373	0.427851	16	CAGGTTGATTACCAGGTCATTGATTAGCAC	AGGTTAATTAACTCAA	-
tmp_60-90	FOXA2_HUMAN.H10MO.A	-5	0.0359663	83.6216	0.428763	11	CAGGTTGATTACCAGGTCATTGATTAGCAC	TGTTTACTTAG	+
tmp_60-90	UP00078_1	0	0.0360356	83.7828	0.428763	17	CAGGTTGATTACCAGGTCATTGATTAGCAC	GGGTTTAATTAAAATTC	+
tmp_60-90	UP00140_1	0	0.0360356	83.7828	0.428763	17	CAGGTTGATTACCAGGTCATTGATTAGCAC	TAAACTAATTAGCTGTA	+
tmp_60-90	UP00154_1	1	0.0360356	83.7828	0.428763	16	CAGGTTGATTACCAGGTCATTGATTAGCAC	TCGCGATAATTACCGAC	+
tmp_60-90	MA0900.1	-3	0.0360826	83.892	0.428763	10	CAGGTTGATTACCAGGTCATTGATTAGCAC	CCTAATTACC	+
tmp_60-90	MA0724.1	-18	0.0367979	85.5551	0.428763	9	CAGGTTGATTACCAGGTCATTGATTAGCAC	ACCGATTAG	+
tmp_60-90	MA0878.1	-3	0.0367979	85.5551	0.428763	9	CAGGTTGATTACCAGGTCATTGATTAGCAC	TTTTATTGC	-
tmp_60-90	PBX3_HUMAN.H10MO.B	-2	0.036944	85.8947	0.428763	14	CAGGTTGATTACCAGGTCATTGATTAGCAC	CTCTGATTGGCTGG	+
tmp_60-90	PBX3_MOUSE.H10MO.A	-2	0.036944	85.8947	0.428763	14	CAGGTTGATTACCAGGTCATTGATTAGCAC	CTCTGATTGGCTGG	+
tmp_60-90	NR1H4_HUMAN.H10MO.C	-1	0.036944	85.8947	0.428763	14	CAGGTTGATTACCAGGTCATTGATTAGCAC	AGGTCATTGACCCT	-
tmp_60-90	NR1H4_MOUSE.H10MO.C	-1	0.036944	85.8947	0.428763	14	CAGGTTGATTACCAGGTCATTGATTAGCAC	AGGTCATTGACCCT	-
tmp_60-90	MA0220.1	-4	0.0372781	86.6715	0.428763	7	CAGGTTGATTACCAGGTCATTGATTAGCAC	TTAATTA	+
tmp_60-90	MA0245.1	-19	0.0372781	86.6715	0.428763	7	CAGGTTGATTACCAGGTCATTGATTAGCAC	TTAATTG	+
tmp_60-90	RARA_HUMAN.H10MO.S	-12	0.0372781	86.6715	0.428763	7	CAGGTTGATTACCAGGTCATTGATTAGCAC	GAGGTCA	+
tmp_60-90	RARA_MOUSE.H10MO.S	-12	0.0372781	86.6715	0.428763	7	CAGGTTGATTACCAGGTCATTGATTAGCAC	GAGGTCA	+
tmp_60-90	UP00136_1	-14	0.0375302	87.2578	0.429417	16	CAGGTTGATTACCAGGTCATTGATTAGCAC	TTTCGCTAATTAGCTTT	-
tmp_60-90	NR5A2_MOUSE.H10MO.A	-9	0.0377719	87.8195	0.429417	11	CAGGTTGATTACCAGGTCATTGATTAGCAC	TTCAAGGTCAG	+
tmp_60-90	MA0755.1	-1	0.0379721	88.285	0.429417	10	CAGGTTGATTACCAGGTCATTGATTAGCAC	TTATCGATTA	-
tmp_60-90	MA0913.1	-2	0.0379721	88.285	0.429417	10	CAGGTTGATTACCAGGTCATTGATTAGCAC	TTTTTATTGC	-
tmp_60-90	UP00226_1	-5	0.038267	88.9708	0.429417	16	CAGGTTGATTACCAGGTCATTGATTAGCAC	GTATTGACAGGTCTTT	-
tmp_60-90	MA0839.1	-8	0.0386125	89.774	0.429417	14	CAGGTTGATTACCAGGTCATTGATTAGCAC	ATGCCACGTCATCA	+
tmp_60-90	CDX4_MOUSE.H10MO.A	-16	0.0386327	89.821	0.429417	12	CAGGTTGATTACCAGGTCATTGATTAGCAC	TGATTTATGGCC	+
tmp_60-90	MA0473.2	-6	0.0386327	89.821	0.429417	12	CAGGTTGATTACCAGGTCATTGATTAGCAC	CACTTCCGGGTT	-
tmp_60-90	UP00312_1	2	0.0395516	91.9574	0.429417	18	CAGGTTGATTACCAGGTCATTGATTAGCAC	TCATCTTTGTTTACTTTTAA	-
tmp_60-90	DUXA_HUMAN.H10MO.D	-5	0.0396592	92.2075	0.429417	11	CAGGTTGATTACCAGGTCATTGATTAGCAC	TGATTAAATTA	+
tmp_60-90	LBX2_HUMAN.H10MO.D	-18	0.0396592	92.2075	0.429417	11	CAGGTTGATTACCAGGTCATTGATTAGCAC	GTTAATTAGGT	+
tmp_60-90	MA0894.1	-3	0.0399507	92.8854	0.429417	10	CAGGTTGATTACCAGGTCATTGATTAGCAC	GCTAATTGGC	+
tmp_60-90	FEV_HUMAN.H10MO.C	-5	0.0399507	92.8854	0.429417	10	CAGGTTGATTACCAGGTCATTGATTAGCAC	TTATTTCCTG	-
tmp_60-90	FEV_MOUSE.H10MO.C	-5	0.0399507	92.8854	0.429417	10	CAGGTTGATTACCAGGTCATTGATTAGCAC	TTATTTCCTG	-
tmp_60-90	MA0718.1	-3	0.0399507	92.8854	0.429417	10	CAGGTTGATTACCAGGTCATTGATTAGCAC	GTTAATTGGC	-
tmp_60-90	MA0909.1	-17	0.0399507	92.8854	0.429417	10	CAGGTTGATTACCAGGTCATTGATTAGCAC	TTTTTATTGG	-
tmp_60-90	CR3L2_HUMAN.H10MO.D	-9	0.0399976	92.9945	0.429417	13	CAGGTTGATTACCAGGTCATTGATTAGCAC	TGCCACGTCATCA	-
tmp_60-90	MA0712.1	-4	0.0402335	93.543	0.429417	8	CAGGTTGATTACCAGGTCATTGATTAGCAC	AGGATTAA	-
tmp_60-90	MA0726.1	-19	0.0402335	93.543	0.429417	8	CAGGTTGATTACCAGGTCATTGATTAGCAC	CTAATTAG	-
tmp_60-90	CRX_MOUSE.H10MO.A	0	0.0404834	94.124	0.429417	12	CAGGTTGATTACCAGGTCATTGATTAGCAC	TAAGAGGATTAA	+
tmp_60-90	EVX2_MOUSE.H10MO.C	-3	0.0404834	94.124	0.429417	12	CAGGTTGATTACCAGGTCATTGATTAGCAC	TTTTATGGCCTT	+
tmp_60-90	HME1_HUMAN.H10MO.D	-3	0.0406894	94.6029	0.429417	17	CAGGTTGATTACCAGGTCATTGATTAGCAC	GCTAATTACCCAATTAT	+
tmp_60-90	UP00112_1	0	0.0406894	94.6029	0.429417	17	CAGGTTGATTACCAGGTCATTGATTAGCAC	TAAAGGGATTAACGATT	-
tmp_60-90	UP00153_1	1	0.0406894	94.6029	0.429417	16	CAGGTTGATTACCAGGTCATTGATTAGCAC	TTAGAGGGATTAACAAT	+
tmp_60-90	ERR1_MOUSE.H10MO.A	-10	0.0409414	95.1887	0.429417	9	CAGGTTGATTACCAGGTCATTGATTAGCAC	TCAAGGTCA	+
tmp_60-90	MA0745.1	2	0.0409414	95.1887	0.429417	7	CAGGTTGATTACCAGGTCATTGATTAGCAC	AACAGGTGT	+
tmp_60-90	LHX9_HUMAN.H10MO.D	-4	0.0410584	95.4607	0.429417	18	CAGGTTGATTACCAGGTCATTGATTAGCAC	CTAATTAGCTATTAATTA	+
tmp_60-90	UP00167_1	-14	0.0415757	96.6636	0.429417	16	CAGGTTGATTACCAGGTCATTGATTAGCAC	GCGAACTAATTAATGC	+
tmp_60-90	MIXL1_HUMAN.H10MO.D	-2	0.0416313	96.7929	0.429417	11	CAGGTTGATTACCAGGTCATTGATTAGCAC	ATCTAATTAAC	-
tmp_60-90	MA0457.1	-4	0.0420552	97.7783	0.429417	7	CAGGTTGATTACCAGGTCATTGATTAGCAC	TTAATTA	+
tmp_60-90	ISL1_HUMAN.H10MO.D	-6	0.0420552	97.7783	0.429417	7	CAGGTTGATTACCAGGTCATTGATTAGCAC	CATTAAC	-
tmp_60-90	ISL1_MOUSE.H10MO.D	-6	0.0420552	97.7783	0.429417	7	CAGGTTGATTACCAGGTCATTGATTAGCAC	CATTAAC	-
tmp_60-90	GBX2_HUMAN.H10MO.D	-4	0.0423576	98.4815	0.429417	17	CAGGTTGATTACCAGGTCATTGATTAGCAC	CTAATTAGCCTTTAATT	+
tmp_60-90	UP00152_1	-14	0.0423576	98.4815	0.429417	16	CAGGTTGATTACCAGGTCATTGATTAGCAC	GTCCATTAATTAATGGA	+
tmp_60-90	UP00222_1	1	0.0423576	98.4815	0.429417	16	CAGGTTGATTACCAGGTCATTGATTAGCAC	AGCTGTTAACTAGCCGT	+
tmp_60-90	EMX2_HUMAN.H10MO.D	-5	0.0424141	98.6127	0.429417	12	CAGGTTGATTACCAGGTCATTGATTAGCAC	TAATTAGCTAAT	+
tmp_60-90	CRX_HUMAN.H10MO.C	-4	0.0425537	98.9375	0.429417	8	CAGGTTGATTACCAGGTCATTGATTAGCAC	GGGATTAG	+
tmp_60-90	CRX_MOUSE.H10MO.S	-4	0.0425537	98.9375	0.429417	8	CAGGTTGATTACCAGGTCATTGATTAGCAC	GGGATTAG	+
tmp_60-90	LHX4_HUMAN.H10MO.D	-16	0.0436917	101.583	0.436654	11	CAGGTTGATTACCAGGTCATTGATTAGCAC	AAGTTAATTAG	+
tmp_60-90	MA0640.1	-5	0.0437665	101.757	0.436654	13	CAGGTTGATTACCAGGTCATTGATTAGCAC	TTACTTCCGGGTT	-
tmp_60-90	MA0591.1	-15	0.0438797	102.02	0.436654	15	CAGGTTGATTACCAGGTCATTGATTAGCAC	AGGATGACTCAGCAC	+
tmp_60-90	MA0132.1	-21	0.0439087	102.088	0.436654	6	CAGGTTGATTACCAGGTCATTGATTAGCAC	AATTAG	-
tmp_60-90	UP00045_1	0	0.0440874	102.503	0.436654	17	CAGGTTGATTACCAGGTCATTGATTAGCAC	AAATTTGCTGACTTAGC	+
tmp_60-90	UP00161_1	-3	0.0440874	102.503	0.436654	17	CAGGTTGATTACCAGGTCATTGATTAGCAC	GATGTTAACTAGTTTTC	-
tmp_60-90	UP00266_1	-10	0.0440874	102.503	0.436654	17	CAGGTTGATTACCAGGTCATTGATTAGCAC	AGTAGTTAATTAGTTAC	-
tmp_60-90	MA0902.1	-18	0.0441899	102.742	0.436659	10	CAGGTTGATTACCAGGTCATTGATTAGCAC	GTTAATTACT	-
tmp_60-90	MA0047.2	-5	0.0444274	103.294	0.437527	12	CAGGTTGATTACCAGGTCATTGATTAGCAC	TGTTTACTTAGG	+
tmp_60-90	MA0847.1	-5	0.0446434	103.796	0.437527	7	CAGGTTGATTACCAGGTCATTGATTAGCAC	TGTTTAC	-
tmp_60-90	MA0229.1	-3	0.0449936	104.61	0.437527	8	CAGGTTGATTACCAGGTCATTGATTAGCAC	TCTAATTA	+
tmp_60-90	MA0027.2	-4	0.0449936	104.61	0.437527	8	CAGGTTGATTACCAGGTCATTGATTAGCAC	CTAATTAG	-
tmp_60-90	UP00254_1	-1	0.045141	104.953	0.437965	16	CAGGTTGATTACCAGGTCATTGATTAGCAC	TACTTAATTAATACAT	-
tmp_60-90	MA0135.1	-1	0.0457686	106.412	0.441141	13	CAGGTTGATTACCAGGTCATTGATTAGCAC	AAATTAATTAATC	+
tmp_60-90	MA0874.1	-14	0.0458807	106.673	0.441141	16	CAGGTTGATTACCAGGTCATTGATTAGCAC	GTCCATTAATTAATGGA	+
tmp_60-90	UP00163_1	-14	0.0458807	106.673	0.441141	16	CAGGTTGATTACCAGGTCATTGATTAGCAC	TTCCACTAATTAGTGCA	-
tmp_60-90	UP00178_1	-14	0.0458807	106.673	0.441141	16	CAGGTTGATTACCAGGTCATTGATTAGCAC	GATACCTAATTAGCGCG	-
tmp_60-90	VAX2_HUMAN.H10MO.D	2	0.047025	109.333	0.449193	14	CAGGTTGATTACCAGGTCATTGATTAGCAC	AATAGGGTAATTAGTG	-
tmp_60-90	PPARA_HUMAN.H10MO.S	-12	0.047373	110.142	0.449193	7	CAGGTTGATTACCAGGTCATTGATTAGCAC	AAGGTCA	+
tmp_60-90	PPARA_MOUSE.H10MO.S	-12	0.047373	110.142	0.449193	7	CAGGTTGATTACCAGGTCATTGATTAGCAC	AAGGTCA	+
tmp_60-90	MA0723.1	-4	0.0475581	110.573	0.449193	8	CAGGTTGATTACCAGGTCATTGATTAGCAC	CTAATTAC	+
tmp_60-90	MA0682.1	-4	0.0475581	110.573	0.449193	8	CAGGTTGATTACCAGGTCATTGATTAGCAC	GGGATTAA	-
tmp_60-90	UP00008_1	0	0.0477395	110.994	0.449913	17	CAGGTTGATTACCAGGTCATTGATTAGCAC	ATATATGATACCCTATT	-
tmp_60-90	MA0891.1	-3	0.0488303	113.53	0.451709	10	CAGGTTGATTACCAGGTCATTGATTAGCAC	GCGGATTAGG	-
tmp_60-90	MA0903.1	-18	0.0488303	113.53	0.451709	10	CAGGTTGATTACCAGGTCATTGATTAGCAC	GCTAATTAGT	-
tmp_60-90	LMX1A_HUMAN.H10MO.D	-7	0.0496594	115.458	0.451709	19	CAGGTTGATTACCAGGTCATTGATTAGCAC	TTAATTAAATAATTAATTA	-
tmp_60-90	UP00131_1	-14	0.0496657	115.473	0.451709	16	CAGGTTGATTACCAGGTCATTGATTAGCAC	AATCGCTAATTAGCGCT	-
tmp_60-90	NFAT5_HUMAN.H10MO.D	0	0.0497748	115.726	0.451709	15	CAGGTTGATTACCAGGTCATTGATTAGCAC	CATGGATTTTTCCAC	-
tmp_60-90	NFAT5_MOUSE.H10MO.D	0	0.0497748	115.726	0.451709	15	CAGGTTGATTACCAGGTCATTGATTAGCAC	CATGGATTTTTCCAC	-
tmp_60-90	MA0485.1	-15	0.050022	116.301	0.451709	13	CAGGTTGATTACCAGGTCATTGATTAGCAC	GTGATTTATGGCC	-
tmp_60-90	MA0154.3	-7	0.0501355	116.565	0.451709	14	CAGGTTGATTACCAGGTCATTGATTAGCAC	ATTCCCAAGGGAAT	+
tmp_60-90	UP00051_2	-16	0.0501355	116.565	0.451709	14	CAGGTTGATTACCAGGTCATTGATTAGCAC	ACATTCATGACACG	+
tmp_60-90	MA0250.1	-4	0.0502503	116.832	0.451709	7	CAGGTTGATTACCAGGTCATTGATTAGCAC	TTAATTG	+
tmp_60-90	PRRX2_HUMAN.H10MO.C	-4	0.0502503	116.832	0.451709	7	CAGGTTGATTACCAGGTCATTGATTAGCAC	TTAATTG	+
tmp_60-90	PRRX2_MOUSE.H10MO.C	-4	0.0502503	116.832	0.451709	7	CAGGTTGATTACCAGGTCATTGATTAGCAC	TTAATTG	+
tmp_60-90	ARI3A_HUMAN.H10MO.S	-18	0.0502503	116.832	0.451709	7	CAGGTTGATTACCAGGTCATTGATTAGCAC	TTTAATT	-
tmp_60-90	ARI3A_MOUSE.H10MO.S	-18	0.0502503	116.832	0.451709	7	CAGGTTGATTACCAGGTCATTGATTAGCAC	TTTAATT	-
tmp_60-90	MA0722.1	-4	0.0502527	116.837	0.451709	8	CAGGTTGATTACCAGGTCATTGATTAGCAC	CTAATTAC	+
tmp_60-90	MA0542.1	-5	0.0502527	116.837	0.451709	8	CAGGTTGATTACCAGGTCATTGATTAGCAC	TGATAAGA	-
tmp_60-90	UP00055_1	-11	0.0510065	118.59	0.451841	16	CAGGTTGATTACCAGGTCATTGATTAGCAC	ATCATTCATTCATAGT	-
tmp_60-90	UP00186_1	-5	0.0510065	118.59	0.451841	16	CAGGTTGATTACCAGGTCATTGATTAGCAC	GTATTGACAGCTCCTT	-
tmp_60-90	PBX1_HUMAN.H10MO.B	-12	0.0518924	120.65	0.455913	15	CAGGTTGATTACCAGGTCATTGATTAGCAC	AATTTGATTGATGGG	+
tmp_60-90	PBX1_MOUSE.H10MO.B	-12	0.0518924	120.65	0.455913	15	CAGGTTGATTACCAGGTCATTGATTAGCAC	AATTTGATTGATGGG	+
tmp_60-90	MA0701.1	-19	0.0530826	123.417	0.459457	8	CAGGTTGATTACCAGGTCATTGATTAGCAC	TTAATTGG	-
tmp_60-90	MA0716.1	-4	0.0530826	123.417	0.459457	8	CAGGTTGATTACCAGGTCATTGATTAGCAC	TTAATTAG	-
tmp_60-90	MEOX1_HUMAN.H10MO.D	3	0.0531086	123.477	0.459457	13	CAGGTTGATTACCAGGTCATTGATTAGCAC	ATTAACGCTAATTACC	-
tmp_60-90	STF1_HUMAN.H10MO.B	-10	0.0531986	123.687	0.459457	9	CAGGTTGATTACCAGGTCATTGATTAGCAC	TCAAGGTCA	+
tmp_60-90	STF1_MOUSE.H10MO.B	-10	0.0531986	123.687	0.459457	9	CAGGTTGATTACCAGGTCATTGATTAGCAC	TCAAGGTCA	+
tmp_60-90	MA0130.1	-3	0.0532487	123.803	0.459457	6	CAGGTTGATTACCAGGTCATTGATTAGCAC	GTGGAT	-
tmp_60-90	MA0187.1	-5	0.0532819	123.88	0.459457	7	CAGGTTGATTACCAGGTCATTGATTAGCAC	TAATTAC	+
tmp_60-90	MA0192.1	-4	0.0532819	123.88	0.459457	7	CAGGTTGATTACCAGGTCATTGATTAGCAC	TTAATTG	+
tmp_60-90	HXC12_HUMAN.H10MO.D	-2	0.0533696	124.084	0.459457	12	CAGGTTGATTACCAGGTCATTGATTAGCAC	TTTTTATGACCT	+
tmp_60-90	MA0153.1	-3	0.0533696	124.084	0.459457	12	CAGGTTGATTACCAGGTCATTGATTAGCAC	GTTAAATATTAA	-
tmp_60-90	HXC10_HUMAN.H10MO.D	-8	0.05351	124.411	0.45974	19	CAGGTTGATTACCAGGTCATTGATTAGCAC	TTTTTAATTTTTTTATTAC	+
tmp_60-90	MA0893.1	-18	0.0539035	125.326	0.460348	10	CAGGTTGATTACCAGGTCATTGATTAGCAC	TTTAATTAGT	-
tmp_60-90	MA0638.1	-8	0.0546128	126.975	0.461383	14	CAGGTTGATTACCAGGTCATTGATTAGCAC	GTGCCACGTCATCA	+
tmp_60-90	CUX1_HUMAN.H10MO.C	-16	0.0546128	126.975	0.461383	14	CAGGTTGATTACCAGGTCATTGATTAGCAC	CCATCGATCCCCCT	-
tmp_60-90	CUX1_MOUSE.H10MO.C	-16	0.0546128	126.975	0.461383	14	CAGGTTGATTACCAGGTCATTGATTAGCAC	CCATCGATCCCCCT	-
tmp_60-90	UP00258_1	-5	0.0552878	128.544	0.461383	16	CAGGTTGATTACCAGGTCATTGATTAGCAC	GTATTGACAGCTAGTT	-
tmp_60-90	EMX1_HUMAN.H10MO.D	-5	0.0558432	129.835	0.461383	12	CAGGTTGATTACCAGGTCATTGATTAGCAC	TAATTAGCTAAT	+
tmp_60-90	MA0598.2	-6	0.0558432	129.835	0.461383	12	CAGGTTGATTACCAGGTCATTGATTAGCAC	TACTTCCGGGTT	-
tmp_60-90	UP00247_1	0	0.0558699	129.898	0.461383	17	CAGGTTGATTACCAGGTCATTGATTAGCAC	TGAACTAATTAGCCCAC	+
tmp_60-90	UP00244_1	-13	0.0558699	129.898	0.461383	17	CAGGTTGATTACCAGGTCATTGATTAGCAC	AAGTTATTAATTAATTA	-
tmp_60-90	UP00139_1	-14	0.0558699	129.898	0.461383	16	CAGGTTGATTACCAGGTCATTGATTAGCAC	GTGCACTAATTAGTGCA	+
tmp_60-90	UP00256_1	-14	0.0558699	129.898	0.461383	16	CAGGTTGATTACCAGGTCATTGATTAGCAC	GAGCGTTAATTAATGTA	+
tmp_60-90	ERR2_HUMAN.H10MO.A	-10	0.0560116	130.227	0.461383	9	CAGGTTGATTACCAGGTCATTGATTAGCAC	TCAAGGTCA	+
tmp_60-90	ERR2_MOUSE.H10MO.B	-10	0.0560116	130.227	0.461383	9	CAGGTTGATTACCAGGTCATTGATTAGCAC	TCAAGGTCA	+
tmp_60-90	MA0444.1	-4	0.0564747	131.304	0.461383	7	CAGGTTGATTACCAGGTCATTGATTAGCAC	TTAATTG	+
tmp_60-90	MA0890.1	-3	0.0566127	131.625	0.461383	10	CAGGTTGATTACCAGGTCATTGATTAGCAC	GCTAATTGGT	-
tmp_60-90	VSX1_HUMAN.H10MO.D	-5	0.0569827	132.485	0.462453	14	CAGGTTGATTACCAGGTCATTGATTAGCAC	TAATTAGCTAATTT	+
tmp_60-90	UP00230_1	-12	0.0575465	133.796	0.46252	16	CAGGTTGATTACCAGGTCATTGATTAGCAC	GGGGTAATTAGCTCTG	+
tmp_60-90	UP00130_1	-15	0.0580869	135.052	0.46252	15	CAGGTTGATTACCAGGTCATTGATTAGCAC	GTAATTAATTAAATAAT	+
tmp_60-90	MA0148.2	-5	0.0580963	135.074	0.46252	11	CAGGTTGATTACCAGGTCATTGATTAGCAC	TGTTTACTTTG	+
tmp_60-90	MA0216.2	-2	0.0580963	135.074	0.46252	11	CAGGTTGATTACCAGGTCATTGATTAGCAC	TTTTTATGGCC	-
tmp_60-90	MA0907.1	-17	0.0580963	135.074	0.46252	11	CAGGTTGATTACCAGGTCATTGATTAGCAC	TTTTTACGAGC	-
tmp_60-90	FOXA2_MOUSE.H10MO.B	-4	0.0584186	135.823	0.46252	12	CAGGTTGATTACCAGGTCATTGATTAGCAC	TTGTTTACTTAG	+
tmp_60-90	FOXC1_HUMAN.H10MO.C	-2	0.058737	136.564	0.46252	15	CAGGTTGATTACCAGGTCATTGATTAGCAC	CGTTGTTTACTTAAG	+
tmp_60-90	FOXC1_MOUSE.H10MO.C	-2	0.058737	136.564	0.46252	15	CAGGTTGATTACCAGGTCATTGATTAGCAC	CGTTGTTTACTTAAG	+
tmp_60-90	MA0644.1	-3	0.0594428	138.204	0.46252	10	CAGGTTGATTACCAGGTCATTGATTAGCAC	GTTAATTGGT	-
tmp_60-90	MA0650.1	-2	0.0594428	138.204	0.46252	10	CAGGTTGATTACCAGGTCATTGATTAGCAC	TTTTTATTGG	-
tmp_60-90	MA0662.1	-3	0.0594428	138.204	0.46252	10	CAGGTTGATTACCAGGTCATTGATTAGCAC	GTTAATTAGA	-
tmp_60-90	MA0889.1	-3	0.0594428	138.204	0.46252	10	CAGGTTGATTACCAGGTCATTGATTAGCAC	GCTAATTAGT	-
tmp_60-90	MA0892.1	-18	0.0594428	138.204	0.46252	10	CAGGTTGATTACCAGGTCATTGATTAGCAC	TTTAATTAGG	-
tmp_60-90	NR1D1_HUMAN.H10MO.C	-7	0.0594439	138.207	0.46252	14	CAGGTTGATTACCAGGTCATTGATTAGCAC	AAAAGTAGGTCAAA	+
tmp_60-90	SCRT1_HUMAN.H10MO.D	4	0.0596066	138.585	0.46252	9	CAGGTTGATTACCAGGTCATTGATTAGCAC	GCAACAGGTGGTT	+
tmp_60-90	ESR2_HUMAN.H10MO.S	-13	0.0598356	139.118	0.46252	7	CAGGTTGATTACCAGGTCATTGATTAGCAC	AGGTCAC	+
tmp_60-90	ESR2_MOUSE.H10MO.S	-13	0.0598356	139.118	0.46252	7	CAGGTTGATTACCAGGTCATTGATTAGCAC	AGGTCAC	+
tmp_60-90	MA0173.1	-1	0.0598356	139.118	0.46252	7	CAGGTTGATTACCAGGTCATTGATTAGCAC	ATGTTAA	-
tmp_60-90	SNAI2_HUMAN.H10MO.C	1	0.0598356	139.118	0.46252	6	CAGGTTGATTACCAGGTCATTGATTAGCAC	CCAGGTG	+
tmp_60-90	SNAI2_MOUSE.H10MO.C	1	0.0598356	139.118	0.46252	6	CAGGTTGATTACCAGGTCATTGATTAGCAC	CCAGGTG	+
tmp_60-90	UP00259_1	1	0.0598872	139.238	0.46252	15	CAGGTTGATTACCAGGTCATTGATTAGCAC	TATTGGTAATTACCTT	+
tmp_60-90	MA0601.1	-16	0.0608713	141.526	0.46843	11	CAGGTTGATTACCAGGTCATTGATTAGCAC	ATATTAATTAA	+
tmp_60-90	MA0481.1	-2	0.0611911	142.269	0.470046	15	CAGGTTGATTACCAGGTCATTGATTAGCAC	CTTTGTTTACTTTTG	-
tmp_60-90	MA0084.1	-3	0.0620376	144.237	0.471083	9	CAGGTTGATTACCAGGTCATTGATTAGCAC	ATTGTTTAC	-
tmp_60-90	TWST1_HUMAN.H10MO.D	3	0.0623979	145.075	0.471083	7	CAGGTTGATTACCAGGTCATTGATTAGCAC	CCCCAGGTGG	+
tmp_60-90	TWST1_MOUSE.H10MO.D	3	0.0623979	145.075	0.471083	7	CAGGTTGATTACCAGGTCATTGATTAGCAC	CCCCAGGTGG	+
tmp_60-90	MA0885.1	-4	0.062442	145.178	0.471083	8	CAGGTTGATTACCAGGTCATTGATTAGCAC	TTAATTGC	-
tmp_60-90	UP00061_1	0	0.0627574	145.911	0.471083	17	CAGGTTGATTACCAGGTCATTGATTAGCAC	ACCTTTGTTTACATTTA	-
tmp_60-90	UP00388_1	0	0.0627574	145.911	0.471083	17	CAGGTTGATTACCAGGTCATTGATTAGCAC	ATAATTGATACCCTATT	-
tmp_60-90	MA0196.1	-4	0.0633717	147.339	0.474031	7	CAGGTTGATTACCAGGTCATTGATTAGCAC	TTAATTG	+
tmp_60-90	MA0148.3	-1	0.0637358	148.186	0.475922	15	CAGGTTGATTACCAGGTCATTGATTAGCAC	TCCATGTTTACTTTG	+
tmp_60-90	MA0097.1	-6	0.0638885	148.541	0.476231	12	CAGGTTGATTACCAGGTCATTGATTAGCAC	GATGACGTGGCC	+
tmp_60-90	UP00245_1	0	0.0648239	150.716	0.477303	16	CAGGTTGATTACCAGGTCATTGATTAGCAC	ACGTTTTACGACTTTA	-
tmp_60-90	RFX2_MOUSE.H10MO.C	-6	0.0649865	151.094	0.477303	13	CAGGTTGATTACCAGGTCATTGATTAGCAC	TGTTGCTAGGGAA	+
tmp_60-90	UP00080_1	0	0.0652155	151.626	0.477303	17	CAGGTTGATTACCAGGTCATTGATTAGCAC	TAAACTGATAAGAAGAT	+
tmp_60-90	PPARG_HUMAN.H10MO.S	-10	0.0652606	151.731	0.477303	9	CAGGTTGATTACCAGGTCATTGATTAGCAC	CAAAGGTCA	+
tmp_60-90	PPARG_MOUSE.H10MO.S	-10	0.0652606	151.731	0.477303	9	CAGGTTGATTACCAGGTCATTGATTAGCAC	CAAAGGTCA	+
tmp_60-90	MA0714.1	-4	0.0652606	151.731	0.477303	9	CAGGTTGATTACCAGGTCATTGATTAGCAC	GGGATTAAG	-
tmp_60-90	PITX2_HUMAN.H10MO.D	-3	0.0654825	152.247	0.477303	10	CAGGTTGATTACCAGGTCATTGATTAGCAC	TGGGATTAAA	+
tmp_60-90	PITX2_MOUSE.H10MO.D	-3	0.0654825	152.247	0.477303	10	CAGGTTGATTACCAGGTCATTGATTAGCAC	TGGGATTAAA	+
tmp_60-90	STAT3	-8	0.0654825	152.247	0.477303	10	CAGGTTGATTACCAGGTCATTGATTAGCAC	TTTCCCGGAA	+
tmp_60-90	MA0642.1	-3	0.0654825	152.247	0.477303	10	CAGGTTGATTACCAGGTCATTGATTAGCAC	GCTAATTGGG	-
tmp_60-90	MA0876.1	-4	0.0658711	153.15	0.477694	8	CAGGTTGATTACCAGGTCATTGATTAGCAC	CCAATTAA	+
tmp_60-90	MA0654.1	-4	0.0658711	153.15	0.477694	8	CAGGTTGATTACCAGGTCATTGATTAGCAC	TTAATTAG	-
tmp_60-90	PO4F3_HUMAN.H10MO.D	-16	0.0663739	154.319	0.478421	14	CAGGTTGATTACCAGGTCATTGATTAGCAC	TCATTAATTATTCAT	+
tmp_60-90	ZBT49_HUMAN.H10MO.D	-4	0.0667766	155.256	0.478421	11	CAGGTTGATTACCAGGTCATTGATTAGCAC	CCAATTAGCGC	-
tmp_60-90	MA0911.1	-1	0.0667901	155.287	0.478421	12	CAGGTTGATTACCAGGTCATTGATTAGCAC	AATTTTACGACC	-
tmp_60-90	MA0835.1	-5	0.0674036	156.713	0.478421	14	CAGGTTGATTACCAGGTCATTGATTAGCAC	TGATGACGTCATCA	+
tmp_60-90	UP00082_1	-20	0.0674036	156.713	0.478421	10	CAGGTTGATTACCAGGTCATTGATTAGCAC	TTATTAGTACATAA	-
tmp_60-90	DLX1_HUMAN.H10MO.D	-5	0.0674249	156.763	0.478421	16	CAGGTTGATTACCAGGTCATTGATTAGCAC	TAATTAGCATAATTTA	-
tmp_60-90	EHF_HUMAN.H10MO.S	-6	0.0678343	157.715	0.479735	13	CAGGTTGATTACCAGGTCATTGATTAGCAC	TACTTCCGGGTTT	-
tmp_60-90	EHF_MOUSE.H10MO.A	-6	0.0678343	157.715	0.479735	13	CAGGTTGATTACCAGGTCATTGATTAGCAC	TACTTCCGGGTTT	-
tmp_60-90	MA0071.1	-9	0.0687012	159.73	0.48187	10	CAGGTTGATTACCAGGTCATTGATTAGCAC	ATCAAGGTCA	+
tmp_60-90	NR1I2_HUMAN.H10MO.S	-1	0.069465	161.506	0.48187	8	CAGGTTGATTACCAGGTCATTGATTAGCAC	AAGTTCAC	+
tmp_60-90	NR1I2_MOUSE.H10MO.S	-1	0.069465	161.506	0.48187	8	CAGGTTGATTACCAGGTCATTGATTAGCAC	AAGTTCAC	+
tmp_60-90	EVX2_HUMAN.H10MO.A	-3	0.0698076	162.303	0.48187	12	CAGGTTGATTACCAGGTCATTGATTAGCAC	TTTTATGGCTTT	+
tmp_60-90	MA0641.1	-6	0.0698076	162.303	0.48187	12	CAGGTTGATTACCAGGTCATTGATTAGCAC	CACTTCCGGGTT	-
tmp_60-90	MA0141.3	-10	0.0699148	162.552	0.48187	11	CAGGTTGATTACCAGGTCATTGATTAGCAC	TCAAGGTCATA	+
tmp_60-90	MA0458.1	-4	0.0699148	162.552	0.48187	11	CAGGTTGATTACCAGGTCATTGATTAGCAC	TTGTTTACATT	+
tmp_60-90	UNC4_HUMAN.H10MO.D	0	0.0699148	162.552	0.48187	11	CAGGTTGATTACCAGGTCATTGATTAGCAC	TAATTTAATTA	+
tmp_60-90	MA0715.1	0	0.0699148	162.552	0.48187	11	CAGGTTGATTACCAGGTCATTGATTAGCAC	TAATTAAATTA	-
tmp_60-90	RXRG_MOUSE.H10MO.C	-6	0.0703887	163.654	0.48187	17	CAGGTTGATTACCAGGTCATTGATTAGCAC	GAGTTCAAGGTCAGCCT	+
tmp_60-90	UP00192_1	0	0.0703887	163.654	0.48187	17	CAGGTTGATTACCAGGTCATTGATTAGCAC	AAAAATGATACCCCATC	-
tmp_60-90	UP00146_2	1	0.0703887	163.654	0.48187	16	CAGGTTGATTACCAGGTCATTGATTAGCAC	GCAACCTCATTATGTTT	-
tmp_60-90	DMBX1_HUMAN.H10MO.D	-5	0.0706449	164.249	0.482851	20	CAGGTTGATTACCAGGTCATTGATTAGCAC	TAATTATAATCTAATTAATT	+
tmp_60-90	MA0175.1	-19	0.0709992	165.073	0.484499	7	CAGGTTGATTACCAGGTCATTGATTAGCAC	TTAATTG	+
tmp_60-90	MA0643.1	-10	0.0720586	167.536	0.485023	10	CAGGTTGATTACCAGGTCATTGATTAGCAC	TCAAGGTCAT	+
tmp_60-90	MA0901.1	-17	0.0720586	167.536	0.485023	10	CAGGTTGATTACCAGGTCATTGATTAGCAC	GTTTTATTGG	-
tmp_60-90	LHX6_HUMAN.H10MO.D	-18	0.0726548	168.922	0.485023	12	CAGGTTGATTACCAGGTCATTGATTAGCAC	ACTAATTAGCGTTAATTA	+
tmp_60-90	UP00151_1	-12	0.0729051	169.504	0.485023	16	CAGGTTGATTACCAGGTCATTGATTAGCAC	TAAGTAATTAGTTATA	+
tmp_60-90	UP00233_1	-1	0.0729051	169.504	0.485023	16	CAGGTTGATTACCAGGTCATTGATTAGCAC	GAGGTAATTACCTCAG	+
tmp_60-90	UP00256_2	0	0.0731087	169.978	0.485023	17	CAGGTTGATTACCAGGTCATTGATTAGCAC	TCCACTAATTAGCGGTT	+
tmp_60-90	UP00095_1	-19	0.0731087	169.978	0.485023	11	CAGGTTGATTACCAGGTCATTGATTAGCAC	ATAGTGAGCACTGTTCG	-
tmp_60-90	RARG_HUMAN.H10MO.C	0	0.073167	170.113	0.485023	20	CAGGTTGATTACCAGGTCATTGATTAGCAC	GGGGGTCACCCAGAGGTCAC	+
tmp_60-90	RARG_MOUSE.H10MO.C	0	0.073167	170.113	0.485023	20	CAGGTTGATTACCAGGTCATTGATTAGCAC	GGGGGTCACCCAGAGGTCAC	+
tmp_60-90	UP00089_2	1	0.0732199	170.236	0.485023	13	CAGGTTGATTACCAGGTCATTGATTAGCAC	TTGCCCGGATTAGG	+
tmp_60-90	MA0725.1	-4	0.0732298	170.259	0.485023	8	CAGGTTGATTACCAGGTCATTGATTAGCAC	CTAATTAT	+
tmp_60-90	MA0720.1	-4	0.0732298	170.259	0.485023	8	CAGGTTGATTACCAGGTCATTGATTAGCAC	TTAATTAG	-
tmp_60-90	RFX1_HUMAN.H10MO.C	-7	0.0762049	177.176	0.496473	12	CAGGTTGATTACCAGGTCATTGATTAGCAC	GTTGCTAGGGAA	+
tmp_60-90	BCL6B_HUMAN.H10MO.D	-4	0.0765831	178.056	0.496473	11	CAGGTTGATTACCAGGTCATTGATTAGCAC	ATGCTTTCTAG	+
tmp_60-90	HXB13_HUMAN.H10MO.D	-16	0.0765831	178.056	0.496473	11	CAGGTTGATTACCAGGTCATTGATTAGCAC	ATTTTTATGAG	+
tmp_60-90	MA0465.1	-3	0.0765831	178.056	0.496473	11	CAGGTTGATTACCAGGTCATTGATTAGCAC	TTTTATGGCTT	-
tmp_60-90	MA0104.3	0	0.077172	179.425	0.499534	8	CAGGTTGATTACCAGGTCATTGATTAGCAC	CACGTGGC	-
tmp_70-100	UP00082_1	-10	0.00037086	0.862249	0.341171	14	ACCAGGTCATTGATTAGCACATGAAATGAC	TTATTAGTACATAA	-
tmp_70-100	MA0058.2	-14	0.000469082	1.09061	0.341171	10	ACCAGGTCATTGATTAGCACATGAAATGAC	AAGCACATGG	+
tmp_70-100	MA0166.1	-9	0.000475856	1.10636	0.341171	7	ACCAGGTCATTGATTAGCACATGAAATGAC	TTAATGA	+
tmp_70-100	MITF_HUMAN.H10MO.C	-15	0.00065821	1.53034	0.341171	10	ACCAGGTCATTGATTAGCACATGAAATGAC	ATCACATGAC	-
tmp_70-100	MITF_MOUSE.H10MO.C	-15	0.00065821	1.53034	0.341171	10	ACCAGGTCATTGATTAGCACATGAAATGAC	ATCACATGAC	-
tmp_70-100	UP00118_1	-4	0.000726737	1.68966	0.341171	16	ACCAGGTCATTGATTAGCACATGAAATGAC	AGTTATTAATGAGGTC	+
tmp_70-100	MA0230.1	-9	0.00116996	2.72016	0.341171	7	ACCAGGTCATTGATTAGCACATGAAATGAC	TTAATTA	+
tmp_70-100	MA0225.1	-9	0.00137001	3.18527	0.341171	7	ACCAGGTCATTGATTAGCACATGAAATGAC	TTAATTA	+
tmp_70-100	MA0151.1	-20	0.0015979	3.71511	0.341171	6	ACCAGGTCATTGATTAGCACATGAAATGAC	ATTAAA	+
tmp_70-100	MA0174.1	-9	0.00160172	3.724	0.341171	7	ACCAGGTCATTGATTAGCACATGAAATGAC	TTTATTA	+
tmp_70-100	MA0156.1	-19	0.00169791	3.94764	0.341171	8	ACCAGGTCATTGATTAGCACATGAAATGAC	CAGGAAAT	+
tmp_70-100	UP00200_2	-4	0.00176268	4.09822	0.341171	16	ACCAGGTCATTGATTAGCACATGAAATGAC	AGTAATTAATTACTTC	+
tmp_70-100	VSX2_HUMAN.H10MO.D	-10	0.00179915	4.18303	0.341171	11	ACCAGGTCATTGATTAGCACATGAAATGAC	TAATTAGCTAA	+
tmp_70-100	VSX2_MOUSE.H10MO.D	-10	0.00179915	4.18303	0.341171	11	ACCAGGTCATTGATTAGCACATGAAATGAC	TAATTAGCTAA	+
tmp_70-100	MA0617.1	-16	0.00182371	4.24012	0.341171	8	ACCAGGTCATTGATTAGCACATGAAATGAC	GCACGTGA	+
tmp_70-100	MA0793.1	-9	0.00198692	4.61958	0.341171	10	ACCAGGTCATTGATTAGCACATGAAATGAC	ATAATGAGCT	-
tmp_70-100	MA0206.1	-9	0.00201896	4.69407	0.341171	7	ACCAGGTCATTGATTAGCACATGAAATGAC	TTAATTA	+
tmp_70-100	MA0238.1	-9	0.00217927	5.06679	0.341171	7	ACCAGGTCATTGATTAGCACATGAAATGAC	TTAATTA	+
tmp_70-100	MA0147.2	-14	0.00255081	5.93064	0.341171	10	ACCAGGTCATTGATTAGCACATGAAATGAC	AAGCACATGG	-
tmp_70-100	PO6F2_HUMAN.H10MO.D	-8	0.00257691	5.99132	0.341171	11	ACCAGGTCATTGATTAGCACATGAAATGAC	GTTAATTAGCT	+
tmp_70-100	MA0253.1	-17	0.00281788	6.55156	0.341171	9	ACCAGGTCATTGATTAGCACATGAAATGAC	CACTTGAAA	-
tmp_70-100	FEV_HUMAN.H10MO.C	-19	0.0036844	8.56624	0.341171	10	ACCAGGTCATTGATTAGCACATGAAATGAC	CAGGAAATAA	+
tmp_70-100	FEV_MOUSE.H10MO.C	-19	0.0036844	8.56624	0.341171	10	ACCAGGTCATTGATTAGCACATGAAATGAC	CAGGAAATAA	+
tmp_70-100	PO4F2_HUMAN.H10MO.D	-7	0.00386113	8.97712	0.341171	13	ACCAGGTCATTGATTAGCACATGAAATGAC	TATTAATGAGCTG	+
tmp_70-100	PO4F2_MOUSE.H10MO.D	-7	0.00386113	8.97712	0.341171	13	ACCAGGTCATTGATTAGCACATGAAATGAC	TATTAATGAGCTG	+
tmp_70-100	UP00197_1	-1	0.00390619	9.08188	0.341171	16	ACCAGGTCATTGATTAGCACATGAAATGAC	GGAGGTCATTAATTAT	+
tmp_70-100	MA0203.1	-9	0.00426172	9.9085	0.341171	7	ACCAGGTCATTGATTAGCACATGAAATGAC	TTAATGA	+
tmp_70-100	BHE40_HUMAN.H10MO.A	-16	0.00441981	10.2761	0.341171	9	ACCAGGTCATTGATTAGCACATGAAATGAC	GCACGTGAC	+
tmp_70-100	BHE40_MOUSE.H10MO.B	-16	0.00441981	10.2761	0.341171	9	ACCAGGTCATTGATTAGCACATGAAATGAC	GCACGTGAC	+
tmp_70-100	MA0904.1	-6	0.00451631	10.5004	0.341171	16	ACCAGGTCATTGATTAGCACATGAAATGAC	ACGGTAATTAGCTCAT	+
tmp_70-100	UP00214_1	-6	0.00451631	10.5004	0.341171	16	ACCAGGTCATTGATTAGCACATGAAATGAC	ACGGTAATTAGCTCAT	+
tmp_70-100	UP00200_1	-1	0.00454152	10.559	0.341171	17	ACCAGGTCATTGATTAGCACATGAAATGAC	CGAAGTAATTAATTTTC	-
tmp_70-100	MA0194.1	-9	0.00458285	10.6551	0.341171	7	ACCAGGTCATTGATTAGCACATGAAATGAC	TTAATTA	+
tmp_70-100	SNAI2_HUMAN.H10MO.C	-17	0.00458285	10.6551	0.341171	7	ACCAGGTCATTGATTAGCACATGAAATGAC	CACCTGA	-
tmp_70-100	SNAI2_MOUSE.H10MO.C	-17	0.00458285	10.6551	0.341171	7	ACCAGGTCATTGATTAGCACATGAAATGAC	CACCTGA	-
tmp_70-100	MA0215.1	-9	0.00492635	11.4538	0.341171	7	ACCAGGTCATTGATTAGCACATGAAATGAC	TTAATGA	+
tmp_70-100	UP00124_1	-6	0.00497159	11.559	0.341171	16	ACCAGGTCATTGATTAGCACATGAAATGAC	AAGGTAATTAGCTCAT	+
tmp_70-100	NANOG_HUMAN.H10MO.S	-18	0.00512859	11.924	0.341171	8	ACCAGGTCATTGATTAGCACATGAAATGAC	CCATTAAA	-
tmp_70-100	NANOG_MOUSE.H10MO.S	-18	0.00512859	11.924	0.341171	8	ACCAGGTCATTGATTAGCACATGAAATGAC	CCATTAAA	-
tmp_70-100	MA0086.1	-17	0.00543821	12.6438	0.341171	6	ACCAGGTCATTGATTAGCACATGAAATGAC	CACCTG	-
tmp_70-100	MA0094.2	-8	0.00548113	12.7436	0.341171	8	ACCAGGTCATTGATTAGCACATGAAATGAC	TTTAATTA	+
tmp_70-100	ETV7_HUMAN.H10MO.D	-15	0.00572716	13.3157	0.341171	15	ACCAGGTCATTGATTAGCACATGAAATGAC	GCCACAGGAAGTAACAC	+
tmp_70-100	MA0828.1	-15	0.00593782	13.8054	0.341171	10	ACCAGGTCATTGATTAGCACATGAAATGAC	ATCACGTGAC	+
tmp_70-100	HXC8_HUMAN.H10MO.D	-4	0.00593888	13.8079	0.341171	14	ACCAGGTCATTGATTAGCACATGAAATGAC	TTTGATTGATGCCC	+
tmp_70-100	HXC8_MOUSE.H10MO.D	-4	0.00593888	13.8079	0.341171	14	ACCAGGTCATTGATTAGCACATGAAATGAC	TTTGATTGATGCCC	+
tmp_70-100	MA0186.1	-9	0.0061056	14.1955	0.341171	7	ACCAGGTCATTGATTAGCACATGAAATGAC	TTAATGA	+
tmp_70-100	MA0208.1	-9	0.0061056	14.1955	0.341171	7	ACCAGGTCATTGATTAGCACATGAAATGAC	TTAATTA	-
tmp_70-100	MA0692.1	-15	0.00629626	14.6388	0.341171	10	ACCAGGTCATTGATTAGCACATGAAATGAC	ATCACGTGAC	+
tmp_70-100	MA0603.1	-16	0.00629626	14.6388	0.341171	10	ACCAGGTCATTGATTAGCACATGAAATGAC	GCACGTGACC	-
tmp_70-100	MA0167.1	-9	0.00655352	15.2369	0.341171	7	ACCAGGTCATTGATTAGCACATGAAATGAC	TTAATTA	+
tmp_70-100	BARX2_HUMAN.H10MO.D	-6	0.0066748	15.5189	0.341171	10	ACCAGGTCATTGATTAGCACATGAAATGAC	TCATTAATTG	+
tmp_70-100	BARX2_MOUSE.H10MO.D	-6	0.0066748	15.5189	0.341171	10	ACCAGGTCATTGATTAGCACATGAAATGAC	TCATTAATTG	+
tmp_70-100	MA0829.1	-15	0.0066748	15.5189	0.341171	10	ACCAGGTCATTGATTAGCACATGAAATGAC	ATCACGTGAC	+
tmp_70-100	MA0663.1	-15	0.0066748	15.5189	0.341171	10	ACCAGGTCATTGATTAGCACATGAAATGAC	ATCACGTGAT	-
tmp_70-100	MA0664.1	-15	0.0066748	15.5189	0.341171	10	ACCAGGTCATTGATTAGCACATGAAATGAC	ATCACGTGAT	-
tmp_70-100	UP00333_1	-4	0.00689608	16.0334	0.341171	20	ACCAGGTCATTGATTAGCACATGAAATGAC	GGTATTTAATTTCCGCAGAT	-
tmp_70-100	PO2F2_HUMAN.H10MO.D	-10	0.00692702	16.1053	0.341171	16	ACCAGGTCATTGATTAGCACATGAAATGAC	TAATTTGCATATTCAT	+
tmp_70-100	MA0177.1	-9	0.00703171	16.3487	0.341171	7	ACCAGGTCATTGATTAGCACATGAAATGAC	TTAATTA	+
tmp_70-100	MA0871.1	-15	0.00707447	16.4481	0.341171	10	ACCAGGTCATTGATTAGCACATGAAATGAC	ATCACGTGAC	+
tmp_70-100	TFE3_HUMAN.H10MO.C	-16	0.00707447	16.4481	0.341171	10	ACCAGGTCATTGATTAGCACATGAAATGAC	CCACATGACC	-
tmp_70-100	TFE3_MOUSE.H10MO.C	-16	0.00707447	16.4481	0.341171	10	ACCAGGTCATTGATTAGCACATGAAATGAC	CCACATGACC	-
tmp_70-100	MA0247.2	-16	0.00749635	17.429	0.341171	10	ACCAGGTCATTGATTAGCACATGAAATGAC	CCACTTGAAA	-
tmp_70-100	MA0787.1	-10	0.0075628	17.5835	0.341171	12	ACCAGGTCATTGATTAGCACATGAAATGAC	TAATTTGCATAA	-
tmp_70-100	MA0622.1	-16	0.00760819	17.689	0.341171	8	ACCAGGTCATTGATTAGCACATGAAATGAC	GCACGTGT	+
tmp_70-100	MLX_HUMAN.H10MO.D	-13	0.00764696	17.7792	0.341171	11	ACCAGGTCATTGATTAGCACATGAAATGAC	TGATCACGTGC	+
tmp_70-100	UP00231_1	-12	0.00788057	18.3223	0.341171	17	ACCAGGTCATTGATTAGCACATGAAATGAC	TTAACCACTTGAAAATT	+
tmp_70-100	UP00221_1	-4	0.00796814	18.5259	0.341171	16	ACCAGGTCATTGATTAGCACATGAAATGAC	CAGCATTAATTAGTAG	+
tmp_70-100	UP00198_1	-8	0.00800372	18.6087	0.341171	14	ACCAGGTCATTGATTAGCACATGAAATGAC	TTTGATTCGATCAT	-
tmp_70-100	NKX62_HUMAN.H10MO.D	-7	0.00808065	18.7875	0.341171	11	ACCAGGTCATTGATTAGCACATGAAATGAC	AATTAATTACC	+
tmp_70-100	MA0172.1	-9	0.00808632	18.8007	0.341171	7	ACCAGGTCATTGATTAGCACATGAAATGAC	TTAATTA	+
tmp_70-100	MA0191.1	-9	0.00808632	18.8007	0.341171	7	ACCAGGTCATTGATTAGCACATGAAATGAC	TTAATTA	+
tmp_70-100	MA0789.1	-12	0.00821811	19.1071	0.341171	9	ACCAGGTCATTGATTAGCACATGAAATGAC	ATTTGCATA	-
tmp_70-100	TFEB_HUMAN.H10MO.C	-17	0.00821811	19.1071	0.341171	9	ACCAGGTCATTGATTAGCACATGAAATGAC	CACGTGACC	-
tmp_70-100	TFEB_MOUSE.H10MO.C	-17	0.00821811	19.1071	0.341171	9	ACCAGGTCATTGATTAGCACATGAAATGAC	CACGTGACC	-
tmp_70-100	UP00128_1	-4	0.00824384	19.1669	0.341171	17	ACCAGGTCATTGATTAGCACATGAAATGAC	GATAATTAATTAGTTTG	+
tmp_70-100	MA0831.1	-15	0.00841131	19.5563	0.341171	10	ACCAGGTCATTGATTAGCACATGAAATGAC	ATCACGTGAC	+
tmp_70-100	MA0004.1	-17	0.00860811	20.0139	0.341171	6	ACCAGGTCATTGATTAGCACATGAAATGAC	CACGTG	+
tmp_70-100	MA0104.3	-15	0.00865636	20.126	0.341171	8	ACCAGGTCATTGATTAGCACATGAAATGAC	GCCACGTG	+
tmp_70-100	MA0562.1	-16	0.00865636	20.126	0.341171	8	ACCAGGTCATTGATTAGCACATGAAATGAC	CCACGTGA	-
tmp_70-100	MA0165.1	-9	0.00866672	20.1501	0.341171	7	ACCAGGTCATTGATTAGCACATGAAATGAC	TTTATGA	+
tmp_70-100	MA0256.1	-9	0.00866672	20.1501	0.341171	7	ACCAGGTCATTGATTAGCACATGAAATGAC	CTAATGA	+
tmp_70-100	MA0257.1	-9	0.00866672	20.1501	0.341171	7	ACCAGGTCATTGATTAGCACATGAAATGAC	TTAATTA	+
tmp_70-100	MA0448.1	-9	0.00866672	20.1501	0.341171	7	ACCAGGTCATTGATTAGCACATGAAATGAC	TTAATTA	+
tmp_70-100	MA0854.1	-4	0.00901781	20.9664	0.341171	17	ACCAGGTCATTGATTAGCACATGAAATGAC	GGTGATTAATTAATTCG	-
tmp_70-100	UP00150_1	-12	0.00901781	20.9664	0.341171	17	ACCAGGTCATTGATTAGCACATGAAATGAC	ATTTTTACATGTATTTT	-
tmp_70-100	UP00127_1	-6	0.00915401	21.2831	0.341171	16	ACCAGGTCATTGATTAGCACATGAAATGAC	AGGTTAATTAGCTGAT	+
tmp_70-100	MA0674.1	-9	0.00922927	21.4581	0.341171	8	ACCAGGTCATTGATTAGCACATGAAATGAC	TTAATTAC	-
tmp_70-100	MA0228.1	-9	0.00928534	21.5884	0.341171	7	ACCAGGTCATTGATTAGCACATGAAATGAC	CTAATTA	+
tmp_70-100	EMX1_HUMAN.H10MO.D	-10	0.00933959	21.7146	0.341171	12	ACCAGGTCATTGATTAGCACATGAAATGAC	TAATTAGCTAAT	+
tmp_70-100	MA0019.1	-18	0.00933959	21.7146	0.341171	12	ACCAGGTCATTGATTAGCACATGAAATGAC	AGATGCAATCCC	+
tmp_70-100	HXA5_HUMAN.H10MO.D	-7	0.00942929	21.9231	0.341171	10	ACCAGGTCATTGATTAGCACATGAAATGAC	CATTAATCAA	-
tmp_70-100	HXA5_MOUSE.H10MO.D	-7	0.00942929	21.9231	0.341171	10	ACCAGGTCATTGATTAGCACATGAAATGAC	CATTAATCAA	-
tmp_70-100	UP00146_1	-5	0.00942974	21.9241	0.341171	17	ACCAGGTCATTGATTAGCACATGAAATGAC	GACGATAATGAGGTTGC	+
tmp_70-100	UP00162_1	-4	0.00942974	21.9241	0.341171	17	ACCAGGTCATTGATTAGCACATGAAATGAC	GTCCACTAATTAGTTCT	-
tmp_70-100	UP00209_1	-4	0.00942974	21.9241	0.341171	17	ACCAGGTCATTGATTAGCACATGAAATGAC	GGTGATTAATTAATTCG	-
tmp_70-100	MA0621.1	-7	0.0095231	22.1412	0.341171	11	ACCAGGTCATTGATTAGCACATGAAATGAC	AATTAATTAGT	+
tmp_70-100	NKX28_HUMAN.H10MO.C	-16	0.00984811	22.8969	0.341171	9	ACCAGGTCATTGATTAGCACATGAAATGAC	GTCCTTGAA	-
tmp_70-100	NKX28_MOUSE.H10MO.C	-16	0.00984811	22.8969	0.341171	9	ACCAGGTCATTGATTAGCACATGAAATGAC	GTCCTTGAA	-
tmp_70-100	UP00158_1	-3	0.00985918	22.9226	0.341171	17	ACCAGGTCATTGATTAGCACATGAAATGAC	GATTAATTAATTAAGTC	+
tmp_70-100	UP00201_1	-4	0.00985918	22.9226	0.341171	17	ACCAGGTCATTGATTAGCACATGAAATGAC	GTCCACTAATTAGTGGT	-
tmp_70-100	HXB7_HUMAN.H10MO.C	-5	0.00998016	23.2039	0.341171	10	ACCAGGTCATTGATTAGCACATGAAATGAC	TTGATTAATG	+
tmp_70-100	HXB7_MOUSE.H10MO.C	-5	0.00998016	23.2039	0.341171	10	ACCAGGTCATTGATTAGCACATGAAATGAC	TTGATTAATG	+
tmp_70-100	UP00116_1	-4	0.0103068	23.9633	0.341171	17	ACCAGGTCATTGATTAGCACATGAAATGAC	GAGCATTAATTAAGGCA	-
tmp_70-100	MA0180.1	-8	0.0104549	24.3076	0.341171	9	ACCAGGTCATTGATTAGCACATGAAATGAC	TTTAATTAG	+
tmp_70-100	UP00356_1	-10	0.0104638	24.3282	0.341171	20	ACCAGGTCATTGATTAGCACATGAAATGAC	ATATTAGCACGTGCTTAGTC	+
tmp_70-100	PO5F1_HUMAN.H10MO.A	-12	0.0105029	24.4192	0.341171	16	ACCAGGTCATTGATTAGCACATGAAATGAC	ATTTGCATAACAATGG	-
tmp_70-100	MYC_MOUSE.H10MO.A	-12	0.0109193	25.3875	0.341171	12	ACCAGGTCATTGATTAGCACATGAAATGAC	GCAAGCACGTGG	+
tmp_70-100	UP00264_1	-6	0.0109922	25.5568	0.341171	16	ACCAGGTCATTGATTAGCACATGAAATGAC	ACGGTAATTAGCTCAG	-
tmp_70-100	MA0909.1	-17	0.0111727	25.9765	0.341171	10	ACCAGGTCATTGATTAGCACATGAAATGAC	CCAATAAAAA	+
tmp_70-100	MA0784.1	-9	0.0112535	26.1644	0.341171	14	ACCAGGTCATTGATTAGCACATGAAATGAC	CTAATTTGCATATT	-
tmp_70-100	UP00196_1	-4	0.0112594	26.1781	0.341171	17	ACCAGGTCATTGATTAGCACATGAAATGAC	GATTATTAATTAACTTG	+
tmp_70-100	UP00396_1	-9	0.0114735	26.6759	0.341171	21	ACCAGGTCATTGATTAGCACATGAAATGAC	TCACAAACCACTTGAAATTACG	+
tmp_70-100	P5F1B_HUMAN.H10MO.D	-10	0.0115026	26.7435	0.341171	16	ACCAGGTCATTGATTAGCACATGAAATGAC	TAATTTGCATATTCAT	+
tmp_70-100	MA0046.1	-4	0.0118072	27.4518	0.341171	14	ACCAGGTCATTGATTAGCACATGAAATGAC	GGTTAATAATTACC	+
tmp_70-100	MA0464.2	-15	0.0118173	27.4752	0.341171	10	ACCAGGTCATTGATTAGCACATGAAATGAC	ATCACGTGAC	+
tmp_70-100	EMX2_HUMAN.H10MO.D	-10	0.0121068	28.1482	0.341171	12	ACCAGGTCATTGATTAGCACATGAAATGAC	TAATTAGCTAAT	+
tmp_70-100	ARI3A_HUMAN.H10MO.S	-19	0.0121889	28.3393	0.341171	7	ACCAGGTCATTGATTAGCACATGAAATGAC	AATTAAA	+
tmp_70-100	ARI3A_MOUSE.H10MO.S	-19	0.0121889	28.3393	0.341171	7	ACCAGGTCATTGATTAGCACATGAAATGAC	AATTAAA	+
tmp_70-100	HXB8_HUMAN.H10MO.C	-5	0.0124696	28.9919	0.341171	11	ACCAGGTCATTGATTAGCACATGAAATGAC	TTGATTAATGC	+
tmp_70-100	HXB8_MOUSE.H10MO.C	-5	0.0124696	28.9919	0.341171	11	ACCAGGTCATTGATTAGCACATGAAATGAC	TTGATTAATGC	+
tmp_70-100	MA0658.1	-8	0.0124962	29.0537	0.341171	10	ACCAGGTCATTGATTAGCACATGAAATGAC	GCTAATTAGT	-
tmp_70-100	UP00067_2	-2	0.0125902	29.2722	0.341171	16	ACCAGGTCATTGATTAGCACATGAAATGAC	TAAGTGATTGATCTTC	-
tmp_70-100	UP00026_1	-9	0.012843	29.8599	0.341171	17	ACCAGGTCATTGATTAGCACATGAAATGAC	TACATGTGCACATAAAA	+
tmp_70-100	UP00129_1	-2	0.012843	29.8599	0.341171	17	ACCAGGTCATTGATTAGCACATGAAATGAC	GAATTAATTAATTAATT	-
tmp_70-100	UP00238_1	-1	0.012843	29.8599	0.341171	17	ACCAGGTCATTGATTAGCACATGAAATGAC	CAAAGTAATTAATTATC	-
tmp_70-100	MA0464.1	-14	0.0131522	30.5788	0.341171	11	ACCAGGTCATTGATTAGCACATGAAATGAC	GTGCACGTGAG	-
tmp_70-100	VAX2_HUMAN.H10MO.D	-7	0.0131691	30.6182	0.341171	16	ACCAGGTCATTGATTAGCACATGAAATGAC	CACTAATTACCCTAAT	+
tmp_70-100	UP00137_1	-4	0.0134153	31.1905	0.341171	17	ACCAGGTCATTGATTAGCACATGAAATGAC	TCCAACTAATTAGCTCA	-
tmp_70-100	UP00063_1	-8	0.013624	31.6758	0.341171	14	ACCAGGTCATTGATTAGCACATGAAATGAC	GTTAATTACCTCCA	-
tmp_70-100	UP00173_1	-13	0.0137727	32.0215	0.341171	16	ACCAGGTCATTGATTAGCACATGAAATGAC	AAAGCTCGTAAAATTT	+
tmp_70-100	UP00174_1	-6	0.0137727	32.0215	0.341171	16	ACCAGGTCATTGATTAGCACATGAAATGAC	AAGGTAATTAGCTCAT	+
tmp_70-100	MA0526.1	-14	0.0138691	32.2457	0.341171	11	ACCAGGTCATTGATTAGCACATGAAATGAC	GGTCACATGAC	-
tmp_70-100	MA0236.1	-9	0.0139344	32.3975	0.341171	7	ACCAGGTCATTGATTAGCACATGAAATGAC	TTAATTA	+
tmp_70-100	UP00105_1	-3	0.0140112	32.5759	0.341171	17	ACCAGGTCATTGATTAGCACATGAAATGAC	AATTAATTAATTAATTC	+
tmp_70-100	NANOG_HUMAN.H10MO.A	-11	0.0140112	32.5759	0.341171	17	ACCAGGTCATTGATTAGCACATGAAATGAC	AATTTGCATAACAAAGG	-
tmp_70-100	ITF2_HUMAN.H10MO.B	-15	0.0140428	32.6495	0.341171	9	ACCAGGTCATTGATTAGCACATGAAATGAC	TGCACCTGG	-
tmp_70-100	ITF2_MOUSE.H10MO.B	-15	0.0140428	32.6495	0.341171	9	ACCAGGTCATTGATTAGCACATGAAATGAC	TGCACCTGG	-
tmp_70-100	ELK3_HUMAN.H10MO.D	-17	0.0141141	32.8153	0.341171	12	ACCAGGTCATTGATTAGCACATGAAATGAC	CCCAGGAAGTGC	+
tmp_70-100	ELK3_MOUSE.H10MO.D	-17	0.0141141	32.8153	0.341171	12	ACCAGGTCATTGATTAGCACATGAAATGAC	CCCAGGAAGTGC	+
tmp_70-100	IRF8_HUMAN.H10MO.D	-14	0.0141916	32.9954	0.341171	15	ACCAGGTCATTGATTAGCACATGAAATGAC	GAGAAAGTGAAACTG	+
tmp_70-100	IRF8_MOUSE.H10MO.D	-14	0.0141916	32.9954	0.341171	15	ACCAGGTCATTGATTAGCACATGAAATGAC	GAGAAAGTGAAACTG	+
tmp_70-100	OCT4	-7	0.0141916	32.9954	0.341171	15	ACCAGGTCATTGATTAGCACATGAAATGAC	CATTGTTATGCAAAT	+
tmp_70-100	MA0618.1	-9	0.0143334	33.3252	0.341171	8	ACCAGGTCATTGATTAGCACATGAAATGAC	TTAATTAG	+
tmp_70-100	UP00215_1	-6	0.0144019	33.4843	0.341171	16	ACCAGGTCATTGATTAGCACATGAAATGAC	ACGTTAATTAACCCAG	+
tmp_70-100	UP00218_1	-4	0.0144019	33.4843	0.341171	16	ACCAGGTCATTGATTAGCACATGAAATGAC	TTTAATTAATTAATTC	+
tmp_70-100	MA0901.1	-17	0.0147558	34.3072	0.341171	10	ACCAGGTCATTGATTAGCACATGAAATGAC	CCAATAAAAC	+
tmp_70-100	MA0656.1	-19	0.0148489	34.5237	0.341171	11	ACCAGGTCATTGATTAGCACATGAAATGAC	GATGACGTCATC	+
tmp_70-100	MA0835.1	-10	0.0149757	34.8186	0.341171	14	ACCAGGTCATTGATTAGCACATGAAATGAC	TGATGACGTCATCA	-
tmp_70-100	MA0675.1	-9	0.0152454	35.4456	0.341171	8	ACCAGGTCATTGATTAGCACATGAAATGAC	TTAATTAG	-
tmp_70-100	MA0474.1	-18	0.0154127	35.8345	0.341171	11	ACCAGGTCATTGATTAGCACATGAAATGAC	ACAGGAAGTGG	+
tmp_70-100	MEOX2_HUMAN.H10MO.D	-9	0.0154127	35.8345	0.341171	11	ACCAGGTCATTGATTAGCACATGAAATGAC	TTAATTATGAT	+
tmp_70-100	PO5F1_MOUSE.H10MO.A	-6	0.0157409	36.5975	0.341171	16	ACCAGGTCATTGATTAGCACATGAAATGAC	CCTTTGTTATGCAAAT	+
tmp_70-100	HBP1_HUMAN.H10MO.D	-4	0.0157729	36.6721	0.341171	9	ACCAGGTCATTGATTAGCACATGAAATGAC	ATTCATTGA	+
tmp_70-100	HBP1_MOUSE.H10MO.D	-4	0.0157729	36.6721	0.341171	9	ACCAGGTCATTGATTAGCACATGAAATGAC	ATTCATTGA	+
tmp_70-100	UP00144_1	-4	0.0159494	37.0824	0.341171	17	ACCAGGTCATTGATTAGCACATGAAATGAC	GGTAATTAATTAACGCG	-
tmp_70-100	MA0907.1	-16	0.0162426	37.7641	0.341171	11	ACCAGGTCATTGATTAGCACATGAAATGAC	GCTCGTAAAAA	+
tmp_70-100	UP00391_1	-8	0.0164508	38.2481	0.341171	14	ACCAGGTCATTGATTAGCACATGAAATGAC	ACTAATTACCTCAA	-
tmp_70-100	MA0825.1	-15	0.0164659	38.2832	0.341171	10	ACCAGGTCATTGATTAGCACATGAAATGAC	ACCACGTGCC	+
tmp_70-100	MA0089.1	-19	0.0166191	38.6395	0.341171	6	ACCAGGTCATTGATTAGCACATGAAATGAC	CATGAC	+
tmp_70-100	NANOG_MOUSE.H10MO.A	-12	0.0166488	38.7085	0.341171	17	ACCAGGTCATTGATTAGCACATGAAATGAC	ATTTGCATAACAAAGGA	-
tmp_70-100	ERG_HUMAN.H10MO.B	-16	0.0169324	39.3678	0.341171	13	ACCAGGTCATTGATTAGCACATGAAATGAC	AAACCGGAAGTGC	+
tmp_70-100	MA0189.1	-9	0.0169853	39.4907	0.341171	7	ACCAGGTCATTGATTAGCACATGAAATGAC	TTAATTA	+
tmp_70-100	MA0241.1	-10	0.0169853	39.4907	0.341171	7	ACCAGGTCATTGATTAGCACATGAAATGAC	TAATTAG	-
tmp_70-100	ERG_MOUSE.H10MO.A	-18	0.0171137	39.7893	0.341171	11	ACCAGGTCATTGATTAGCACATGAAATGAC	ACCGGAAATCC	+
tmp_70-100	HXB13_HUMAN.H10MO.D	-17	0.0171137	39.7893	0.341171	11	ACCAGGTCATTGATTAGCACATGAAATGAC	CTCATAAAAAT	-
tmp_70-100	MA0058.3	-15	0.0173879	40.4268	0.341171	10	ACCAGGTCATTGATTAGCACATGAAATGAC	ACCACGTGCT	+
tmp_70-100	MA0780.1	-6	0.0173879	40.4268	0.341171	10	ACCAGGTCATTGATTAGCACATGAAATGAC	TAATCGATTA	+
tmp_70-100	MA0661.1	-8	0.0173879	40.4268	0.341171	10	ACCAGGTCATTGATTAGCACATGAAATGAC	GTTAATTAGC	-
tmp_70-100	MA0700.1	-8	0.0173879	40.4268	0.341171	10	ACCAGGTCATTGATTAGCACATGAAATGAC	GTTAATTAGT	-
tmp_70-100	MA0142.1	-12	0.017814	41.4176	0.341171	15	ACCAGGTCATTGATTAGCACATGAAATGAC	ATTTGCATAACAAAG	-
tmp_70-100	MA0912.1	-6	0.0179667	41.7725	0.341171	16	ACCAGGTCATTGATTAGCACATGAAATGAC	AGGGTAATTAACTCAA	-
tmp_70-100	UP00164_2	-4	0.0179667	41.7725	0.341171	16	ACCAGGTCATTGATTAGCACATGAAATGAC	TTCCATTAATTACTAC	-
tmp_70-100	UP00254_1	-6	0.0179667	41.7725	0.341171	16	ACCAGGTCATTGATTAGCACATGAAATGAC	TACTTAATTAATACAT	-
tmp_70-100	NOTO_HUMAN.H10MO.D	-8	0.0180276	41.9141	0.341171	11	ACCAGGTCATTGATTAGCACATGAAATGAC	GTTAATTAGGT	+
tmp_70-100	MA0195.1	-9	0.0181307	42.1539	0.341171	7	ACCAGGTCATTGATTAGCACATGAAATGAC	TTAATTA	+
tmp_70-100	MA0209.1	-9	0.0181307	42.1539	0.341171	7	ACCAGGTCATTGATTAGCACATGAAATGAC	CTAATTA	+
tmp_70-100	MA0853.1	-4	0.0181335	42.1605	0.341171	17	ACCAGGTCATTGATTAGCACATGAAATGAC	GGTAATTAATTAATGCG	-
tmp_70-100	UP00187_1	-4	0.0181335	42.1605	0.341171	17	ACCAGGTCATTGATTAGCACATGAAATGAC	GGTAATTAATTAATGCG	-
tmp_70-100	UP00026_2	-12	0.018771	43.6425	0.341171	16	ACCAGGTCATTGATTAGCACATGAAATGAC	CGAAGCACACAAAATA	+
tmp_70-100	UP00106_1	-4	0.018771	43.6425	0.341171	16	ACCAGGTCATTGATTAGCACATGAAATGAC	GTGCACTAATTAAGAC	+
tmp_70-100	SMAD1	-12	0.018771	43.6425	0.341171	16	ACCAGGTCATTGATTAGCACATGAAATGAC	ATTTGCATAACAAAGG	-
tmp_70-100	UP00206_1	-4	0.018771	43.6425	0.341171	16	ACCAGGTCATTGATTAGCACATGAAATGAC	TTGCATTAATTACTAC	-
tmp_70-100	UP00152_1	-4	0.018921	43.9912	0.341171	17	ACCAGGTCATTGATTAGCACATGAAATGAC	GTCCATTAATTAATGGA	+
tmp_70-100	UP00219_1	-4	0.018921	43.9912	0.341171	17	ACCAGGTCATTGATTAGCACATGAAATGAC	ACCGGTTGATCACCTGA	+
tmp_70-100	MA0219.1	-9	0.0193463	44.9801	0.341171	7	ACCAGGTCATTGATTAGCACATGAAATGAC	TTAATGA	+
tmp_70-100	MA0240.1	-9	0.0193463	44.9801	0.341171	7	ACCAGGTCATTGATTAGCACATGAAATGAC	TTAATTA	+
tmp_70-100	MYCN_HUMAN.H10MO.B	-16	0.0194528	45.2277	0.341171	8	ACCAGGTCATTGATTAGCACATGAAATGAC	CCACGTGG	+
tmp_70-100	MYCN_MOUSE.H10MO.B	-16	0.0194528	45.2277	0.341171	8	ACCAGGTCATTGATTAGCACATGAAATGAC	CCACGTGG	+
tmp_70-100	UP00097_1	-11	0.0196084	45.5895	0.341171	16	ACCAGGTCATTGATTAGCACATGAAATGAC	TTTTTGCACACGGCCC	-
tmp_70-100	MA0863.1	-13	0.0198117	46.0621	0.341171	14	ACCAGGTCATTGATTAGCACATGAAATGAC	TTTGCACACGGCAC	+
tmp_70-100	IRX3_HUMAN.H10MO.D	-15	0.0199917	46.4808	0.341171	11	ACCAGGTCATTGATTAGCACATGAAATGAC	ATTACATGAAA	-
tmp_70-100	MA0636.1	-15	0.0204468	47.5387	0.341171	10	ACCAGGTCATTGATTAGCACATGAAATGAC	GTCACGTGAC	+
tmp_70-100	UP00123_1	-4	0.0204801	47.6163	0.341171	16	ACCAGGTCATTGATTAGCACATGAAATGAC	CGCCACTAATTAGTAC	-
tmp_70-100	UP00241_1	-6	0.0204801	47.6163	0.341171	16	ACCAGGTCATTGATTAGCACATGAAATGAC	AGGTTAATTAACTCAA	-
tmp_70-100	MA0788.1	-10	0.0205202	47.7095	0.341171	13	ACCAGGTCATTGATTAGCACATGAAATGAC	AAATTAGCATAAT	-
tmp_70-100	MA0874.1	-4	0.0205913	47.8748	0.341171	17	ACCAGGTCATTGATTAGCACATGAAATGAC	GTCCATTAATTAATGGA	+
tmp_70-100	UP00142_1	-4	0.0205913	47.8748	0.341171	17	ACCAGGTCATTGATTAGCACATGAAATGAC	CATAATTAATTAACGCG	+
tmp_70-100	UP00050_2	-8	0.0205916	47.8756	0.341171	22	ACCAGGTCATTGATTAGCACATGAAATGAC	ACCGCCTTCCACGTGTAACGACA	-
tmp_70-100	MA0221.1	-9	0.0206357	47.978	0.341171	7	ACCAGGTCATTGATTAGCACATGAAATGAC	CTAATGA	+
tmp_70-100	MA0840.1	-19	0.0210683	48.9838	0.341171	11	ACCAGGTCATTGATTAGCACATGAAATGAC	AATGACGTCACC	+
tmp_70-100	MA0098.2	-15	0.021308	49.5411	0.341171	15	ACCAGGTCATTGATTAGCACATGAAATGAC	GAGACAGGAAGTGGG	-
tmp_70-100	UP00141_1	-4	0.0214765	49.9329	0.341171	17	ACCAGGTCATTGATTAGCACATGAAATGAC	AATTATTAATTAACTCG	-
tmp_70-100	LHX3_HUMAN.H10MO.C	-5	0.0215204	50.035	0.341171	13	ACCAGGTCATTGATTAGCACATGAAATGAC	AAAATTAATTAAT	+
tmp_70-100	LHX3_MOUSE.H10MO.C	-5	0.0215204	50.035	0.341171	13	ACCAGGTCATTGATTAGCACATGAAATGAC	AAAATTAATTAAT	+
tmp_70-100	TF7L2_HUMAN.H10MO.A	-17	0.0215204	50.035	0.341171	13	ACCAGGTCATTGATTAGCACATGAAATGAC	AAGATCAAAGGAA	-
tmp_70-100	MA0523.1	-16	0.0217197	50.4983	0.341171	14	ACCAGGTCATTGATTAGCACATGAAATGAC	AAAGATCAAAGGAA	+
tmp_70-100	VSX1_HUMAN.H10MO.D	-10	0.0217197	50.4983	0.341171	14	ACCAGGTCATTGATTAGCACATGAAATGAC	TAATTAGCTAATTT	+
tmp_70-100	MA0552.1	-16	0.0217197	50.4983	0.341171	14	ACCAGGTCATTGATTAGCACATGAAATGAC	CCACGTGACCTTCT	-
tmp_70-100	SNAI1_HUMAN.H10MO.C	-16	0.0219336	50.9956	0.341171	8	ACCAGGTCATTGATTAGCACATGAAATGAC	CCACCTGG	-
tmp_70-100	SNAI1_MOUSE.H10MO.C	-16	0.0219336	50.9956	0.341171	8	ACCAGGTCATTGATTAGCACATGAAATGAC	CCACCTGG	-
tmp_70-100	MA0176.1	-9	0.0220029	51.1568	0.341171	7	ACCAGGTCATTGATTAGCACATGAAATGAC	TTAATTG	+
tmp_70-100	LHX9_HUMAN.H10MO.D	-9	0.0220941	51.3687	0.341171	18	ACCAGGTCATTGATTAGCACATGAAATGAC	CTAATTAGCTATTAATTA	+
tmp_70-100	MA0475.1	-18	0.022151	51.5011	0.341171	11	ACCAGGTCATTGATTAGCACATGAAATGAC	ACAGGAAGTGG	+
tmp_70-100	MAX_HUMAN.H10MO.A	-15	0.022151	51.5011	0.341171	11	ACCAGGTCATTGATTAGCACATGAAATGAC	ACCACGTGGCT	-
tmp_70-100	PDX1_HUMAN.H10MO.C	-8	0.0222093	51.6366	0.341171	9	ACCAGGTCATTGATTAGCACATGAAATGAC	GGTAATTAG	+
tmp_70-100	PDX1_MOUSE.H10MO.C	-8	0.0222093	51.6366	0.341171	9	ACCAGGTCATTGATTAGCACATGAAATGAC	GGTAATTAG	+
tmp_70-100	UP00183_1	-13	0.0223317	51.9212	0.341171	16	ACCAGGTCATTGATTAGCACATGAAATGAC	AAACCTCGTAAAATTT	+
tmp_70-100	UP00042_1	-9	0.0223967	52.0722	0.341171	17	ACCAGGTCATTGATTAGCACATGAAATGAC	CAGATGTGCACATACGT	+
tmp_70-100	UP00223_1	-12	0.0223967	52.0722	0.341171	17	ACCAGGTCATTGATTAGCACATGAAATGAC	AGTATTACATGTATTTT	-
tmp_70-100	ELF3_HUMAN.H10MO.D	-13	0.0227358	52.8608	0.341171	14	ACCAGGTCATTGATTAGCACATGAAATGAC	GGCAAACAGGAAAT	+
tmp_70-100	ELF3_MOUSE.H10MO.D	-13	0.0227358	52.8608	0.341171	14	ACCAGGTCATTGATTAGCACATGAAATGAC	GGCAAACAGGAAAT	+
tmp_70-100	UP00202_1	-8	0.0227358	52.8608	0.341171	14	ACCAGGTCATTGATTAGCACATGAAATGAC	ATTAATTACCTCAG	-
tmp_70-100	MA0475.2	-18	0.022753	52.9006	0.341171	10	ACCAGGTCATTGATTAGCACATGAAATGAC	ACCGGAAGTG	+
tmp_70-100	MA0626.1	-15	0.022753	52.9006	0.341171	10	ACCAGGTCATTGATTAGCACATGAAATGAC	GGCACGTGTC	+
tmp_70-100	MA0706.1	-8	0.022753	52.9006	0.341171	10	ACCAGGTCATTGATTAGCACATGAAATGAC	GTTAATTACT	-
tmp_70-100	HXA10_HUMAN.H10MO.C	-4	0.0232421	54.0379	0.341171	12	ACCAGGTCATTGATTAGCACATGAAATGAC	GATAATTTATGA	+
tmp_70-100	HXA10_MOUSE.H10MO.C	-4	0.0232421	54.0379	0.341171	12	ACCAGGTCATTGATTAGCACATGAAATGAC	GATAATTTATGA	+
tmp_70-100	JDP2_HUMAN.H10MO.D	-18	0.0232421	54.0379	0.341171	12	ACCAGGTCATTGATTAGCACATGAAATGAC	TGATGACGTCAT	+
tmp_70-100	MA0059.1	-14	0.0233091	54.1936	0.341171	11	ACCAGGTCATTGATTAGCACATGAAATGAC	GAGCACGTGGT	+
tmp_70-100	MA0216.2	-16	0.0233091	54.1936	0.341171	11	ACCAGGTCATTGATTAGCACATGAAATGAC	GGCCATAAAAA	+
tmp_70-100	MYC_HUMAN.H10MO.A	-14	0.0233091	54.1936	0.341171	11	ACCAGGTCATTGATTAGCACATGAAATGAC	GAGCACGTGGC	+
tmp_70-100	BHA15_HUMAN.H10MO.D	-15	0.0233091	54.1936	0.341171	11	ACCAGGTCATTGATTAGCACATGAAATGAC	AACATATGGTG	-
tmp_70-100	MA0594.1	-6	0.0233091	54.1936	0.341171	11	ACCAGGTCATTGATTAGCACATGAAATGAC	TGATTTATGGC	-
tmp_70-100	MA0627.1	-8	0.0233141	54.2054	0.341171	16	ACCAGGTCATTGATTAGCACATGAAATGAC	TCTAATTTGCATACAA	-
tmp_70-100	UP00179_1	-8	0.0233141	54.2054	0.341171	16	ACCAGGTCATTGATTAGCACATGAAATGAC	TCTAATTTGCATACAA	-
tmp_70-100	UP00130_1	-5	0.023353	54.2957	0.341171	17	ACCAGGTCATTGATTAGCACATGAAATGAC	GTAATTAATTAAATAAT	+
tmp_70-100	UP00149_1	-4	0.023353	54.2957	0.341171	17	ACCAGGTCATTGATTAGCACATGAAATGAC	CGGAATTAATTAATAGG	+
tmp_70-100	UP00172_1	-4	0.023353	54.2957	0.341171	17	ACCAGGTCATTGATTAGCACATGAAATGAC	GTTTCTTAATTAATTCG	-
tmp_70-100	MA0178.1	-9	0.0234521	54.5261	0.341171	7	ACCAGGTCATTGATTAGCACATGAAATGAC	TTAATTA	+
tmp_70-100	NKX25_HUMAN.H10MO.C	-17	0.0234521	54.5261	0.341171	7	ACCAGGTCATTGATTAGCACATGAAATGAC	CACTTGA	-
tmp_70-100	NKX25_MOUSE.H10MO.C	-17	0.0234521	54.5261	0.341171	7	ACCAGGTCATTGATTAGCACATGAAATGAC	CACTTGA	-
tmp_70-100	HNF1B_HUMAN.H10MO.B	-4	0.0237955	55.3246	0.341171	14	ACCAGGTCATTGATTAGCACATGAAATGAC	GGTTAATGATTAAC	+
tmp_70-100	HNF1B_MOUSE.H10MO.B	-4	0.0237955	55.3246	0.341171	14	ACCAGGTCATTGATTAGCACATGAAATGAC	GGTTAATGATTAAC	+
tmp_70-100	ATF1_MOUSE.H10MO.B	-20	0.0239934	55.7846	0.341171	10	ACCAGGTCATTGATTAGCACATGAAATGAC	CTGACGTCAC	+
tmp_70-100	MA0620.1	-16	0.0239934	55.7846	0.341171	10	ACCAGGTCATTGATTAGCACATGAAATGAC	CCACGTGACC	-
tmp_70-100	UP00225_1	-3	0.0243313	56.5703	0.341171	15	ACCAGGTCATTGATTAGCACATGAAATGAC	CCATAATTAATTACA	+
tmp_70-100	UP00191_1	-8	0.0243361	56.5815	0.341171	16	ACCAGGTCATTGATTAGCACATGAAATGAC	TCTAATTTGCATACAA	-
tmp_70-100	UP00164_1	-1	0.0243467	56.6061	0.341171	17	ACCAGGTCATTGATTAGCACATGAAATGAC	CGAGTTAATTAATAAGC	+
tmp_70-100	UP00163_1	-4	0.0243467	56.6061	0.341171	17	ACCAGGTCATTGATTAGCACATGAAATGAC	TTCCACTAATTAGTGCA	-
tmp_70-100	MA0549.1	-15	0.0245225	57.0147	0.341171	11	ACCAGGTCATTGATTAGCACATGAAATGAC	CGCACGTGTGA	+
tmp_70-100	MA0561.1	-17	0.0247005	57.4287	0.341171	8	ACCAGGTCATTGATTAGCACATGAAATGAC	CACGTGGC	+
tmp_70-100	BSH_HUMAN.H10MO.D	-10	0.0249003	57.8933	0.341171	14	ACCAGGTCATTGATTAGCACATGAAATGAC	CAATTAACTCATTA	+
tmp_70-100	MA0181.1	-9	0.0249875	58.096	0.341171	7	ACCAGGTCATTGATTAGCACATGAAATGAC	TTAATTA	+
tmp_70-100	MA0680.1	-6	0.0252955	58.812	0.341171	10	ACCAGGTCATTGATTAGCACATGAAATGAC	TAATCGATTA	+
tmp_70-100	UP00139_1	-4	0.0253792	59.0065	0.341171	17	ACCAGGTCATTGATTAGCACATGAAATGAC	GTGCACTAATTAGTGCA	+
tmp_70-100	UP00223_2	-13	0.0253792	59.0065	0.341171	17	ACCAGGTCATTGATTAGCACATGAAATGAC	AATATACATGTAATATT	+
tmp_70-100	UP00256_1	-4	0.0253792	59.0065	0.341171	17	ACCAGGTCATTGATTAGCACATGAAATGAC	GAGCGTTAATTAATGTA	+
tmp_70-100	HMX1_HUMAN.H10MO.D	-8	0.0253792	59.0065	0.341171	17	ACCAGGTCATTGATTAGCACATGAAATGAC	ATTAAAAAGCAATTAAC	-
tmp_70-100	UP00175_1	-4	0.0253792	59.0065	0.341171	17	ACCAGGTCATTGATTAGCACATGAAATGAC	GGTGATTAATTAATGGG	-
tmp_70-100	UP00189_1	-6	0.0253991	59.053	0.341171	16	ACCAGGTCATTGATTAGCACATGAAATGAC	ACGGTAATTAGCTCAG	+
tmp_70-100	MA0492.1	-8	0.0254236	59.1098	0.341171	15	ACCAGGTCATTGATTAGCACATGAAATGAC	AAAGATGATGTCATC	+
tmp_70-100	PAX7_HUMAN.H10MO.D	-6	0.0257934	59.9697	0.342087	11	ACCAGGTCATTGATTAGCACATGAAATGAC	TAATTGATTAT	+
tmp_70-100	ATF7_HUMAN.H10MO.D	-20	0.0257934	59.9697	0.342087	10	ACCAGGTCATTGATTAGCACATGAAATGAC	ATGACGTCATC	-
tmp_70-100	UP00213_1	-14	0.0264517	61.5001	0.342087	16	ACCAGGTCATTGATTAGCACATGAAATGAC	ACGGCCATAAAATTAAT	+
tmp_70-100	UP00134_1	-14	0.0265045	61.6231	0.342087	16	ACCAGGTCATTGATTAGCACATGAAATGAC	AACCCAATAAAATTCG	+
tmp_70-100	UP00219_2	-7	0.0265606	61.7534	0.342087	15	ACCAGGTCATTGATTAGCACATGAAATGAC	TAGTGATCATCATTA	-
tmp_70-100	MA0235.1	-9	0.0266137	61.8769	0.342087	7	ACCAGGTCATTGATTAGCACATGAAATGAC	TTGATTT	+
tmp_70-100	MA0628.1	-8	0.0266619	61.989	0.342087	10	ACCAGGTCATTGATTAGCACATGAAATGAC	ATTAATTAAT	+
tmp_70-100	MA0672.1	-15	0.0266619	61.989	0.342087	10	ACCAGGTCATTGATTAGCACATGAAATGAC	ACCACTTGAA	+
tmp_70-100	UP00252_1	-1	0.0275656	64.0899	0.349301	17	ACCAGGTCATTGATTAGCACATGAAATGAC	CGAATTAATTAATTACT	+
tmp_70-100	UP00266_1	-5	0.0275656	64.0899	0.349301	17	ACCAGGTCATTGATTAGCACATGAAATGAC	GTAACTAATTAACTACT	+
tmp_70-100	MA0910.1	-3	0.0275656	64.0899	0.349301	17	ACCAGGTCATTGATTAGCACATGAAATGAC	TAGCCATTAATTAATTA	-
tmp_70-100	HNF1A_HUMAN.H10MO.A	-4	0.0277441	64.505	0.3494	15	ACCAGGTCATTGATTAGCACATGAAATGAC	GGTTAATAATTAACC	+
tmp_70-100	HNF1A_MOUSE.H10MO.A	-4	0.0277441	64.505	0.3494	15	ACCAGGTCATTGATTAGCACATGAAATGAC	GGTTAATAATTAACC	+
tmp_70-100	MA0886.1	-8	0.0280955	65.3221	0.352507	10	ACCAGGTCATTGATTAGCACATGAAATGAC	GCTAATTAGC	+
tmp_70-100	MA0170.1	-9	0.0283353	65.8796	0.352507	7	ACCAGGTCATTGATTAGCACATGAAATGAC	TTAATTA	+
tmp_70-100	MA0214.1	-9	0.0283353	65.8796	0.352507	7	ACCAGGTCATTGATTAGCACATGAAATGAC	TTAATTG	+
tmp_70-100	MA0224.1	-10	0.0283353	65.8796	0.352507	7	ACCAGGTCATTGATTAGCACATGAAATGAC	TAATTAC	-
tmp_70-100	HXB6_HUMAN.H10MO.D	-4	0.0285226	66.3151	0.352693	13	ACCAGGTCATTGATTAGCACATGAAATGAC	AATGATTGATGCA	+
tmp_70-100	HXB6_MOUSE.H10MO.D	-4	0.0285226	66.3151	0.352693	13	ACCAGGTCATTGATTAGCACATGAAATGAC	AATGATTGATGCA	+
tmp_70-100	UP00168_1	-3	0.0287223	66.7793	0.353029	17	ACCAGGTCATTGATTAGCACATGAAATGAC	TAGCCATTAATTAATTA	-
tmp_70-100	MA0704.1	-9	0.0294509	68.4734	0.358507	8	ACCAGGTCATTGATTAGCACATGAAATGAC	TTAATTAA	-
tmp_70-100	PAX4_HUMAN.H10MO.D	-6	0.029606	68.8339	0.358507	12	ACCAGGTCATTGATTAGCACATGAAATGAC	TAACTAATTCGC	+
tmp_70-100	MA0786.1	-10	0.029606	68.8339	0.358507	12	ACCAGGTCATTGATTAGCACATGAAATGAC	TAATTTGCATAA	-
tmp_70-100	USF2_MOUSE.H10MO.A	-13	0.0298742	69.4576	0.358745	13	ACCAGGTCATTGATTAGCACATGAAATGAC	GGGTCACGTGACC	-
tmp_70-100	MA0762.1	-17	0.0299762	69.6946	0.358745	11	ACCAGGTCATTGATTAGCACATGAAATGAC	AACCGGAAATA	+
tmp_70-100	MAX_MOUSE.H10MO.A	-14	0.0299762	69.6946	0.358745	11	ACCAGGTCATTGATTAGCACATGAAATGAC	GACCACGTGGC	+
tmp_70-100	MA0522.2	-15	0.0311757	72.4836	0.362825	10	ACCAGGTCATTGATTAGCACATGAAATGAC	AACACCTGCT	+
tmp_70-100	MA0826.1	-15	0.0311757	72.4836	0.362825	10	ACCAGGTCATTGATTAGCACATGAAATGAC	AACATATGTT	+
tmp_70-100	MA0818.1	-15	0.0311757	72.4836	0.362825	10	ACCAGGTCATTGATTAGCACATGAAATGAC	AACATATGGT	-
tmp_70-100	THB_HUMAN.H10MO.S	-21	0.0311757	72.4836	0.362825	9	ACCAGGTCATTGATTAGCACATGAAATGAC	TGACCTGACC	-
tmp_70-100	THB_MOUSE.H10MO.S	-21	0.0311757	72.4836	0.362825	9	ACCAGGTCATTGATTAGCACATGAAATGAC	TGACCTGACC	-
tmp_70-100	MA0132.2	-9	0.03121	72.5633	0.362825	8	ACCAGGTCATTGATTAGCACATGAAATGAC	CTAATTAC	-
tmp_70-100	MA0705.1	-9	0.03121	72.5633	0.362825	8	ACCAGGTCATTGATTAGCACATGAAATGAC	CTAATTAG	-
tmp_70-100	EVX1_MOUSE.H10MO.C	-6	0.031284	72.7354	0.362825	13	ACCAGGTCATTGATTAGCACATGAAATGAC	TGATTTATGGCCT	+
tmp_70-100	MA0153.2	-5	0.031284	72.7354	0.362825	13	ACCAGGTCATTGATTAGCACATGAAATGAC	GTTAATCATTAAC	-
tmp_70-100	UP00240_1	-13	0.0313809	72.9606	0.362825	16	ACCAGGTCATTGATTAGCACATGAAATGAC	TAAGGTAATAAAATTA	+
tmp_70-100	UP00083_2	-2	0.0313809	72.9606	0.362825	16	ACCAGGTCATTGATTAGCACATGAAATGAC	TTAGTGATTGATCTTC	-
tmp_70-100	UP00251_1	-5	0.0324639	75.4786	0.370268	17	ACCAGGTCATTGATTAGCACATGAAATGAC	TCAATTAATTAATGGAT	-
tmp_70-100	MA0830.1	-15	0.0328283	76.3259	0.370268	10	ACCAGGTCATTGATTAGCACATGAAATGAC	CGCACCTGCT	+
tmp_70-100	MA0710.1	-8	0.0328283	76.3259	0.370268	10	ACCAGGTCATTGATTAGCACATGAAATGAC	GCTAATTAGC	-
tmp_70-100	USF1_HUMAN.H10MO.A	-16	0.0328283	76.3259	0.370268	10	ACCAGGTCATTGATTAGCACATGAAATGAC	CCACGTGACC	-
tmp_70-100	USF1_MOUSE.H10MO.A	-16	0.0328283	76.3259	0.370268	10	ACCAGGTCATTGATTAGCACATGAAATGAC	CCACGTGACC	-
tmp_70-100	SOX2	-7	0.0329763	76.6699	0.370797	15	ACCAGGTCATTGATTAGCACATGAAATGAC	CATTGTTATGCAAAT	+
tmp_70-100	MA0465.1	-15	0.0330987	76.9546	0.371154	11	ACCAGGTCATTGATTAGCACATGAAATGAC	AAGCCATAAAA	+
tmp_70-100	UP00136_1	-4	0.0338067	78.6005	0.372174	17	ACCAGGTCATTGATTAGCACATGAAATGAC	TTTCGCTAATTAGCTTT	-
tmp_70-100	UP00250_1	-12	0.0338067	78.6005	0.372174	17	ACCAGGTCATTGATTAGCACATGAAATGAC	AATTTTACATGTATATA	-
tmp_70-100	PAX3_HUMAN.H10MO.D	-5	0.0342869	79.7169	0.372174	13	ACCAGGTCATTGATTAGCACATGAAATGAC	TTAATCGATTATC	-
tmp_70-100	MA0474.2	-18	0.0345602	80.3524	0.372174	10	ACCAGGTCATTGATTAGCACATGAAATGAC	ACCGGAAGTG	+
tmp_70-100	MA0612.1	-8	0.0345602	80.3524	0.372174	10	ACCAGGTCATTGATTAGCACATGAAATGAC	CCTAATTACC	+
tmp_70-100	MA0754.1	-6	0.0345602	80.3524	0.372174	10	ACCAGGTCATTGATTAGCACATGAAATGAC	TTATCGATTA	-
tmp_70-100	MA0702.1	-9	0.0350169	81.4144	0.372174	8	ACCAGGTCATTGATTAGCACATGAAATGAC	TTAATTAA	-
tmp_70-100	UP00212_1	-5	0.0351999	81.8397	0.372174	17	ACCAGGTCATTGATTAGCACATGAAATGAC	CGAATTAATTAAATACT	+
tmp_70-100	UP00237_1	-4	0.0351999	81.8397	0.372174	17	ACCAGGTCATTGATTAGCACATGAAATGAC	CGTAATTAATTAATTGG	+
tmp_70-100	UP00256_2	-4	0.0351999	81.8397	0.372174	17	ACCAGGTCATTGATTAGCACATGAAATGAC	AACCGCTAATTAGTGGA	-
tmp_70-100	UP00257_1	-4	0.0351999	81.8397	0.372174	17	ACCAGGTCATTGATTAGCACATGAAATGAC	CACAATTAATTAACGCG	-
tmp_70-100	UP00397_1	-10	0.0353258	82.1324	0.372174	20	ACCAGGTCATTGATTAGCACATGAAATGAC	ATCAGATCACGTGACCTGTTGA	-
tmp_70-100	GSX2_HUMAN.H10MO.D	-9	0.0355608	82.6789	0.372174	16	ACCAGGTCATTGATTAGCACATGAAATGAC	TTAATTAGTTTTTAAT	+
tmp_70-100	DLX1_HUMAN.H10MO.D	-10	0.0355608	82.6789	0.372174	16	ACCAGGTCATTGATTAGCACATGAAATGAC	TAATTAGCATAATTTA	-
tmp_70-100	LMX1A_HUMAN.H10MO.D	-9	0.0355991	82.768	0.372174	19	ACCAGGTCATTGATTAGCACATGAAATGAC	TTAATTAAATAATTAATTA	-
tmp_70-100	MA0046.2	-4	0.0359164	83.5057	0.372174	15	ACCAGGTCATTGATTAGCACATGAAATGAC	AGTTAATGATTAACT	+
tmp_70-100	MA0245.1	-9	0.0362766	84.343	0.372174	7	ACCAGGTCATTGATTAGCACATGAAATGAC	TTAATTG	+
tmp_70-100	RARA_HUMAN.H10MO.S	-2	0.0362766	84.343	0.372174	7	ACCAGGTCATTGATTAGCACATGAAATGAC	GAGGTCA	+
tmp_70-100	RARA_MOUSE.H10MO.S	-2	0.0362766	84.343	0.372174	7	ACCAGGTCATTGATTAGCACATGAAATGAC	GAGGTCA	+
tmp_70-100	MA0184.1	-10	0.0362766	84.343	0.372174	7	ACCAGGTCATTGATTAGCACATGAAATGAC	TAATTAG	-
tmp_70-100	ZEB1_MOUSE.H10MO.D	-17	0.0362766	84.343	0.372174	7	ACCAGGTCATTGATTAGCACATGAAATGAC	CACCTGT	-
tmp_70-100	MA0707.1	-8	0.0363745	84.5707	0.372174	10	ACCAGGTCATTGATTAGCACATGAAATGAC	TTTAATTACC	-
tmp_70-100	MA0724.1	-8	0.0364402	84.7235	0.372174	9	ACCAGGTCATTGATTAGCACATGAAATGAC	ACCGATTAG	+
tmp_70-100	CEBPZ_HUMAN.H10MO.D	-15	0.0365141	84.8954	0.372174	11	ACCAGGTCATTGATTAGCACATGAAATGAC	AGCCAATCAGC	-
tmp_70-100	CEBPZ_MOUSE.H10MO.D	-15	0.0365141	84.8954	0.372174	11	ACCAGGTCATTGATTAGCACATGAAATGAC	AGCCAATCAGC	-
tmp_70-100	FIGLA_HUMAN.H10MO.D	-15	0.0365141	84.8954	0.372174	11	ACCAGGTCATTGATTAGCACATGAAATGAC	AACACCTGTTA	-
tmp_70-100	HXA2_HUMAN.H10MO.D	-7	0.0365141	84.8954	0.372174	11	ACCAGGTCATTGATTAGCACATGAAATGAC	CGCTAATTACC	-
tmp_70-100	UP00131_1	-4	0.0366451	85.1998	0.372174	17	ACCAGGTCATTGATTAGCACATGAAATGAC	AATCGCTAATTAGCGCT	-
tmp_70-100	UP00188_1	-4	0.0366451	85.1998	0.372174	17	ACCAGGTCATTGATTAGCACATGAAATGAC	GGTTTTTAATTAATTCG	-
tmp_70-100	UP00046_1	-11	0.038144	88.6848	0.374803	17	ACCAGGTCATTGATTAGCACATGAAATGAC	TTTTCGCACCTGTGGAT	-
tmp_70-100	UP00209_2	-4	0.038144	88.6848	0.374803	17	ACCAGGTCATTGATTAGCACATGAAATGAC	GCCAATTAATTAATGCG	-
tmp_70-100	UP00262_1	-4	0.038144	88.6848	0.374803	17	ACCAGGTCATTGATTAGCACATGAAATGAC	CATTATTAATTAATTCG	-
tmp_70-100	MA0650.1	-17	0.0382746	88.9885	0.374803	10	ACCAGGTCATTGATTAGCACATGAAATGAC	CCAATAAAAA	+
tmp_70-100	MA0760.1	-18	0.0382746	88.9885	0.374803	10	ACCAGGTCATTGATTAGCACATGAAATGAC	ACCGGAAGTG	+
tmp_70-100	HXD9_HUMAN.H10MO.D	-18	0.0382746	88.9885	0.374803	10	ACCAGGTCATTGATTAGCACATGAAATGAC	CAATTAAACT	-
tmp_70-100	HXD9_MOUSE.H10MO.D	-18	0.0382746	88.9885	0.374803	10	ACCAGGTCATTGATTAGCACATGAAATGAC	CAATTAAACT	-
tmp_70-100	MA0596.1	-12	0.0382746	88.9885	0.374803	10	ACCAGGTCATTGATTAGCACATGAAATGAC	ATCACCCCAT	-
tmp_70-100	HXA13_HUMAN.H10MO.C	-17	0.0383389	89.138	0.374803	11	ACCAGGTCATTGATTAGCACATGAAATGAC	CCAATAAAACC	-
tmp_70-100	HXA13_MOUSE.H10MO.C	-17	0.0383389	89.138	0.374803	11	ACCAGGTCATTGATTAGCACATGAAATGAC	CCAATAAAACC	-
tmp_70-100	PRGR_HUMAN.H10MO.S	-15	0.0385523	89.6341	0.374803	7	ACCAGGTCATTGATTAGCACATGAAATGAC	AGAACAG	+
tmp_70-100	PRGR_MOUSE.H10MO.S	-15	0.0385523	89.6341	0.374803	7	ACCAGGTCATTGATTAGCACATGAAATGAC	AGAACAG	+
tmp_70-100	MAFG_HUMAN.H10MO.S	-24	0.0385523	89.6341	0.374803	6	ACCAGGTCATTGATTAGCACATGAAATGAC	CATGACT	+
tmp_70-100	MAFG_MOUSE.H10MO.D	-24	0.0385523	89.6341	0.374803	6	ACCAGGTCATTGATTAGCACATGAAATGAC	CATGACT	-
tmp_70-100	MA0726.1	-9	0.0392388	91.2303	0.378659	8	ACCAGGTCATTGATTAGCACATGAAATGAC	CTAATTAG	-
tmp_70-100	CDX4_MOUSE.H10MO.A	-6	0.039319	91.4166	0.378659	12	ACCAGGTCATTGATTAGCACATGAAATGAC	TGATTTATGGCC	+
tmp_70-100	UP00236_1	-12	0.0396983	92.2986	0.381004	17	ACCAGGTCATTGATTAGCACATGAAATGAC	AATTTTACATGTATTTA	-
tmp_70-100	IRF4_MOUSE.H10MO.C	-10	0.0402407	93.5597	0.381004	16	ACCAGGTCATTGATTAGCACATGAAATGAC	AAAAAAGAAAATGAAA	+
tmp_70-100	UP00060_1	-13	0.0402407	93.5597	0.381004	16	ACCAGGTCATTGATTAGCACATGAAATGAC	TGACCACGTGGTCGGG	+
tmp_70-100	LBX2_HUMAN.H10MO.D	-8	0.0402458	93.5716	0.381004	11	ACCAGGTCATTGATTAGCACATGAAATGAC	GTTAATTAGGT	+
tmp_70-100	MA0232.1	-10	0.0403501	93.8139	0.381004	6	ACCAGGTCATTGATTAGCACATGAAATGAC	TAATTA	+
tmp_70-100	ERR1_MOUSE.H10MO.A	0	0.0405556	94.2918	0.381004	9	ACCAGGTCATTGATTAGCACATGAAATGAC	TCAAGGTCA	+
tmp_70-100	UP00343_1	-11	0.041081	95.5134	0.381004	19	ACCAGGTCATTGATTAGCACATGAAATGAC	AAATTCCCCCTGAATTTGTG	+
tmp_70-100	MA0488.1	-17	0.0410902	95.5348	0.381004	13	ACCAGGTCATTGATTAGCACATGAAATGAC	AAGATGATGTCAT	+
tmp_70-100	DDIT3_HUMAN.H10MO.C	-18	0.0410902	95.5348	0.381004	12	ACCAGGTCATTGATTAGCACATGAAATGAC	AAATGCAATCCCC	-
tmp_70-100	DDIT3_MOUSE.H10MO.C	-18	0.0410902	95.5348	0.381004	12	ACCAGGTCATTGATTAGCACATGAAATGAC	AAATGCAATCCCC	-
tmp_70-100	UP00169_1	-5	0.0413098	96.0454	0.381004	17	ACCAGGTCATTGATTAGCACATGAAATGAC	CAAATTAATTAAAAACT	-
tmp_70-100	MA0197.1	-8	0.0415172	96.5276	0.381004	8	ACCAGGTCATTGATTAGCACATGAAATGAC	TTTAATTA	+
tmp_70-100	CDX1_HUMAN.H10MO.C	-18	0.0415172	96.5276	0.381004	8	ACCAGGTCATTGATTAGCACATGAAATGAC	ACATAAAT	-
tmp_70-100	CDX1_MOUSE.H10MO.C	-18	0.0415172	96.5276	0.381004	8	ACCAGGTCATTGATTAGCACATGAAATGAC	ACATAAAT	-
tmp_70-100	UP00050_1	-9	0.0421985	98.1116	0.385028	21	ACCAGGTCATTGATTAGCACATGAAATGAC	GTATTGGTCACGTGACTCTTCC	-
tmp_70-100	ELF1_MOUSE.H10MO.B	-18	0.0423463	98.4551	0.385158	10	ACCAGGTCATTGATTAGCACATGAAATGAC	ACCGGAAGTG	+
tmp_70-100	BHE22_HUMAN.H10MO.D	-12	0.0429715	99.9087	0.38737	13	ACCAGGTCATTGATTAGCACATGAAATGAC	AAAAACATATGGT	-
tmp_70-100	PO3F4_HUMAN.H10MO.D	-10	0.0429803	99.9292	0.38737	17	ACCAGGTCATTGATTAGCACATGAAATGAC	TAATTTGCATAATTTAT	+
tmp_70-100	UP00247_1	-5	0.0429803	99.9292	0.38737	17	ACCAGGTCATTGATTAGCACATGAAATGAC	TGAACTAATTAGCCCAC	+
tmp_70-100	MA0132.1	-11	0.0430628	100.121	0.38737	6	ACCAGGTCATTGATTAGCACATGAAATGAC	AATTAG	-
tmp_70-100	MYF6_HUMAN.H10MO.C	-16	0.0434922	101.119	0.387715	7	ACCAGGTCATTGATTAGCACATGAAATGAC	GCAGCTG	+
tmp_70-100	MYF6_MOUSE.H10MO.C	-16	0.0434922	101.119	0.387715	7	ACCAGGTCATTGATTAGCACATGAAATGAC	GCAGCTG	+
tmp_70-100	UP00167_1	-4	0.0436633	101.517	0.387715	16	ACCAGGTCATTGATTAGCACATGAAATGAC	GCGAACTAATTAATGC	+
tmp_70-100	MA0607.1	-16	0.0439139	102.1	0.387715	8	ACCAGGTCATTGATTAGCACATGAAATGAC	CCATATGT	+
tmp_70-100	LHX4_HUMAN.H10MO.D	-6	0.0443186	103.041	0.387715	11	ACCAGGTCATTGATTAGCACATGAAATGAC	AAGTTAATTAG	+
tmp_70-100	RX_HUMAN.H10MO.D	-9	0.0443186	103.041	0.387715	11	ACCAGGTCATTGATTAGCACATGAAATGAC	TTAATTAGCAA	+
tmp_70-100	ID4_HUMAN.H10MO.D	-14	0.0443186	103.041	0.387715	11	ACCAGGTCATTGATTAGCACATGAAATGAC	TTACACCTGTC	-
tmp_70-100	MA0098.3	-18	0.0445251	103.521	0.387715	10	ACCAGGTCATTGATTAGCACATGAAATGAC	ACCGGAAGTG	+
tmp_70-100	MA0819.1	-15	0.0445251	103.521	0.387715	10	ACCAGGTCATTGATTAGCACATGAAATGAC	AACACGTGTT	+
tmp_70-100	MA0755.1	-6	0.0445251	103.521	0.387715	10	ACCAGGTCATTGATTAGCACATGAAATGAC	TTATCGATTA	-
tmp_70-100	MA0902.1	-8	0.0445251	103.521	0.387715	10	ACCAGGTCATTGATTAGCACATGAAATGAC	GTTAATTACT	-
tmp_70-100	HME1_HUMAN.H10MO.D	-8	0.0447116	103.954	0.387715	17	ACCAGGTCATTGATTAGCACATGAAATGAC	GCTAATTACCCAATTAT	+
tmp_70-100	MA0473.1	-15	0.04493	104.462	0.387715	13	ACCAGGTCATTGATTAGCACATGAAATGAC	GAACCAGGAAGTG	+
tmp_70-100	MA0673.1	-16	0.0450849	104.822	0.387715	9	ACCAGGTCATTGATTAGCACATGAAATGAC	CCACTTGAA	+
tmp_70-100	MA0785.1	-11	0.0451852	105.056	0.387715	12	ACCAGGTCATTGATTAGCACATGAAATGAC	AATTTGCATATT	-
tmp_70-100	UP00249_1	-12	0.0454713	105.721	0.387901	16	ACCAGGTCATTGATTAGCACATGAAATGAC	TAAGCCACTTGAATTT	+
tmp_70-100	PPARA_HUMAN.H10MO.S	-2	0.0461685	107.342	0.387901	7	ACCAGGTCATTGATTAGCACATGAAATGAC	AAGGTCA	+
tmp_70-100	PPARA_MOUSE.H10MO.S	-2	0.0461685	107.342	0.387901	7	ACCAGGTCATTGATTAGCACATGAAATGAC	AAGGTCA	+
tmp_70-100	GSX1_HUMAN.H10MO.D	-10	0.0462202	107.462	0.387901	15	ACCAGGTCATTGATTAGCACATGAAATGAC	TAATTAGTTTTTAAT	+
tmp_70-100	MA0591.1	-5	0.0462202	107.462	0.387901	15	ACCAGGTCATTGATTAGCACATGAAATGAC	AGGATGACTCAGCAC	+
tmp_70-100	UP00119_1	-10	0.0465055	108.125	0.387901	17	ACCAGGTCATTGATTAGCACATGAAATGAC	TTTTAAGTACTTAAATT	+
tmp_70-100	MA0461.2	-15	0.0468041	108.82	0.387901	10	ACCAGGTCATTGATTAGCACATGAAATGAC	AACATATGTT	+
[truncated: 9,003 more rows]
