# Supplementary material for: Predicting gene regulatory regions with a convolutional neural network for processing double-strand genome sequence information
Source: PLoS One. 2020 Jul 23;15(7):e0235748. doi: 10.1371/journal.pone.0235748 (PMC7377372; doi:10.1371/journal.pone.0235748)
Supplement: S8 Table — (XLSX) [file pone.0235748.s015.xlsx]

## Sheet: K_Onimaru_Supplementary_Data_for_Fig4_common
K Onimaru et al., S8 Table
#Query ID	Target ID	Optimal offset	p-value	E-value	q-value	Overlap	Query consensus	Target consensus	Orientation
tmp_0-30	SP4_HUMAN.H10MO.D	-10	7.95061e-06	0.0184852	0.0274364	20	ATTGGACGGCGGGCCCCCCGGGCCGCGCAG	CCCCCCCCCCGGCCCCGCCCCC	-
tmp_0-30	NRF1_HUMAN.H10MO.A	-18	1.5536e-05	0.0361211	0.0274364	12	ATTGGACGGCGGGCCCCCCGGGCCGCGCAG	CCCACTGCGCAGGCGCAG	-
tmp_0-30	UP00400_1	-12	1.79368e-05	0.0417031	0.0274364	18	ATTGGACGGCGGGCCCCCCGGGCCGCGCAG	CAGATGCCGCCCACGCATTATTC	+
tmp_0-30	UP00065_2	-21	2.49361e-05	0.0579764	0.0286069	9	ATTGGACGGCGGGCCCCCCGGGCCGCGCAG	GCCGCGCAGTGCGT	+
tmp_0-30	MA0068.1	4	4.94342e-05	0.114934	0.045369	26	ATTGGACGGCGGGCCCCCCGGGCCGCGCAG	GAAAAATTTCCCATACTCCACTCCCCCCCC	+
tmp_0-30	ZFX_HUMAN.H10MO.C	-10	7.32723e-05	0.170358	0.0480335	19	ATTGGACGGCGGGCCCCCCGGGCCGCGCAG	GGGGGCCCCAGGCCTCGGC	+
tmp_0-30	ZFX_MOUSE.H10MO.C	-10	7.32723e-05	0.170358	0.0480335	19	ATTGGACGGCGGGCCCCCCGGGCCGCGCAG	GGGGGCCCCAGGCCTCGGC	+
tmp_0-30	SP2_HUMAN.H10MO.C	-15	0.000252879	0.587945	0.1339	15	ATTGGACGGCGGGCCCCCCGGGCCGCGCAG	CCCCCGGCCCCGCCCCCCCCCC	-
tmp_0-30	MA0732.1	-16	0.000262617	0.610584	0.1339	14	ATTGGACGGCGGGCCCCCCGGGCCGCGCAG	CTACGCCCACGCACT	+
tmp_0-30	UP00033_2	-14	0.000336879	0.783244	0.150842	16	ATTGGACGGCGGGCCCCCCGGGCCGCGCAG	TCACCCCGCCCCTAATT	+
tmp_0-30	TFDP1_HUMAN.H10MO.D	-7	0.000378606	0.88026	0.150842	22	ATTGGACGGCGGGCCCCCCGGGCCGCGCAG	GGGGGGGGGGGGGGGGCGGGAA	+
tmp_0-30	UP00338_1	-14	0.000475106	1.10462	0.150842	16	ATTGGACGGCGGGCCCCCCGGGCCGCGCAG	TCGTCGTGCGGCGCCGATCA	-
tmp_0-30	UP00279_1	-13	0.00050163	1.16629	0.150842	17	ATTGGACGGCGGGCCCCCCGGGCCGCGCAG	GTCGACCGCGCGCGCGGGGGG	-
tmp_0-30	UP00043_2	-15	0.000517797	1.20388	0.150842	15	ATTGGACGGCGGGCCCCCCGGGCCGCGCAG	ATCCCCGCCCCTAAAA	+
tmp_0-30	MA0733.1	-16	0.0006422	1.49311	0.150842	14	ATTGGACGGCGGGCCCCCCGGGCCGCGCAG	TTACGCCCACGCATTT	+
tmp_0-30	EGR1_HUMAN.H10MO.S	-18	0.00067511	1.56963	0.150842	11	ATTGGACGGCGGGCCCCCCGGGCCGCGCAG	CCGCCCCCGCA	-
tmp_0-30	EGR1_MOUSE.H10MO.A	-18	0.00067511	1.56963	0.150842	11	ATTGGACGGCGGGCCCCCCGGGCCGCGCAG	CCGCCCCCGCA	-
tmp_0-30	UP00007_1	-17	0.000689197	1.60238	0.150842	13	ATTGGACGGCGGGCCCCCCGGGCCGCGCAG	TCCGCCCCCGCATT	+
tmp_0-30	UP00036_2	-14	0.000690301	1.60495	0.150842	15	ATTGGACGGCGGGCCCCCCGGGCCGCGCAG	AGCAACAGCCGCACC	+
tmp_0-30	UP00349_1	-14	0.00090556	2.10543	0.176963	16	ATTGGACGGCGGGCCCCCCGGGCCGCGCAG	ACGTGTTACCCCGCAATTAAT	+
tmp_0-30	SP3_HUMAN.H10MO.B	-16	0.00092553	2.15186	0.176963	14	ATTGGACGGCGGGCCCCCCGGGCCGCGCAG	CCCCGGCCCCGCCCCCCCCC	-
tmp_0-30	SP3_MOUSE.H10MO.B	-16	0.00092553	2.15186	0.176963	14	ATTGGACGGCGGGCCCCCCGGGCCGCGCAG	CCCCGGCCCCGCCCCCCCCC	-
tmp_0-30	MAZ_HUMAN.H10MO.A	-8	0.00113841	2.64681	0.20896	22	ATTGGACGGCGGGCCCCCCGGGCCGCGCAG	CCCCCCCCCCCCGCCCCCGCCC	-
tmp_0-30	UP00088_1	-13	0.00120653	2.80518	0.210354	16	ATTGGACGGCGGGCCCCCCGGGCCGCGCAG	CTAGGGGCGCCCCCAA	-
tmp_0-30	UP00000_2	-13	0.00127406	2.96219	0.210354	17	ATTGGACGGCGGGCCCCCCGGGCCGCGCAG	TACGCCCCGCCACTCTG	+
tmp_0-30	MA0162.2	-15	0.00131913	3.06698	0.210354	14	ATTGGACGGCGGGCCCCCCGGGCCGCGCAG	CCCCCGCCCCCGCC	+
tmp_0-30	UP00289_1	-14	0.00132937	3.0908	0.210354	16	ATTGGACGGCGGGCCCCCCGGGCCGCGCAG	ATGTACTACCCCGCACTTGTG	+
tmp_0-30	UP00317_1	-14	0.00141615	3.29254	0.216615	16	ATTGGACGGCGGGCCCCCCGGGCCGCGCAG	ACGTGTTACCCCGCATTTAAT	+
tmp_0-30	MA0472.1	-15	0.00160873	3.74031	0.227013	15	ATTGGACGGCGGGCCCCCCGGGCCGCGCAG	CCCCCGCCCACGCAC	+
tmp_0-30	MA0535.1	-16	0.00160873	3.74031	0.227013	14	ATTGGACGGCGGGCCCCCCGGGCCGCGCAG	CGGCGGCGGCGCCTG	-
tmp_0-30	MA0123.1	-17	0.00163253	3.79564	0.227013	10	ATTGGACGGCGGGCCCCCCGGGCCGCGCAG	GGGGGCACCG	-
tmp_0-30	RFX2_MOUSE.H10MO.C	-19	0.00176461	4.10271	0.233303	11	ATTGGACGGCGGGCCCCCCGGGCCGCGCAG	TTCCCTAGCAACA	-
tmp_0-30	WT1_HUMAN.H10MO.D	-15	0.00189305	4.40135	0.233303	13	ATTGGACGGCGGGCCCCCCGGGCCGCGCAG	CCCCCGCCCCCGC	-
tmp_0-30	WT1_MOUSE.H10MO.D	-15	0.00189305	4.40135	0.233303	13	ATTGGACGGCGGGCCCCCCGGGCCGCGCAG	CCCCCGCCCCCGC	-
tmp_0-30	UP00322_1	-7	0.00193198	4.49185	0.233303	19	ATTGGACGGCGGGCCCCCCGGGCCGCGCAG	TCGGAAAAAAAAAACCCGA	-
tmp_0-30	MXI1_MOUSE.H10MO.C	-15	0.00211294	4.91259	0.245371	15	ATTGGACGGCGGGCCCCCCGGGCCGCGCAG	CCCGCCGCCACGTGC	-
tmp_0-30	SP2_MOUSE.H10MO.C	-13	0.00216831	5.04133	0.245371	17	ATTGGACGGCGGGCCCCCCGGGCCGCGCAG	TTAGCCCCGCCCCCCTC	-
tmp_0-30	UP00315_1	-4	0.0022565	5.24636	0.245371	18	ATTGGACGGCGGGCCCCCCGGGCCGCGCAG	TCCGAAAAAAAAAGCGGA	+
tmp_0-30	ZN639_HUMAN.H10MO.D	-14	0.00226623	5.26897	0.245371	16	ATTGGACGGCGGGCCCCCCGGGCCGCGCAG	GAGTGCGCATGCGCAGAGCC	+
tmp_0-30	THAP1_HUMAN.H10MO.D	-5	0.00238737	5.55063	0.248983	22	ATTGGACGGCGGGCCCCCCGGGCCGCGCAG	GCCCGCAGCCAAGATGGCGGCG	-
tmp_0-30	MA0472.2	-18	0.00254623	5.91999	0.25965	11	ATTGGACGGCGGGCCCCCCGGGCCGCGCAG	ACGCCCACGCA	+
tmp_0-30	SP4_MOUSE.H10MO.D	-12	0.00262434	6.1016	0.261797	18	ATTGGACGGCGGGCCCCCCGGGCCGCGCAG	CGGCCCCGCCCCCCCCCTGGCCCC	-
tmp_0-30	MA0506.1	-23	0.00292977	6.81172	0.286047	7	ATTGGACGGCGGGCCCCCCGGGCCGCGCAG	TGCGCAGGCGC	-
tmp_0-30	UP00293_1	-14	0.00308798	7.17955	0.295213	16	ATTGGACGGCGGGCCCCCCGGGCCGCGCAG	TTACAGTACCCCGCACTCCA	-
tmp_0-30	UP00283_1	-4	0.00330515	7.68446	0.303335	18	ATTGGACGGCGGGCCCCCCGGGCCGCGCAG	TCCGAAAAAAAAAACGGA	-
tmp_0-30	EGR1_HUMAN.H10MO.A	-15	0.00330515	7.68446	0.303335	15	ATTGGACGGCGGGCCCCCCGGGCCGCGCAG	CCCCCGCCCACGCCCCCC	-
tmp_0-30	KAISO_HUMAN.H10MO.A	-15	0.00340299	7.91195	0.306191	15	ATTGGACGGCGGGCCCCCCGGGCCGCGCAG	CCCCAACTCTCGCGAGAAC	-
tmp_0-30	UP00001_1	-16	0.0035959	8.36046	0.317326	14	ATTGGACGGCGGGCCCCCCGGGCCGCGCAG	ATAAAGGCGCGCGAT	+
tmp_0-30	UP00099_2	-13	0.00398563	9.26658	0.325508	16	ATTGGACGGCGGGCCCCCCGGGCCGCGCAG	CTATCCCCGCCCTATT	+
tmp_0-30	UP00058_2	-6	0.0040958	9.52273	0.325508	15	ATTGGACGGCGGGCCCCCCGGGCCGCGCAG	ATTTTTTTTTCGGCT	-
tmp_0-30	E2F2_HUMAN.H10MO.B	-21	0.00412128	9.58197	0.325508	9	ATTGGACGGCGGGCCCCCCGGGCCGCGCAG	GGCGCGAAAC	+
tmp_0-30	E2F2_MOUSE.H10MO.B	-21	0.00412128	9.58197	0.325508	9	ATTGGACGGCGGGCCCCCCGGGCCGCGCAG	GGCGCGAAAC	+
tmp_0-30	UP00335_1	-13	0.00418516	9.73049	0.325508	17	ATTGGACGGCGGGCCCCCCGGGCCGCGCAG	ATCACTATCCCGGGAAGTTT	+
tmp_0-30	UP00354_1	-12	0.00426316	9.91184	0.326049	18	ATTGGACGGCGGGCCCCCCGGGCCGCGCAG	TCGGCTTCAGCCGCACGAGTG	-
tmp_0-30	USF2_HUMAN.H10MO.A	-14	0.00435113	10.1164	0.327322	16	ATTGGACGGCGGGCCCCCCGGGCCGCGCAG	CGCCGCGGCCACGTGACCC	-
tmp_0-30	UP00286_1	-13	0.00479853	11.1566	0.355156	17	ATTGGACGGCGGGCCCCCCGGGCCGCGCAG	TATAAGAGCGCGCGCTCTGTG	+
tmp_0-30	UP00291_1	-16	0.00508936	11.8328	0.370702	14	ATTGGACGGCGGGCCCCCCGGGCCGCGCAG	CAAGTCCCCCGCATTATTTAC	-
tmp_0-30	ASCL2_HUMAN.H10MO.D	-16	0.00544585	12.6616	0.386099	14	ATTGGACGGCGGGCCCCCCGGGCCGCGCAG	CCCCACCTGCCCAC	-
tmp_0-30	RFX1_HUMAN.H10MO.C	-19	0.00570473	13.2635	0.386099	11	ATTGGACGGCGGGCCCCCCGGGCCGCGCAG	TTCCCTGGCAAC	-
tmp_0-30	MAFA_HUMAN.H10MO.D	-9	0.00572145	13.3024	0.386099	21	ATTGGACGGCGGGCCCCCCGGGCCGCGCAG	CGAAGGCTGCGGGGTCAGCAC	-
tmp_0-30	MAFA_MOUSE.H10MO.D	-9	0.00572145	13.3024	0.386099	21	ATTGGACGGCGGGCCCCCCGGGCCGCGCAG	CGAAGGCTGCGGGGTCAGCAC	-
tmp_0-30	OLIG2_MOUSE.H10MO.B	-15	0.00598553	13.9164	0.391956	15	ATTGGACGGCGGGCCCCCCGGGCCGCGCAG	CCAGCCGGGAAGCAGCTGGC	-
tmp_0-30	PAX5_HUMAN.H10MO.A	-12	0.00606448	14.0999	0.391956	18	ATTGGACGGCGGGCCCCCCGGGCCGCGCAG	GCGGGGGCAGCCAAGCGTGAC	+
tmp_0-30	UP00003_1	-16	0.00640512	14.8919	0.398532	14	ATTGGACGGCGGGCCCCCCGGGCCGCGCAG	ATAAGGGCGCGCGAT	+
tmp_0-30	UP00300_1	-9	0.00642676	14.9422	0.398532	21	ATTGGACGGCGGGCCCCCCGGGCCGCGCAG	GGGGGTATCTCCGCCGGTGTG	+
tmp_0-30	GLI1_HUMAN.H10MO.C	-19	0.00661222	15.3734	0.399242	11	ATTGGACGGCGGGCCCCCCGGGCCGCGCAG	AGACCACCCAG	-
tmp_0-30	GLI1_MOUSE.H10MO.C	-19	0.00661222	15.3734	0.399242	11	ATTGGACGGCGGGCCCCCCGGGCCGCGCAG	AGACCACCCAG	-
tmp_0-30	ARNT2_HUMAN.H10MO.D	-17	0.00694142	16.1388	0.40005	12	ATTGGACGGCGGGCCCCCCGGGCCGCGCAG	GCCTCCCACGCC	-
tmp_0-30	ARNT2_MOUSE.H10MO.D	-17	0.00694142	16.1388	0.40005	12	ATTGGACGGCGGGCCCCCCGGGCCGCGCAG	GCCTCCCACGCC	-
tmp_0-30	MA0006.1	-23	0.006977	16.2215	0.40005	6	ATTGGACGGCGGGCCCCCCGGGCCGCGCAG	CACGCA	-
tmp_0-30	EGR2_HUMAN.H10MO.C	-18	0.00706151	16.418	0.40005	11	ATTGGACGGCGGGCCCCCCGGGCCGCGCAG	CCGCCCACGCC	-
tmp_0-30	EGR2_MOUSE.H10MO.C	-18	0.00706151	16.418	0.40005	11	ATTGGACGGCGGGCCCCCCGGGCCGCGCAG	CCGCCCACGCC	-
tmp_0-30	UP00280_1	-12	0.00721312	16.7705	0.403656	18	ATTGGACGGCGGGCCCCCCGGGCCGCGCAG	TTCTGCACCTCATCGCATCCT	+
tmp_0-30	UP00345_1	-16	0.00763933	17.7614	0.417329	14	ATTGGACGGCGGGCCCCCCGGGCCGCGCAG	TACGGGCGCCACACTTTGAGA	-
tmp_0-30	ZFX	-15	0.00789953	18.3664	0.421507	12	ATTGGACGGCGGGCCCCCCGGGCCGCGCAG	CGCTAGGCCGCG	+
tmp_0-30	NRF1_MOUSE.H10MO.A	-18	0.00789953	18.3664	0.421507	12	ATTGGACGGCGGGCCCCCCGGGCCGCGCAG	GCGCATGCGCAG	-
tmp_0-30	GCM2_HUMAN.H10MO.D	-20	0.00858439	19.9587	0.444447	10	ATTGGACGGCGGGCCCCCCGGGCCGCGCAG	ATACCCGCATC	-
tmp_0-30	E2F3_HUMAN.H10MO.B	-23	0.00862002	20.0415	0.444447	7	ATTGGACGGCGGGCCCCCCGGGCCGCGCAG	CGCGCGAAAC	+
tmp_0-30	E2F3_MOUSE.H10MO.B	-23	0.00862002	20.0415	0.444447	7	ATTGGACGGCGGGCCCCCCGGGCCGCGCAG	CGCGCGAAAC	+
tmp_0-30	UP00065_1	-16	0.0089673	20.849	0.45395	14	ATTGGACGGCGGGCCCCCCGGGCCGCGCAG	TCAGGCGCGCGCGCCA	-
tmp_0-30	UP00329_1	-13	0.00906396	21.0737	0.45395	17	ATTGGACGGCGGGCCCCCCGGGCCGCGCAG	ACATACTTGCCGAGAATTATC	-
tmp_0-30	UP00034_2	-1	0.0091011	21.1601	0.45395	22	ATTGGACGGCGGGCCCCCCGGGCCGCGCAG	AGCGTACACACACAATTAGCAC	-
tmp_0-30	SP1_HUMAN.H10MO.C	-18	0.00943897	21.9456	0.460786	12	ATTGGACGGCGGGCCCCCCGGGCCGCGCAG	CCGGCCCCGCCCCCTCCCC	-
tmp_0-30	SP1_MOUSE.H10MO.A	-18	0.00943897	21.9456	0.460786	12	ATTGGACGGCGGGCCCCCCGGGCCGCGCAG	CCGGCCCCGCCCCCTCCCC	-
tmp_0-30	TF7L1_HUMAN.H10MO.D	-10	0.010121	23.5313	0.48888	16	ATTGGACGGCGGGCCCCCCGGGCCGCGCAG	AGGTAAATCGGGGCGG	+
tmp_0-30	UP00332_1	-14	0.0106839	24.8401	0.49821	16	ATTGGACGGCGGGCCCCCCGGGCCGCGCAG	ATACGAGCACGTGCTTGGTC	-
tmp_0-30	UP00328_1	-12	0.0107344	24.9576	0.49821	18	ATTGGACGGCGGGCCCCCCGGGCCGCGCAG	AGGCACAGCTCATCGCGTTTT	+
tmp_0-30	UP00013_2	-3	0.0107484	24.9901	0.49821	16	ATTGGACGGCGGGCCCCCCGGGCCGCGCAG	GTGAGGGGGAAGACGG	-
tmp_30-60	CTCF_MOUSE.H10MO.A	-9	6.01543e-07	0.00139859	0.0011238	20	TTCCAGATATGACCACTAGGGGGCGCTAGA	TGGCCACCAGGGGGCGCTGG	+
tmp_30-60	MA0139.1	-9	6.05672e-07	0.00140819	0.0011238	19	TTCCAGATATGACCACTAGGGGGCGCTAGA	TGGCCACCAGGGGGCGCTA	+
tmp_30-60	CTCF	-9	7.25152e-07	0.00168598	0.0011238	19	TTCCAGATATGACCACTAGGGGGCGCTAGA	TGGCCACCAGGGGGCGCTA	+
tmp_30-60	CTCF_HUMAN.H10MO.A	-9	1.69461e-06	0.00393998	0.00163187	20	TTCCAGATATGACCACTAGGGGGCGCTAGA	TGGCCACCAGGGGGCGCTAT	+
tmp_30-60	CTCFL_HUMAN.H10MO.A	-9	1.75499e-06	0.00408034	0.00163187	19	TTCCAGATATGACCACTAGGGGGCGCTAGA	TGGCCACCAGGGGGCGCTA	+
tmp_30-60	MA0531.1	-12	0.000145687	0.338723	0.112889	15	TTCCAGATATGACCACTAGGGGGCGCTAGA	CCGCTAGATGGCGCC	+
tmp_30-60	KLF13_HUMAN.H10MO.D	-16	0.00020337	0.472836	0.135074	11	TTCCAGATATGACCACTAGGGGGCGCTAGA	AGGGGGGCGTG	+
tmp_30-60	BRAC_HUMAN.H10MO.D	-6	0.000798991	1.85765	0.396603	24	TTCCAGATATGACCACTAGGGGGCGCTAGA	ATTTCACACCTAGGTGTCACTATGT	-
tmp_30-60	BRAC_MOUSE.H10MO.D	-6	0.000798991	1.85765	0.396603	24	TTCCAGATATGACCACTAGGGGGCGCTAGA	ATTTCACACCTAGGTGTCACTATGT	-
tmp_30-60	UP00002_1	-13	0.000875563	2.03568	0.396603	17	TTCCAGATATGACCACTAGGGGGCGCTAGA	GAGAAGGGGGCGGGACC	-
tmp_30-60	MA0443.1	-17	0.000938353	2.18167	0.396603	10	TTCCAGATATGACCACTAGGGGGCGCTAGA	AGGGGGCGGA	+
tmp_40-70	CTCF_MOUSE.H10MO.A	1	1.93099e-06	0.00448955	0.0052601	19	GACCACTAGGGGGCGCTAGAGCGCCACCTA	TGGCCACCAGGGGGCGCTGG	+
tmp_40-70	MA0139.1	1	2.71106e-06	0.00630322	0.0052601	18	GACCACTAGGGGGCGCTAGAGCGCCACCTA	TGGCCACCAGGGGGCGCTA	+
tmp_40-70	CTCF	1	3.39361e-06	0.00789015	0.0052601	18	GACCACTAGGGGGCGCTAGAGCGCCACCTA	TGGCCACCAGGGGGCGCTA	+
tmp_40-70	CTCF_HUMAN.H10MO.A	1	5.42889e-06	0.0126222	0.00548991	19	GACCACTAGGGGGCGCTAGAGCGCCACCTA	TGGCCACCAGGGGGCGCTAT	+
tmp_40-70	CTCFL_HUMAN.H10MO.A	1	5.90313e-06	0.0137248	0.00548991	18	GACCACTAGGGGGCGCTAGAGCGCCACCTA	TGGCCACCAGGGGGCGCTA	+
tmp_40-70	MA0531.1	-2	0.000178327	0.41461	0.138203	15	GACCACTAGGGGGCGCTAGAGCGCCACCTA	CCGCTAGATGGCGCC	+
tmp_40-70	KLF13_HUMAN.H10MO.D	-6	0.000258792	0.601692	0.171912	11	GACCACTAGGGGGCGCTAGAGCGCCACCTA	AGGGGGGCGTG	+
tmp_40-70	MA0213.1	-19	0.000849977	1.9762	0.440734	8	GACCACTAGGGGGCGCTAGAGCGCCACCTA	GGCGCCAG	-
tmp_40-70	MA0163.1	-9	0.00095695	2.22491	0.440734	14	GACCACTAGGGGGCGCTAGAGCGCCACCTA	GGGGCCCAAGGGGG	+
tmp_40-70	UP00002_1	-3	0.00103917	2.41606	0.440734	17	GACCACTAGGGGGCGCTAGAGCGCCACCTA	GAGAAGGGGGCGGGACC	-
tmp_40-70	MA0443.1	-7	0.00117952	2.74239	0.457066	10	GACCACTAGGGGGCGCTAGAGCGCCACCTA	AGGGGGCGGA	+
tmp_50-80	MA0139.1	-8	1.77105e-06	0.00411769	0.00406847	19	GGGCGCTAGAGCGCCACCTAGTGGTCAGTG	TAGCGCCCCCTGGTGGCCA	-
tmp_50-80	CTCF	-8	2.35674e-06	0.00547942	0.00406847	19	GGGCGCTAGAGCGCCACCTAGTGGTCAGTG	TAGCGCCCCCTGGTGGCCA	-
tmp_50-80	CTCF_MOUSE.H10MO.A	-7	3.12873e-06	0.0072743	0.00406847	20	GGGCGCTAGAGCGCCACCTAGTGGTCAGTG	CCAGCGCCCCCTGGTGGCCA	-
tmp_50-80	CTCF_HUMAN.H10MO.A	-7	3.68574e-06	0.00856935	0.00406847	20	GGGCGCTAGAGCGCCACCTAGTGGTCAGTG	ATAGCGCCCCCTGGTGGCCA	-
tmp_50-80	CTCFL_HUMAN.H10MO.A	-8	4.3747e-06	0.0101712	0.00406847	19	GGGCGCTAGAGCGCCACCTAGTGGTCAGTG	TAGCGCCCCCTGGTGGCCA	-
tmp_50-80	MA0531.1	-9	1.21279e-05	0.0281974	0.00939915	15	GGGCGCTAGAGCGCCACCTAGTGGTCAGTG	GGCGCCATCTAGCGG	-
tmp_50-80	MA0213.1	-9	0.000645405	1.50057	0.428733	8	GGGCGCTAGAGCGCCACCTAGTGGTCAGTG	GGCGCCAG	-
tmp_60-90	MA0139.1	2	2.71441e-06	0.00631099	0.00752193	17	GCGCCACCTAGTGGTCAGTGGTGCTATAGC	TAGCGCCCCCTGGTGGCCA	-
tmp_60-90	CTCF	2	3.23524e-06	0.00752193	0.00752193	17	GCGCCACCTAGTGGTCAGTGGTGCTATAGC	TAGCGCCCCCTGGTGGCCA	-
tmp_60-90	CTCFL_HUMAN.H10MO.A	2	8.09508e-06	0.0188211	0.0105053	17	GCGCCACCTAGTGGTCAGTGGTGCTATAGC	TAGCGCCCCCTGGTGGCCA	-
tmp_60-90	CTCF_MOUSE.H10MO.A	3	1.03589e-05	0.0240844	0.0105053	17	GCGCCACCTAGTGGTCAGTGGTGCTATAGC	CCAGCGCCCCCTGGTGGCCA	-
tmp_60-90	MA0531.1	1	1.20876e-05	0.0281038	0.0105053	14	GCGCCACCTAGTGGTCAGTGGTGCTATAGC	GGCGCCATCTAGCGG	-
tmp_60-90	CTCF_HUMAN.H10MO.A	3	1.35552e-05	0.0315159	0.0105053	17	GCGCCACCTAGTGGTCAGTGGTGCTATAGC	ATAGCGCCCCCTGGTGGCCA	-
tmp_80-110	MA0139.1	-6	5.27212e-07	0.00122577	0.00147131	19	GTGCTATAGCGCCACCTAGTGGTCATACGT	TAGCGCCCCCTGGTGGCCA	-
tmp_80-110	CTCF	-6	6.33061e-07	0.00147187	0.00147131	19	GTGCTATAGCGCCACCTAGTGGTCATACGT	TAGCGCCCCCTGGTGGCCA	-
tmp_80-110	CTCF_HUMAN.H10MO.A	-5	1.67032e-06	0.00388349	0.00206153	20	GTGCTATAGCGCCACCTAGTGGTCATACGT	ATAGCGCCCCCTGGTGGCCA	-
tmp_80-110	CTCFL_HUMAN.H10MO.A	-6	2.08235e-06	0.00484147	0.00206153	19	GTGCTATAGCGCCACCTAGTGGTCATACGT	TAGCGCCCCCTGGTGGCCA	-
tmp_80-110	CTCF_MOUSE.H10MO.A	-5	2.21754e-06	0.00515578	0.00206153	20	GTGCTATAGCGCCACCTAGTGGTCATACGT	CCAGCGCCCCCTGGTGGCCA	-
tmp_80-110	MA0531.1	-7	2.88008e-05	0.0669619	0.0223122	15	GTGCTATAGCGCCACCTAGTGGTCATACGT	GGCGCCATCTAGCGG	-
tmp_80-110	BRAC_HUMAN.H10MO.D	-3	0.000120832	0.280935	0.0702072	25	GTGCTATAGCGCCACCTAGTGGTCATACGT	ACATAGTGACACCTAGGTGTGAAAT	+
tmp_80-110	BRAC_MOUSE.H10MO.D	-3	0.000120832	0.280935	0.0702072	25	GTGCTATAGCGCCACCTAGTGGTCATACGT	ACATAGTGACACCTAGGTGTGAAAT	+
tmp_90-120	MA0139.1	4	5.22249e-05	0.121423	0.141726	15	GCCACCTAGTGGTCATACGTGGTATTGCGC	TAGCGCCCCCTGGTGGCCA	-
tmp_90-120	CTCF	4	6.09574e-05	0.141726	0.141726	15	GCCACCTAGTGGTCATACGTGGTATTGCGC	TAGCGCCCCCTGGTGGCCA	-
tmp_90-120	CTCFL_HUMAN.H10MO.A	4	0.000112007	0.260416	0.173611	15	GCCACCTAGTGGTCATACGTGGTATTGCGC	TAGCGCCCCCTGGTGGCCA	-
tmp_90-120	CTCF_HUMAN.H10MO.A	5	0.000235854	0.548359	0.26454	15	GCCACCTAGTGGTCATACGTGGTATTGCGC	ATAGCGCCCCCTGGTGGCCA	-
tmp_90-120	CTCF_MOUSE.H10MO.A	5	0.000284452	0.66135	0.26454	15	GCCACCTAGTGGTCATACGTGGTATTGCGC	CCAGCGCCCCCTGGTGGCCA	-
tmp_90-120	MA0128.1	-14	0.000398104	0.925592	0.308531	8	GCCACCTAGTGGTCATACGTGGTATTGCGC	ACACGTGG	+
tmp_110-140	CTCF_MOUSE.H10MO.A	-10	1.47544e-07	0.000343039	0.000386127	20	GGTATTGCGCCGGCCACTAGGGGGCGCTAG	TGGCCACCAGGGGGCGCTGG	+
tmp_110-140	MA0139.1	-10	2.15066e-07	0.000500029	0.000386127	19	GGTATTGCGCCGGCCACTAGGGGGCGCTAG	TGGCCACCAGGGGGCGCTA	+
tmp_110-140	CTCF_HUMAN.H10MO.A	-10	3.05898e-07	0.000711213	0.000386127	20	GGTATTGCGCCGGCCACTAGGGGGCGCTAG	TGGCCACCAGGGGGCGCTAT	+
tmp_110-140	CTCF	-10	3.32152e-07	0.000772254	0.000386127	19	GGTATTGCGCCGGCCACTAGGGGGCGCTAG	TGGCCACCAGGGGGCGCTA	+
tmp_110-140	CTCFL_HUMAN.H10MO.A	-10	7.32384e-07	0.00170279	0.000681117	19	GGTATTGCGCCGGCCACTAGGGGGCGCTAG	TGGCCACCAGGGGGCGCTA	+
tmp_110-140	MA0531.1	-13	5.14016e-05	0.119509	0.0398362	15	GGTATTGCGCCGGCCACTAGGGGGCGCTAG	CCGCTAGATGGCGCC	+
tmp_120-150	CTCF_MOUSE.H10MO.A	0	6.89637e-08	0.000160341	0.000184623	20	CGGCCACTAGGGGGCGCTAGAGCGCCACCT	TGGCCACCAGGGGGCGCTGG	+
tmp_120-150	MA0139.1	0	1.0063e-07	0.000233966	0.000184623	19	CGGCCACTAGGGGGCGCTAGAGCGCCACCT	TGGCCACCAGGGGGCGCTA	+
tmp_120-150	CTCF_HUMAN.H10MO.A	0	1.48293e-07	0.000344781	0.000184623	20	CGGCCACTAGGGGGCGCTAGAGCGCCACCT	TGGCCACCAGGGGGCGCTAT	+
tmp_120-150	CTCF	0	1.58816e-07	0.000369247	0.000184623	19	CGGCCACTAGGGGGCGCTAGAGCGCCACCT	TGGCCACCAGGGGGCGCTA	+
tmp_120-150	CTCFL_HUMAN.H10MO.A	0	3.64001e-07	0.000846302	0.000338521	19	CGGCCACTAGGGGGCGCTAGAGCGCCACCT	TGGCCACCAGGGGGCGCTA	+
tmp_120-150	MA0531.1	-3	3.01111e-05	0.0700083	0.0233361	15	CGGCCACTAGGGGGCGCTAGAGCGCCACCT	CCGCTAGATGGCGCC	+
tmp_120-150	MA0213.1	-20	0.000553943	1.28792	0.367977	8	CGGCCACTAGGGGGCGCTAGAGCGCCACCT	GGCGCCAG	-
tmp_130-160	MA0139.1	-9	2.95264e-07	0.00068649	0.000516643	19	GGGGCGCTAGAGCGCCACCTAGTGGTCGCA	TAGCGCCCCCTGGTGGCCA	-
tmp_130-160	CTCF_MOUSE.H10MO.A	-8	3.48355e-07	0.000809924	0.000516643	20	GGGGCGCTAGAGCGCCACCTAGTGGTCGCA	CCAGCGCCCCCTGGTGGCCA	-
tmp_130-160	CTCF	-9	4.32183e-07	0.00100482	0.000516643	19	GGGGCGCTAGAGCGCCACCTAGTGGTCGCA	TAGCGCCCCCTGGTGGCCA	-
tmp_130-160	CTCF_HUMAN.H10MO.A	-8	4.45257e-07	0.00103522	0.000516643	20	GGGGCGCTAGAGCGCCACCTAGTGGTCGCA	ATAGCGCCCCCTGGTGGCCA	-
tmp_130-160	CTCFL_HUMAN.H10MO.A	-9	5.5562e-07	0.00129182	0.000516643	19	GGGGCGCTAGAGCGCCACCTAGTGGTCGCA	TAGCGCCCCCTGGTGGCCA	-
tmp_130-160	MA0531.1	-10	1.7985e-06	0.00418151	0.00139361	15	GGGGCGCTAGAGCGCCACCTAGTGGTCGCA	GGCGCCATCTAGCGG	-
tmp_130-160	MA0734.1	-17	0.000162945	0.378847	0.108224	12	GGGGCGCTAGAGCGCCACCTAGTGGTCGCA	CAGTGTGGTCGC	-
tmp_130-160	MA0213.1	-10	0.000347453	0.807827	0.19063	8	GGGGCGCTAGAGCGCCACCTAGTGGTCGCA	GGCGCCAG	-
tmp_130-160	MA0750.1	-18	0.000369021	0.857974	0.19063	12	GGGGCGCTAGAGCGCCACCTAGTGGTCGCA	TCGGTGGTCGCC	-
tmp_130-160	SNAI1_HUMAN.H10MO.C	-14	0.000646211	1.50244	0.273127	8	GGGGCGCTAGAGCGCCACCTAGTGGTCGCA	CCACCTGG	-
tmp_130-160	SNAI1_MOUSE.H10MO.C	-14	0.000646211	1.50244	0.273127	8	GGGGCGCTAGAGCGCCACCTAGTGGTCGCA	CCACCTGG	-
tmp_130-160	TWST1_HUMAN.H10MO.D	-14	0.0014262	3.31592	0.444948	10	GGGGCGCTAGAGCGCCACCTAGTGGTCGCA	CCACCTGGGT	-
tmp_130-160	TWST1_MOUSE.H10MO.D	-14	0.0014262	3.31592	0.444948	10	GGGGCGCTAGAGCGCCACCTAGTGGTCGCA	CCACCTGGGT	-
tmp_130-160	SNAI2_HUMAN.H10MO.C	-15	0.00153125	3.56016	0.444948	7	GGGGCGCTAGAGCGCCACCTAGTGGTCGCA	CACCTGA	-
tmp_130-160	SNAI2_MOUSE.H10MO.C	-15	0.00153125	3.56016	0.444948	7	GGGGCGCTAGAGCGCCACCTAGTGGTCGCA	CACCTGA	-
tmp_140-170	MA0139.1	1	5.11165e-07	0.00118846	0.00140368	18	AGCGCCACCTAGTGGTCGCAGTTCGAACTG	TAGCGCCCCCTGGTGGCCA	-
tmp_140-170	CTCF	1	6.99623e-07	0.00162662	0.00140368	18	AGCGCCACCTAGTGGTCGCAGTTCGAACTG	TAGCGCCCCCTGGTGGCCA	-
tmp_140-170	CTCFL_HUMAN.H10MO.A	1	1.07945e-06	0.00250973	0.00140368	18	AGCGCCACCTAGTGGTCGCAGTTCGAACTG	TAGCGCCCCCTGGTGGCCA	-
tmp_140-170	CTCF_MOUSE.H10MO.A	2	1.26966e-06	0.00295195	0.00140368	18	AGCGCCACCTAGTGGTCGCAGTTCGAACTG	CCAGCGCCCCCTGGTGGCCA	-
tmp_140-170	MA0531.1	0	1.61747e-06	0.00376061	0.00140368	15	AGCGCCACCTAGTGGTCGCAGTTCGAACTG	GGCGCCATCTAGCGG	-
tmp_140-170	CTCF_HUMAN.H10MO.A	2	1.8112e-06	0.00421103	0.00140368	18	AGCGCCACCTAGTGGTCGCAGTTCGAACTG	ATAGCGCCCCCTGGTGGCCA	-
tmp_140-170	MA0734.1	-7	0.000164978	0.383573	0.109592	12	AGCGCCACCTAGTGGTCGCAGTTCGAACTG	CAGTGTGGTCGC	-
tmp_140-170	MA0750.1	-8	0.000376855	0.876188	0.219047	12	AGCGCCACCTAGTGGTCGCAGTTCGAACTG	TCGGTGGTCGCC	-
tmp_140-170	MA0213.1	0	0.000424318	0.986539	0.219231	8	AGCGCCACCTAGTGGTCGCAGTTCGAACTG	GGCGCCAG	-
tmp_140-170	SNAI1_HUMAN.H10MO.C	-4	0.000780578	1.81484	0.329971	8	AGCGCCACCTAGTGGTCGCAGTTCGAACTG	CCACCTGG	-
tmp_140-170	SNAI1_MOUSE.H10MO.C	-4	0.000780578	1.81484	0.329971	8	AGCGCCACCTAGTGGTCGCAGTTCGAACTG	CCACCTGG	-
tmp_160-190	CTCF_MOUSE.H10MO.A	-10	2.56334e-06	0.00595977	0.00531485	20	GTTCGAACTGCGACCACTAGGTGGCGCTCG	TGGCCACCAGGGGGCGCTGG	+
tmp_160-190	MA0139.1	-10	3.45271e-06	0.00802756	0.00531485	19	GTTCGAACTGCGACCACTAGGTGGCGCTCG	TGGCCACCAGGGGGCGCTA	+
tmp_160-190	CTCF_HUMAN.H10MO.A	-10	4.94667e-06	0.011501	0.00531485	20	GTTCGAACTGCGACCACTAGGTGGCGCTCG	TGGCCACCAGGGGGCGCTAT	+
tmp_160-190	CTCF	-10	5.4062e-06	0.0125694	0.00531485	19	GTTCGAACTGCGACCACTAGGTGGCGCTCG	TGGCCACCAGGGGGCGCTA	+
tmp_160-190	CTCFL_HUMAN.H10MO.A	-10	5.7149e-06	0.0132871	0.00531485	19	GTTCGAACTGCGACCACTAGGTGGCGCTCG	TGGCCACCAGGGGGCGCTA	+
tmp_160-190	MA0531.1	-13	1.31012e-05	0.0304603	0.0101534	15	GTTCGAACTGCGACCACTAGGTGGCGCTCG	CCGCTAGATGGCGCC	+
tmp_160-190	MA0734.1	-9	0.000256705	0.596839	0.170525	12	GTTCGAACTGCGACCACTAGGTGGCGCTCG	GCGACCACACTG	+
tmp_160-190	MA0213.1	-20	0.000705227	1.63965	0.409913	8	GTTCGAACTGCGACCACTAGGTGGCGCTCG	CTGGCGCC	+
tmp_170-200	CTCF_MOUSE.H10MO.A	0	3.24673e-06	0.00754865	0.00670324	20	CGACCACTAGGTGGCGCTCGAGCGCCCCCT	TGGCCACCAGGGGGCGCTGG	+
tmp_170-200	MA0139.1	0	4.39938e-06	0.0102286	0.00670324	19	CGACCACTAGGTGGCGCTCGAGCGCCCCCT	TGGCCACCAGGGGGCGCTA	+
tmp_170-200	CTCF_HUMAN.H10MO.A	0	6.18985e-06	0.0143914	0.00670324	20	CGACCACTAGGTGGCGCTCGAGCGCCCCCT	TGGCCACCAGGGGGCGCTAT	+
tmp_170-200	CTCF	0	6.82604e-06	0.0158705	0.00670324	19	CGACCACTAGGTGGCGCTCGAGCGCCCCCT	TGGCCACCAGGGGGCGCTA	+
tmp_170-200	CTCFL_HUMAN.H10MO.A	0	7.20778e-06	0.0167581	0.00670324	19	CGACCACTAGGTGGCGCTCGAGCGCCCCCT	TGGCCACCAGGGGGCGCTA	+
tmp_170-200	MA0531.1	-3	1.61469e-05	0.0375415	0.0125138	15	CGACCACTAGGTGGCGCTCGAGCGCCCCCT	CCGCTAGATGGCGCC	+
tmp_170-200	KLF13_HUMAN.H10MO.D	-20	0.000377708	0.87817	0.250906	10	CGACCACTAGGTGGCGCTCGAGCGCCCCCT	CACGCCCCCCT	-
tmp_170-200	MA0213.1	-10	0.000790625	1.8382	0.375572	8	CGACCACTAGGTGGCGCTCGAGCGCCCCCT	CTGGCGCC	+
tmp_170-200	INSM1_HUMAN.H10MO.C	-22	0.000807681	1.87786	0.375572	8	CGACCACTAGGTGGCGCTCGAGCGCCCCCT	TGCCCCCTGACA	-
tmp_170-200	INSM1_MOUSE.H10MO.C	-22	0.000807681	1.87786	0.375572	8	CGACCACTAGGTGGCGCTCGAGCGCCCCCT	TGCCCCCTGACA	-
tmp_170-200	MA0443.1	-20	0.00111294	2.5876	0.470472	10	CGACCACTAGGTGGCGCTCGAGCGCCCCCT	TCCGCCCCCT	-
tmp_170-200	SNAI1_HUMAN.H10MO.C	-6	0.0013888	3.22897	0.496765	8	CGACCACTAGGTGGCGCTCGAGCGCCCCCT	CCAGGTGG	+
tmp_170-200	SNAI1_MOUSE.H10MO.C	-6	0.0013888	3.22897	0.496765	8	CGACCACTAGGTGGCGCTCGAGCGCCCCCT	CCAGGTGG	+
tmp_180-210	CTCF_MOUSE.H10MO.A	-8	1.16205e-07	0.000270176	0.000540352	20	GTGGCGCTCGAGCGCCCCCTAGTGGCCAAA	CCAGCGCCCCCTGGTGGCCA	-
tmp_180-210	MA0139.1	-9	2.89295e-07	0.000672611	0.000608279	19	GTGGCGCTCGAGCGCCCCCTAGTGGCCAAA	TAGCGCCCCCTGGTGGCCA	-
tmp_180-210	CTCF	-9	3.92438e-07	0.000912418	0.000608279	19	GTGGCGCTCGAGCGCCCCCTAGTGGCCAAA	TAGCGCCCCCTGGTGGCCA	-
tmp_180-210	CTCFL_HUMAN.H10MO.A	-9	5.98386e-07	0.00139125	0.000610581	19	GTGGCGCTCGAGCGCCCCCTAGTGGCCAAA	TAGCGCCCCCTGGTGGCCA	-
tmp_180-210	CTCF_HUMAN.H10MO.A	-8	6.56539e-07	0.00152645	0.000610581	20	GTGGCGCTCGAGCGCCCCCTAGTGGCCAAA	ATAGCGCCCCCTGGTGGCCA	-
tmp_180-210	MA0531.1	-10	9.69016e-05	0.225296	0.0750987	15	GTGGCGCTCGAGCGCCCCCTAGTGGCCAAA	GGCGCCATCTAGCGG	-
tmp_180-210	KLF13_HUMAN.H10MO.D	-10	0.000204904	0.476403	0.136115	11	GTGGCGCTCGAGCGCCCCCTAGTGGCCAAA	CACGCCCCCCT	-
tmp_180-210	MA0213.1	0	0.000567717	1.31994	0.329985	8	GTGGCGCTCGAGCGCCCCCTAGTGGCCAAA	CTGGCGCC	+
tmp_180-210	MA0443.1	-10	0.000796006	1.85071	0.41127	10	GTGGCGCTCGAGCGCCCCCTAGTGGCCAAA	TCCGCCCCCT	-
tmp_180-210	UP00002_1	-7	0.000956976	2.22497	0.444994	17	GTGGCGCTCGAGCGCCCCCTAGTGGCCAAA	GGTCCCGCCCCCTTCTC	+
tmp_190-220	MA0139.1	1	1.11836e-07	0.000260019	0.000281588	18	AGCGCCCCCTAGTGGCCAAAGCGCGTAACG	TAGCGCCCCCTGGTGGCCA	-
tmp_190-220	CTCF	1	1.4554e-07	0.000338381	0.000281588	18	AGCGCCCCCTAGTGGCCAAAGCGCGTAACG	TAGCGCCCCCTGGTGGCCA	-
tmp_190-220	CTCF_MOUSE.H10MO.A	2	1.81817e-07	0.000422725	0.000281588	18	AGCGCCCCCTAGTGGCCAAAGCGCGTAACG	CCAGCGCCCCCTGGTGGCCA	-
tmp_190-220	CTCFL_HUMAN.H10MO.A	1	3.16391e-07	0.000735609	0.000367506	18	AGCGCCCCCTAGTGGCCAAAGCGCGTAACG	TAGCGCCCCCTGGTGGCCA	-
tmp_190-220	CTCF_HUMAN.H10MO.A	2	7.4971e-07	0.00174308	0.000696665	18	AGCGCCCCCTAGTGGCCAAAGCGCGTAACG	ATAGCGCCCCCTGGTGGCCA	-
tmp_190-220	MA0531.1	0	3.97568e-05	0.0924346	0.0307866	15	AGCGCCCCCTAGTGGCCAAAGCGCGTAACG	GGCGCCATCTAGCGG	-
tmp_190-220	KLF13_HUMAN.H10MO.D	0	9.98349e-05	0.232116	0.0662652	11	AGCGCCCCCTAGTGGCCAAAGCGCGTAACG	CACGCCCCCCT	-
tmp_190-220	MA0443.1	0	0.000446116	1.03722	0.259095	10	AGCGCCCCCTAGTGGCCAAAGCGCGTAACG	TCCGCCCCCT	-
tmp_210-240	MA0139.1	-15	8.92101e-06	0.0207413	0.0245545	15	GCGCGTAACGCGATTTGACCACTAGGGGGC	TGGCCACCAGGGGGCGCTA	+
tmp_210-240	CTCF	-15	1.05611e-05	0.0245545	0.0245545	15	GCGCGTAACGCGATTTGACCACTAGGGGGC	TGGCCACCAGGGGGCGCTA	+
tmp_210-240	CTCFL_HUMAN.H10MO.A	-15	1.64755e-05	0.0383054	0.025537	15	GCGCGTAACGCGATTTGACCACTAGGGGGC	TGGCCACCAGGGGGCGCTA	+
tmp_210-240	CTCF_MOUSE.H10MO.A	-15	2.50378e-05	0.0582129	0.0291065	15	GCGCGTAACGCGATTTGACCACTAGGGGGC	TGGCCACCAGGGGGCGCTGG	+
tmp_210-240	CTCF_HUMAN.H10MO.A	-15	5.45273e-05	0.126776	0.0507104	15	GCGCGTAACGCGATTTGACCACTAGGGGGC	TGGCCACCAGGGGGCGCTAT	+
tmp_220-250	MA0139.1	-5	1.05638e-07	0.000245608	0.000273419	19	CGATTTGACCACTAGGGGGCGCTATTGCGC	TGGCCACCAGGGGGCGCTA	+
tmp_220-250	CTCF	-5	1.37036e-07	0.000318609	0.000273419	19	CGATTTGACCACTAGGGGGCGCTATTGCGC	TGGCCACCAGGGGGCGCTA	+
tmp_220-250	CTCF_MOUSE.H10MO.A	-5	1.76772e-07	0.000410995	0.000273419	20	CGATTTGACCACTAGGGGGCGCTATTGCGC	TGGCCACCAGGGGGCGCTGG	+
tmp_220-250	CTCFL_HUMAN.H10MO.A	-5	3.34806e-07	0.000778424	0.000386582	19	CGATTTGACCACTAGGGGGCGCTATTGCGC	TGGCCACCAGGGGGCGCTA	+
tmp_220-250	CTCF_HUMAN.H10MO.A	-5	4.16557e-07	0.000968495	0.000386582	20	CGATTTGACCACTAGGGGGCGCTATTGCGC	TGGCCACCAGGGGGCGCTAT	+
tmp_220-250	MA0531.1	-8	4.97049e-05	0.115564	0.0384401	15	CGATTTGACCACTAGGGGGCGCTATTGCGC	CCGCTAGATGGCGCC	+
tmp_220-250	KLF13_HUMAN.H10MO.D	-12	0.000150106	0.348996	0.0774832	11	CGATTTGACCACTAGGGGGCGCTATTGCGC	AGGGGGGCGTG	+
tmp_220-250	BRAC_HUMAN.H10MO.D	-2	0.000150284	0.349411	0.0774832	25	CGATTTGACCACTAGGGGGCGCTATTGCGC	ATTTCACACCTAGGTGTCACTATGT	-
tmp_220-250	BRAC_MOUSE.H10MO.D	-2	0.000150284	0.349411	0.0774832	25	CGATTTGACCACTAGGGGGCGCTATTGCGC	ATTTCACACCTAGGTGTCACTATGT	-
tmp_220-250	MA0443.1	-13	0.000520103	1.20924	0.241338	10	CGATTTGACCACTAGGGGGCGCTATTGCGC	AGGGGGCGGA	+
tmp_220-250	UP00002_1	-9	0.000640488	1.48913	0.270181	17	CGATTTGACCACTAGGGGGCGCTATTGCGC	GAGAAGGGGGCGGGACC	-
tmp_220-250	INSM1_HUMAN.H10MO.C	-9	0.000943976	2.19474	0.329987	12	CGATTTGACCACTAGGGGGCGCTATTGCGC	TGTCAGGGGGCA	+
tmp_220-250	INSM1_MOUSE.H10MO.C	-9	0.000943976	2.19474	0.329987	12	CGATTTGACCACTAGGGGGCGCTATTGCGC	TGTCAGGGGGCA	+
tmp_220-250	PLAL1_HUMAN.H10MO.D	-12	0.000995608	2.31479	0.329987	10	CGATTTGACCACTAGGGGGCGCTATTGCGC	CGGGGGGCCC	+
tmp_220-250	UP00003_1	-10	0.00153018	3.55768	0.473357	15	CGATTTGACCACTAGGGGGCGCTATTGCGC	ATAAGGGCGCGCGAT	+
tmp_220-250	RARA_HUMAN.H10MO.S	-5	0.00180901	4.20596	0.490484	7	CGATTTGACCACTAGGGGGCGCTATTGCGC	TGACCTC	-
tmp_220-250	RARA_MOUSE.H10MO.S	-5	0.00180901	4.20596	0.490484	7	CGATTTGACCACTAGGGGGCGCTATTGCGC	TGACCTC	-
tmp_220-250	KLF8_HUMAN.H10MO.C	-12	0.00200836	4.66944	0.490484	9	CGATTTGACCACTAGGGGGCGCTATTGCGC	CAGGGGGTG	+
tmp_220-250	KLF8_MOUSE.H10MO.C	-12	0.00200836	4.66944	0.490484	9	CGATTTGACCACTAGGGGGCGCTATTGCGC	CAGGGGGTG	+
tmp_230-260	MA0838.1	-13	1.02374e-05	0.023802	0.0256905	10	ACTAGGGGGCGCTATTGCGCAATAGCGCCC	ATTGCGCAAT	+
tmp_230-260	MA0836.1	-13	4.94031e-05	0.114862	0.0615785	10	ACTAGGGGGCGCTATTGCGCAATAGCGCCC	ATTGCGCAAT	-
tmp_230-260	MA0466.2	-13	9.62397e-05	0.223757	0.0741707	10	ACTAGGGGGCGCTATTGCGCAATAGCGCCC	ATTGCGCAAT	+
tmp_230-260	KLF13_HUMAN.H10MO.D	-2	0.00018065	0.420011	0.0940505	11	ACTAGGGGGCGCTATTGCGCAATAGCGCCC	AGGGGGGCGTG	+
tmp_230-260	MA0837.1	-13	0.000183052	0.425596	0.0940505	10	ACTAGGGGGCGCTATTGCGCAATAGCGCCC	ATTGCGCAAT	+
tmp_230-260	CEBPB_HUMAN.H10MO.A	-12	0.00034501	0.802149	0.145549	12	ACTAGGGGGCGCTATTGCGCAATAGCGCCC	TATTGCACAATC	+
tmp_230-260	CTCF_MOUSE.H10MO.A	5	0.000346237	0.805002	0.145549	15	ACTAGGGGGCGCTATTGCGCAATAGCGCCC	TGGCCACCAGGGGGCGCTGG	+
tmp_230-260	MA0139.1	5	0.000486238	1.1305	0.164844	14	ACTAGGGGGCGCTATTGCGCAATAGCGCCC	TGGCCACCAGGGGGCGCTA	+
tmp_230-260	CTCF_HUMAN.H10MO.A	5	0.000547321	1.27252	0.164844	15	ACTAGGGGGCGCTATTGCGCAATAGCGCCC	TGGCCACCAGGGGGCGCTAT	+
tmp_230-260	CEBPA_MOUSE.H10MO.B	-12	0.000591872	1.3761	0.164844	12	ACTAGGGGGCGCTATTGCGCAATAGCGCCC	TATTGCACAATA	-
tmp_230-260	MA0443.1	-3	0.000619418	1.44015	0.164844	10	ACTAGGGGGCGCTATTGCGCAATAGCGCCC	AGGGGGCGGA	+
tmp_230-260	CTCF	5	0.000642765	1.49443	0.164844	14	ACTAGGGGGCGCTATTGCGCAATAGCGCCC	TGGCCACCAGGGGGCGCTA	+
tmp_230-260	CTCFL_HUMAN.H10MO.A	5	0.000673125	1.56501	0.164844	14	ACTAGGGGGCGCTATTGCGCAATAGCGCCC	TGGCCACCAGGGGGCGCTA	+
tmp_230-260	CEBPB_MOUSE.H10MO.A	-12	0.000735992	1.71118	0.164844	11	ACTAGGGGGCGCTATTGCGCAATAGCGCCC	TATTGCACAAT	+
tmp_230-260	INSM1_HUMAN.H10MO.C	1	0.000748622	1.74055	0.164844	11	ACTAGGGGGCGCTATTGCGCAATAGCGCCC	TGTCAGGGGGCA	+
tmp_230-260	INSM1_MOUSE.H10MO.C	1	0.000748622	1.74055	0.164844	11	ACTAGGGGGCGCTATTGCGCAATAGCGCCC	TGTCAGGGGGCA	+
tmp_230-260	MA0466.1	-12	0.000831815	1.93397	0.174837	11	ACTAGGGGGCGCTATTGCGCAATAGCGCCC	TATTGCACAAT	+
tmp_230-260	MA0102.3	-13	0.000997842	2.31998	0.192664	11	ACTAGGGGGCGCTATTGCGCAATAGCGCCC	ATTGCACAATA	+
tmp_230-260	MA0531.1	2	0.00105965	2.46369	0.195998	13	ACTAGGGGGCGCTATTGCGCAATAGCGCCC	CCGCTAGATGGCGCC	+
tmp_230-260	PLAL1_HUMAN.H10MO.D	-2	0.00117655	2.73548	0.209215	10	ACTAGGGGGCGCTATTGCGCAATAGCGCCC	CGGGGGGCCC	+
tmp_230-260	UP00002_1	1	0.00126391	2.93859	0.209215	16	ACTAGGGGGCGCTATTGCGCAATAGCGCCC	GAGAAGGGGGCGGGACC	-
tmp_230-260	ZBED1_HUMAN.H10MO.D	-11	0.00126684	2.9454	0.209215	13	ACTAGGGGGCGCTATTGCGCAATAGCGCCC	ATATCGCGACATA	-
tmp_230-260	CEBPA_HUMAN.H10MO.A	-11	0.00133738	3.1094	0.213248	13	ACTAGGGGGCGCTATTGCGCAATAGCGCCC	AGATTGCACAATA	-
tmp_230-260	UP00003_1	0	0.00183892	4.27548	0.264584	15	ACTAGGGGGCGCTATTGCGCAATAGCGCCC	ATAAGGGCGCGCGAT	+
tmp_230-260	MA0749.1	-11	0.00194542	4.52309	0.264584	13	ACTAGGGGGCGCTATTGCGCAATAGCGCCC	CTATCGCGACATA	+
tmp_230-260	KLF8_HUMAN.H10MO.C	-2	0.00241289	5.60997	0.293618	9	ACTAGGGGGCGCTATTGCGCAATAGCGCCC	CAGGGGGTG	+
tmp_230-260	KLF8_MOUSE.H10MO.C	-2	0.00241289	5.60997	0.293618	9	ACTAGGGGGCGCTATTGCGCAATAGCGCCC	CAGGGGGTG	+
tmp_230-260	CEBPD_HUMAN.H10MO.B	-13	0.00320081	7.44187	0.361957	11	ACTAGGGGGCGCTATTGCGCAATAGCGCCC	ATTGCACAATT	-
tmp_230-260	CEBPD_MOUSE.H10MO.B	-13	0.00320081	7.44187	0.361957	11	ACTAGGGGGCGCTATTGCGCAATAGCGCCC	ATTGCACAATT	-
tmp_230-260	MA0155.1	1	0.00320931	7.46164	0.361957	11	ACTAGGGGGCGCTATTGCGCAATAGCGCCC	TGTCAGGGGGCG	+
tmp_230-260	MA0213.1	-5	0.00350831	8.15683	0.377276	8	ACTAGGGGGCGCTATTGCGCAATAGCGCCC	CTGGCGCC	+
tmp_230-260	NRF1_HUMAN.H10MO.A	-8	0.00414096	9.62773	0.419682	18	ACTAGGGGGCGCTATTGCGCAATAGCGCCC	CTGCGCCTGCGCAGTGGG	+
tmp_230-260	UP00001_1	0	0.00417493	9.70671	0.419682	15	ACTAGGGGGCGCTATTGCGCAATAGCGCCC	ATAAAGGCGCGCGAT	+
tmp_230-260	CEBPE_HUMAN.H10MO.A	-14	0.00441404	10.2627	0.421832	12	ACTAGGGGGCGCTATTGCGCAATAGCGCCC	TTGCGCAATCTT	+
tmp_230-260	CEBPE_MOUSE.H10MO.A	-14	0.00441404	10.2627	0.421832	12	ACTAGGGGGCGCTATTGCGCAATAGCGCCC	TTGCGCAATCTT	+
tmp_230-260	MA0506.1	-10	0.00446999	10.3927	0.421832	11	ACTAGGGGGCGCTATTGCGCAATAGCGCCC	GCGCCTGCGCA	+
tmp_230-260	MA0163.1	-5	0.00502509	11.6833	0.464733	14	ACTAGGGGGCGCTATTGCGCAATAGCGCCC	GGGGCCCAAGGGGG	+
tmp_240-270	MA0139.1	-12	1.42148e-06	0.00330493	0.00276993	18	GCTATTGCGCAATAGCGCCCCCTAGTGGTC	TAGCGCCCCCTGGTGGCCA	-
tmp_240-270	CTCF_MOUSE.H10MO.A	-11	1.43284e-06	0.00333135	0.00276993	19	GCTATTGCGCAATAGCGCCCCCTAGTGGTC	CCAGCGCCCCCTGGTGGCCA	-
tmp_240-270	CTCF	-12	1.79549e-06	0.00417452	0.00276993	18	GCTATTGCGCAATAGCGCCCCCTAGTGGTC	TAGCGCCCCCTGGTGGCCA	-
tmp_240-270	CTCF_HUMAN.H10MO.A	-11	2.98228e-06	0.0069338	0.0029553	19	GCTATTGCGCAATAGCGCCCCCTAGTGGTC	ATAGCGCCCCCTGGTGGCCA	-
tmp_240-270	CTCFL_HUMAN.H10MO.A	-12	3.19275e-06	0.00742315	0.0029553	18	GCTATTGCGCAATAGCGCCCCCTAGTGGTC	TAGCGCCCCCTGGTGGCCA	-
tmp_240-270	MA0838.1	-3	1.47724e-05	0.0343458	0.0105693	10	GCTATTGCGCAATAGCGCCCCCTAGTGGTC	ATTGCGCAAT	+
tmp_240-270	MA0836.1	-3	6.75079e-05	0.156956	0.0373376	10	GCTATTGCGCAATAGCGCCCCCTAGTGGTC	ATTGCGCAAT	-
tmp_240-270	MA0531.1	-13	0.000110547	0.257022	0.0496407	15	GCTATTGCGCAATAGCGCCCCCTAGTGGTC	GGCGCCATCTAGCGG	-
tmp_240-270	MA0466.2	-3	0.00012871	0.299251	0.0496407	10	GCTATTGCGCAATAGCGCCCCCTAGTGGTC	ATTGCGCAAT	+
tmp_240-270	KLF13_HUMAN.H10MO.D	-13	0.000174708	0.406196	0.0621978	11	GCTATTGCGCAATAGCGCCCCCTAGTGGTC	CACGCCCCCCT	-
tmp_240-270	MA0837.1	-3	0.000240081	0.558189	0.0740753	10	GCTATTGCGCAATAGCGCCCCCTAGTGGTC	ATTGCGCAAT	+
tmp_240-270	CEBPB_HUMAN.H10MO.A	-2	0.000453027	1.05329	0.131042	12	GCTATTGCGCAATAGCGCCCCCTAGTGGTC	TATTGCACAATC	+
tmp_240-270	CEBPA_MOUSE.H10MO.B	-2	0.000766367	1.7818	0.202024	12	GCTATTGCGCAATAGCGCCCCCTAGTGGTC	TATTGCACAATA	-
tmp_240-270	MA0443.1	-13	0.000785723	1.82681	0.202024	10	GCTATTGCGCAATAGCGCCCCCTAGTGGTC	TCCGCCCCCT	-
tmp_240-270	UP00002_1	-10	0.000873467	2.03081	0.208392	17	GCTATTGCGCAATAGCGCCCCCTAGTGGTC	GGTCCCGCCCCCTTCTC	+
tmp_240-270	CEBPB_MOUSE.H10MO.A	-2	0.000945571	2.19845	0.208392	11	GCTATTGCGCAATAGCGCCCCCTAGTGGTC	TATTGCACAAT	+
tmp_240-270	MA0466.1	-2	0.00106514	2.47644	0.224073	11	GCTATTGCGCAATAGCGCCCCCTAGTGGTC	TATTGCACAAT	+
tmp_240-270	MA0102.3	-3	0.00127151	2.95627	0.246383	11	GCTATTGCGCAATAGCGCCCCCTAGTGGTC	ATTGCACAATA	+
tmp_240-270	ZBED1_HUMAN.H10MO.D	-1	0.00161919	3.76461	0.299753	13	GCTATTGCGCAATAGCGCCCCCTAGTGGTC	ATATCGCGACATA	-
tmp_240-270	CEBPA_HUMAN.H10MO.A	-1	0.00170713	3.96907	0.303878	13	GCTATTGCGCAATAGCGCCCCCTAGTGGTC	AGATTGCACAATA	-
tmp_240-270	UP00003_1	-11	0.001964	4.5663	0.336655	15	GCTATTGCGCAATAGCGCCCCCTAGTGGTC	ATCGCGCGCCCTTAT	-
tmp_240-270	INSM1_HUMAN.H10MO.C	-15	0.00234059	5.44188	0.344079	12	GCTATTGCGCAATAGCGCCCCCTAGTGGTC	TGCCCCCTGACA	-
tmp_240-270	INSM1_MOUSE.H10MO.C	-15	0.00234059	5.44188	0.344079	12	GCTATTGCGCAATAGCGCCCCCTAGTGGTC	TGCCCCCTGACA	-
tmp_240-270	MA0749.1	-1	0.0024612	5.72228	0.344079	13	GCTATTGCGCAATAGCGCCCCCTAGTGGTC	CTATCGCGACATA	+
tmp_240-270	PLAL1_HUMAN.H10MO.D	-14	0.00252773	5.87697	0.344079	10	GCTATTGCGCAATAGCGCCCCCTAGTGGTC	GGGCCCCCCG	-
tmp_240-270	ZN423_HUMAN.H10MO.D	-16	0.00383117	8.90747	0.458007	14	GCTATTGCGCAATAGCGCCCCCTAGTGGTC	GCACCCTTGGGTGCC	-
tmp_240-270	ZN423_MOUSE.H10MO.D	-16	0.00383117	8.90747	0.458007	14	GCTATTGCGCAATAGCGCCCCCTAGTGGTC	GCACCCTTGGGTGCC	-
tmp_240-270	CEBPD_HUMAN.H10MO.B	-3	0.00395845	9.2034	0.458007	11	GCTATTGCGCAATAGCGCCCCCTAGTGGTC	ATTGCACAATT	-
tmp_240-270	CEBPD_MOUSE.H10MO.B	-3	0.00395845	9.2034	0.458007	11	GCTATTGCGCAATAGCGCCCCCTAGTGGTC	ATTGCACAATT	-
tmp_240-270	MA0213.1	-13	0.00407217	9.46778	0.459672	8	GCTATTGCGCAATAGCGCCCCCTAGTGGTC	GGCGCCAG	-
tmp_240-270	MA0450.1	-12	0.0044315	10.3032	0.485404	9	GCTATTGCGCAATAGCGCCCCCTAGTGGTC	TCACGCCCC	-
tmp_240-270	UP00070_2	-13	0.00450988	10.4855	0.485404	17	GCTATTGCGCAATAGCGCCCCCTAGTGGTC	CTCCTCCCCTATGCGCA	-
tmp_240-270	UP00001_1	-11	0.00461547	10.731	0.485478	15	GCTATTGCGCAATAGCGCCCCCTAGTGGTC	ATCGCGCGCCTTTAT	-
tmp_250-280	MA0139.1	-2	3.25213e-07	0.000756119	0.000739498	19	AATAGCGCCCCCTAGTGGTCAAACGCGGAC	TAGCGCCCCCTGGTGGCCA	-
tmp_250-280	CTCF	-2	3.90529e-07	0.00090798	0.000739498	19	AATAGCGCCCCCTAGTGGTCAAACGCGGAC	TAGCGCCCCCTGGTGGCCA	-
tmp_250-280	CTCF_MOUSE.H10MO.A	-1	4.77999e-07	0.00111135	0.000739498	20	AATAGCGCCCCCTAGTGGTCAAACGCGGAC	CCAGCGCCCCCTGGTGGCCA	-
tmp_250-280	CTCFL_HUMAN.H10MO.A	-2	9.59531e-07	0.00223091	0.000891974	19	AATAGCGCCCCCTAGTGGTCAAACGCGGAC	TAGCGCCCCCTGGTGGCCA	-
tmp_250-280	CTCF_HUMAN.H10MO.A	-1	9.60929e-07	0.00223416	0.000891974	20	AATAGCGCCCCCTAGTGGTCAAACGCGGAC	ATAGCGCCCCCTGGTGGCCA	-
tmp_250-280	BRAC_HUMAN.H10MO.D	1	6.80279e-05	0.158165	0.0451045	24	AATAGCGCCCCCTAGTGGTCAAACGCGGAC	ACATAGTGACACCTAGGTGTGAAAT	+
tmp_250-280	BRAC_MOUSE.H10MO.D	1	6.80279e-05	0.158165	0.0451045	24	AATAGCGCCCCCTAGTGGTCAAACGCGGAC	ACATAGTGACACCTAGGTGTGAAAT	+
tmp_250-280	MA0531.1	-3	8.93263e-05	0.207684	0.0518227	15	AATAGCGCCCCCTAGTGGTCAAACGCGGAC	GGCGCCATCTAGCGG	-
tmp_250-280	KLF13_HUMAN.H10MO.D	-3	0.000149078	0.346606	0.0768778	11	AATAGCGCCCCCTAGTGGTCAAACGCGGAC	CACGCCCCCCT	-
tmp_250-280	UP00079_2	-9	0.000671052	1.5602	0.272348	17	AATAGCGCCCCCTAGTGGTCAAACGCGGAC	GGCGAGGGGTCAAGGGC	+
tmp_250-280	MA0443.1	-3	0.000673894	1.5668	0.272348	10	AATAGCGCCCCCTAGTGGTCAAACGCGGAC	TCCGCCCCCT	-
tmp_250-280	UP00002_1	0	0.000704164	1.63718	0.272348	17	AATAGCGCCCCCTAGTGGTCAAACGCGGAC	GGTCCCGCCCCCTTCTC	+
tmp_270-300	REST_HUMAN.H10MO.A	5	8.47534e-05	0.197052	0.351826	17	AAACGCGGACAGCGCCACGCGGGGCAATTT	TTCAGCACCATGGACAGCGCCC	+
tmp_270-300	REST_MOUSE.H10MO.A	4	0.000205198	0.477085	0.351826	17	AAACGCGGACAGCGCCACGCGGGGCAATTT	TCAGCACCATGGACAGCTCCC	+
tmp_270-300	MA0138.2	5	0.000226984	0.527738	0.351826	16	AAACGCGGACAGCGCCACGCGGGGCAATTT	TTCAGCACCATGGACAGCGCC	+
tmp_280-310	INSM1_HUMAN.H10MO.C	-17	4.90769e-06	0.0114104	0.01126	12	AGCGCCACGCGGGGCAATTTCCGGGGGCAA	TGTCAGGGGGCA	+
tmp_280-310	INSM1_MOUSE.H10MO.C	-17	4.90769e-06	0.0114104	0.01126	12	AGCGCCACGCGGGGCAATTTCCGGGGGCAA	TGTCAGGGGGCA	+
tmp_280-310	MA0155.1	-17	0.00012743	0.296275	0.171352	12	AGCGCCACGCGGGGCAATTTCCGGGGGCAA	TGTCAGGGGGCG	+
tmp_280-310	UP00022_2	-16	0.000169626	0.39438	0.171352	14	AGCGCCACGCGGGGCAATTTCCGGGGGCAA	ACTTCCGGGGGGAATTT	-
tmp_280-310	UP00350_1	-8	0.000214524	0.498768	0.171352	16	AGCGCCACGCGGGGCAATTTCCGGGGGCAA	CCCGGCCGAGTTCCGG	+
tmp_280-310	UP00343_1	-12	0.000224052	0.52092	0.171352	18	AGCGCCACGCGGGGCAATTTCCGGGGGCAA	CACAAATTCAGGGGGAATTT	-
tmp_280-310	UP00047_1	-15	0.000264833	0.615736	0.173606	15	AGCGCCACGCGGGGCAATTTCCGGGGGCAA	ATTTTTGGGGGGCTT	-
tmp_280-310	MA0863.1	-17	0.00037374	0.868945	0.214373	13	AGCGCCACGCGGGGCAATTTCCGGGGGCAA	GTGCCGTGTGCAAA	-
tmp_280-310	MTF1_HUMAN.H10MO.C	-16	0.000700871	1.62953	0.32161	14	AGCGCCACGCGGGGCAATTTCCGGGGGCAA	AGTGCCGTGTGCAAAAC	+
tmp_280-310	MTF1_MOUSE.H10MO.C	-16	0.000700871	1.62953	0.32161	14	AGCGCCACGCGGGGCAATTTCCGGGGGCAA	AGTGCCGTGTGCAAAAC	+
tmp_280-310	PLAL1_HUMAN.H10MO.D	-20	0.000896457	2.08426	0.373963	10	AGCGCCACGCGGGGCAATTTCCGGGGGCAA	CGGGGGGCCC	+
tmp_280-310	UP00066_1	-17	0.00104113	2.42064	0.398123	13	AGCGCCACGCGGGGCAATTTCCGGGGGCAA	CTTCAGGGGTCAATTGA	+
tmp_280-310	UP00010_2	-16	0.00130179	3.02667	0.459505	14	AGCGCCACGCGGGGCAATTTCCGGGGGCAA	ATTGCCTGAGGCAAT	-
tmp_280-310	UP00097_1	-17	0.00156726	3.64388	0.470935	13	AGCGCCACGCGGGGCAATTTCCGGGGGCAA	GGGCCGTGTGCAAAAA	+
tmp_280-310	AP2C_HUMAN.H10MO.A	-16	0.00161208	3.74808	0.470935	14	AGCGCCACGCGGGGCAATTTCCGGGGGCAA	ATGCCCTGAGGCCA	+
tmp_280-310	MECP2_HUMAN.H10MO.C	-18	0.00185829	4.32053	0.470935	7	AGCGCCACGCGGGGCAATTTCCGGGGGCAA	CTCCGGG	-
tmp_280-310	MECP2_MOUSE.H10MO.C	-18	0.00185829	4.32053	0.470935	7	AGCGCCACGCGGGGCAATTTCCGGGGGCAA	CTCCGGG	-
tmp_280-310	MA0758.1	-17	0.0019083	4.43679	0.470935	13	AGCGCCACGCGGGGCAATTTCCGGGGGCAA	TTTTGGCGGGAAAA	-
tmp_280-310	HIC1_HUMAN.H10MO.C	-24	0.00208555	4.84891	0.470935	6	AGCGCCACGCGGGGCAATTTCCGGGGGCAA	GGGCAACCC	-
tmp_280-310	HIC1_MOUSE.H10MO.C	-24	0.00208555	4.84891	0.470935	6	AGCGCCACGCGGGGCAATTTCCGGGGGCAA	GGGCAACCC	-
tmp_280-310	MA0865.1	-18	0.0022999	5.34728	0.47971	12	AGCGCCACGCGGGGCAATTTCCGGGGGCAA	TTTGGCGGGAAA	-
tmp_280-310	MA0016.1	-22	0.00244802	5.69164	0.486052	8	AGCGCCACGCGGGGCAATTTCCGGGGGCAA	GGGGTCACGG	+
tmp_280-310	UP00028_1	-16	0.00254216	5.91051	0.486052	14	AGCGCCACGCGGGGCAATTTCCGGGGGCAA	ATTGCCTGAGGCGAT	+
tmp_290-320	INSM1_HUMAN.H10MO.C	-7	2.04538e-05	0.0475552	0.0474447	12	GGGGCAATTTCCGGGGGCAATTCCAACTAT	TGTCAGGGGGCA	+
tmp_290-320	INSM1_MOUSE.H10MO.C	-7	2.04538e-05	0.0475552	0.0474447	12	GGGGCAATTTCCGGGGGCAATTCCAACTAT	TGTCAGGGGGCA	+
tmp_290-320	MA0105.3	-14	0.000106462	0.247525	0.162807	11	GGGGCAATTTCCGGGGGCAATTCCAACTAT	GGGAAATTCCC	-
tmp_290-320	UP00022_2	-6	0.000140375	0.326373	0.162807	17	GGGGCAATTTCCGGGGGCAATTCCAACTAT	ACTTCCGGGGGGAATTT	-
tmp_290-320	TF65_MOUSE.H10MO.S	-14	0.00030778	0.715588	0.240567	11	GGGGCAATTTCCGGGGGCAATTCCAACTAT	GGGAAATTCCC	-
tmp_290-320	MA0107.1	-15	0.000344776	0.801604	0.240567	10	GGGGCAATTTCCGGGGGCAATTCCAACTAT	GGAAATTCCC	-
tmp_290-320	MA0155.1	-7	0.000419462	0.975248	0.240567	12	GGGGCAATTTCCGGGGGCAATTCCAACTAT	TGTCAGGGGGCG	+
tmp_290-320	UP00066_1	-7	0.000453113	1.05349	0.240567	17	GGGGCAATTTCCGGGGGCAATTCCAACTAT	CTTCAGGGGTCAATTGA	+
tmp_290-320	UP00334_1	-6	0.000470671	1.09431	0.240567	20	GGGGCAATTTCCGGGGGCAATTCCAACTAT	CTTTTCGGCGGCTATTTCGA	+
tmp_290-320	UP00343_1	-2	0.000518553	1.20564	0.240567	20	GGGGCAATTTCCGGGGGCAATTCCAACTAT	CACAAATTCAGGGGGAATTT	-
tmp_290-320	TF65_HUMAN.H10MO.A	-14	0.000580354	1.34932	0.244762	11	GGGGCAATTTCCGGGGGCAATTCCAACTAT	GGGAAATCCCC	-
tmp_290-320	UP00344_1	-6	0.00131291	3.05252	0.39017	21	GGGGCAATTTCCGGGGGCAATTCCAACTAT	CCAATCGGGTGCAATATGTAA	-
tmp_290-320	UP00047_1	-5	0.00141694	3.29439	0.39017	15	GGGGCAATTTCCGGGGGCAATTCCAACTAT	ATTTTTGGGGGGCTT	-
tmp_290-320	NFKB1_HUMAN.H10MO.B	-14	0.00144377	3.35676	0.39017	11	GGGGCAATTTCCGGGGGCAATTCCAACTAT	GGGGAATCCCC	+
tmp_290-320	NFKB1_MOUSE.H10MO.B	-14	0.00144377	3.35676	0.39017	11	GGGGCAATTTCCGGGGGCAATTCCAACTAT	GGGGAATCCCC	+
tmp_290-320	MTF1_HUMAN.H10MO.C	-6	0.00151385	3.51971	0.39017	17	GGGGCAATTTCCGGGGGCAATTCCAACTAT	AGTGCCGTGTGCAAAAC	+
tmp_290-320	MTF1_MOUSE.H10MO.C	-6	0.00151385	3.51971	0.39017	17	GGGGCAATTTCCGGGGGCAATTCCAACTAT	AGTGCCGTGTGCAAAAC	+
tmp_290-320	MA0019.1	-12	0.00161667	3.75876	0.394739	12	GGGGCAATTTCCGGGGGCAATTCCAACTAT	AGATGCAATCCC	+
tmp_290-320	MA0023.1	-14	0.00180553	4.19787	0.418811	10	GGGGCAATTTCCGGGGGCAATTCCAACTAT	GGGGATTTCC	+
tmp_290-320	PLAL1_HUMAN.H10MO.D	-10	0.00203801	4.73836	0.450224	10	GGGGCAATTTCCGGGGGCAATTCCAACTAT	CGGGGGGCCC	+
tmp_310-340	MA0139.1	-9	1.55781e-06	0.00362192	0.00453974	19	TTCCAACTATGACCACTAGGTGGCGCTAGA	TGGCCACCAGGGGGCGCTA	+
tmp_310-340	CTCF	-9	1.95713e-06	0.00455032	0.00453974	19	TTCCAACTATGACCACTAGGTGGCGCTAGA	TGGCCACCAGGGGGCGCTA	+
tmp_310-340	CTCF_HUMAN.H10MO.A	-9	3.98934e-06	0.00927521	0.00488308	20	TTCCAACTATGACCACTAGGTGGCGCTAGA	TGGCCACCAGGGGGCGCTAT	+
tmp_310-340	CTCF_MOUSE.H10MO.A	-9	4.21028e-06	0.0097889	0.00488308	20	TTCCAACTATGACCACTAGGTGGCGCTAGA	TGGCCACCAGGGGGCGCTGG	+
tmp_310-340	CTCFL_HUMAN.H10MO.A	-9	5.64706e-06	0.0131294	0.00523957	19	TTCCAACTATGACCACTAGGTGGCGCTAGA	TGGCCACCAGGGGGCGCTA	+
tmp_310-340	MA0531.1	-12	1.46199e-05	0.0339912	0.0113041	15	TTCCAACTATGACCACTAGGTGGCGCTAGA	CCGCTAGATGGCGCC	+
tmp_310-340	BRAC_HUMAN.H10MO.D	-6	0.000126115	0.293218	0.0731342	24	TTCCAACTATGACCACTAGGTGGCGCTAGA	ATTTCACACCTAGGTGTCACTATGT	-
tmp_310-340	BRAC_MOUSE.H10MO.D	-6	0.000126115	0.293218	0.0731342	24	TTCCAACTATGACCACTAGGTGGCGCTAGA	ATTTCACACCTAGGTGTCACTATGT	-
tmp_310-340	MA0213.1	-19	0.000710655	1.65227	0.366319	8	TTCCAACTATGACCACTAGGTGGCGCTAGA	CTGGCGCC	+
tmp_310-340	MA0858.1	-9	0.000861857	2.00382	0.399832	17	TTCCAACTATGACCACTAGGTGGCGCTAGA	TGACCTTTAGTTGACCT	-
tmp_310-340	MA0730.1	-9	0.000991529	2.3053	0.418172	17	TTCCAACTATGACCACTAGGTGGCGCTAGA	TGACCTTTGCATGACCT	-
tmp_310-340	SNAI1_HUMAN.H10MO.C	-15	0.00124577	2.89642	0.444568	8	TTCCAACTATGACCACTAGGTGGCGCTAGA	CCAGGTGG	+
tmp_310-340	SNAI1_MOUSE.H10MO.C	-15	0.00124577	2.89642	0.444568	8	TTCCAACTATGACCACTAGGTGGCGCTAGA	CCAGGTGG	+
tmp_320-350	MA0139.1	1	7.52516e-06	0.017496	0.0159876	18	GACCACTAGGTGGCGCTAGAGCGCCACCTA	TGGCCACCAGGGGGCGCTA	+
tmp_320-350	CTCF	1	9.84915e-06	0.0228993	0.0159876	18	GACCACTAGGTGGCGCTAGAGCGCCACCTA	TGGCCACCAGGGGGCGCTA	+
tmp_320-350	CTCF_HUMAN.H10MO.A	1	1.43326e-05	0.0333232	0.0159876	19	GACCACTAGGTGGCGCTAGAGCGCCACCTA	TGGCCACCAGGGGGCGCTAT	+
tmp_320-350	CTCF_MOUSE.H10MO.A	1	1.43326e-05	0.0333232	0.0159876	19	GACCACTAGGTGGCGCTAGAGCGCCACCTA	TGGCCACCAGGGGGCGCTGG	+
tmp_320-350	MA0531.1	-2	2.03579e-05	0.047332	0.0159876	15	GACCACTAGGTGGCGCTAGAGCGCCACCTA	CCGCTAGATGGCGCC	+
tmp_320-350	CTCFL_HUMAN.H10MO.A	1	2.06292e-05	0.0479628	0.0159876	18	GACCACTAGGTGGCGCTAGAGCGCCACCTA	TGGCCACCAGGGGGCGCTA	+
tmp_330-360	MA0139.1	-8	4.47814e-06	0.0104117	0.00891953	19	TGGCGCTAGAGCGCCACCTAGTGGTCATAT	TAGCGCCCCCTGGTGGCCA	-
tmp_330-360	CTCF	-8	6.22295e-06	0.0144684	0.00891953	19	TGGCGCTAGAGCGCCACCTAGTGGTCATAT	TAGCGCCCCCTGGTGGCCA	-
tmp_330-360	CTCF_MOUSE.H10MO.A	-7	7.86235e-06	0.01828	0.00891953	20	TGGCGCTAGAGCGCCACCTAGTGGTCATAT	CCAGCGCCCCCTGGTGGCCA	-
tmp_330-360	CTCF_HUMAN.H10MO.A	-7	9.20036e-06	0.0213908	0.00891953	20	TGGCGCTAGAGCGCCACCTAGTGGTCATAT	ATAGCGCCCCCTGGTGGCCA	-
tmp_330-360	CTCFL_HUMAN.H10MO.A	-8	9.5909e-06	0.0222988	0.00891953	19	TGGCGCTAGAGCGCCACCTAGTGGTCATAT	TAGCGCCCCCTGGTGGCCA	-
tmp_330-360	MA0531.1	-9	1.98885e-05	0.0462407	0.0154136	15	TGGCGCTAGAGCGCCACCTAGTGGTCATAT	GGCGCCATCTAGCGG	-
tmp_330-360	BRAC_HUMAN.H10MO.D	-5	4.30667e-05	0.10013	0.0250325	25	TGGCGCTAGAGCGCCACCTAGTGGTCATAT	ACATAGTGACACCTAGGTGTGAAAT	+
tmp_330-360	BRAC_MOUSE.H10MO.D	-5	4.30667e-05	0.10013	0.0250325	25	TGGCGCTAGAGCGCCACCTAGTGGTCATAT	ACATAGTGACACCTAGGTGTGAAAT	+
tmp_330-360	MA0213.1	-9	0.000903738	2.10119	0.466931	8	TGGCGCTAGAGCGCCACCTAGTGGTCATAT	GGCGCCAG	-
tmp_340-370	MA0139.1	2	1.00824e-05	0.0234416	0.0290566	17	GCGCCACCTAGTGGTCATATCTGGAACTGC	TAGCGCCCCCTGGTGGCCA	-
tmp_340-370	CTCF	2	1.25239e-05	0.029118	0.0290566	17	GCGCCACCTAGTGGTCATATCTGGAACTGC	TAGCGCCCCCTGGTGGCCA	-
tmp_340-370	CTCFL_HUMAN.H10MO.A	2	2.5026e-05	0.0581855	0.0303273	17	GCGCCACCTAGTGGTCATATCTGGAACTGC	TAGCGCCCCCTGGTGGCCA	-
tmp_340-370	MA0531.1	1	3.11382e-05	0.0723963	0.0303273	14	GCGCCACCTAGTGGTCATATCTGGAACTGC	GGCGCCATCTAGCGG	-
tmp_340-370	CTCF_MOUSE.H10MO.A	3	3.26789e-05	0.0759784	0.0303273	17	GCGCCACCTAGTGGTCATATCTGGAACTGC	CCAGCGCCCCCTGGTGGCCA	-
tmp_340-370	CTCF_HUMAN.H10MO.A	3	4.20289e-05	0.0977172	0.0325037	17	GCGCCACCTAGTGGTCATATCTGGAACTGC	ATAGCGCCCCCTGGTGGCCA	-
tmp_340-370	BRAC_HUMAN.H10MO.D	5	0.000245932	0.571791	0.142646	20	GCGCCACCTAGTGGTCATATCTGGAACTGC	ACATAGTGACACCTAGGTGTGAAAT	+
tmp_340-370	BRAC_MOUSE.H10MO.D	5	0.000245932	0.571791	0.142646	20	GCGCCACCTAGTGGTCATATCTGGAACTGC	ACATAGTGACACCTAGGTGTGAAAT	+
tmp_340-370	MA0858.1	0	0.000915724	2.12906	0.472127	17	GCGCCACCTAGTGGTCATATCTGGAACTGC	AGGTCAACTAAAGGTCA	+
tmp_340-370	MA0730.1	0	0.00105474	2.45226	0.480661	17	GCGCCACCTAGTGGTCATATCTGGAACTGC	AGGTCATGCAAAGGTCA	+
tmp_340-370	SNAI1_HUMAN.H10MO.C	-3	0.00124304	2.89006	0.480661	8	GCGCCACCTAGTGGTCATATCTGGAACTGC	CCACCTGG	-
tmp_340-370	SNAI1_MOUSE.H10MO.C	-3	0.00124304	2.89006	0.480661	8	GCGCCACCTAGTGGTCATATCTGGAACTGC	CCACCTGG	-
tmp_360-390	ZFX_HUMAN.H10MO.C	-7	0.000121506	0.282501	0.209323	19	CTGGAACTGCGCGGCCCGCGGGCCGGTGCA	GCCGAGGCCTGGGGCCCCC	-
tmp_360-390	ZFX_MOUSE.H10MO.C	-7	0.000121506	0.282501	0.209323	19	CTGGAACTGCGCGGCCCGCGGGCCGGTGCA	GCCGAGGCCTGGGGCCCCC	-
tmp_360-390	ELK3_HUMAN.H10MO.D	2	0.00018202	0.423197	0.209323	10	CTGGAACTGCGCGGCCCGCGGGCCGGTGCA	CCCAGGAAGTGC	+
tmp_360-390	ELK3_MOUSE.H10MO.D	2	0.00018202	0.423197	0.209323	10	CTGGAACTGCGCGGCCCGCGGGCCGGTGCA	CCCAGGAAGTGC	+
tmp_360-390	SP4_HUMAN.H10MO.D	-4	0.000340518	0.791705	0.313277	22	CTGGAACTGCGCGGCCCGCGGGCCGGTGCA	GGGGGCGGGGCCGGGGGGGGGG	+
tmp_360-390	MA0156.1	0	0.000688966	1.60185	0.38695	8	CTGGAACTGCGCGGCCCGCGGGCCGGTGCA	CAGGAAAT	+
tmp_360-390	ETV1_HUMAN.H10MO.B	5	0.000837416	1.94699	0.38695	17	CTGGAACTGCGCGGCCCGCGGGCCGGTGCA	CGGGGCCGGAAGTGGGGGGGGG	+
tmp_360-390	MA0062.2	0	0.0010376	2.41243	0.38695	11	CTGGAACTGCGCGGCCCGCGGGCCGGTGCA	CCGGAAGTGGC	+
tmp_360-390	FEV_HUMAN.H10MO.C	0	0.00106119	2.46728	0.38695	10	CTGGAACTGCGCGGCCCGCGGGCCGGTGCA	CAGGAAATAA	+
tmp_360-390	FEV_MOUSE.H10MO.C	0	0.00106119	2.46728	0.38695	10	CTGGAACTGCGCGGCCCGCGGGCCGGTGCA	CAGGAAATAA	+
tmp_360-390	OLIG2_MOUSE.H10MO.B	-10	0.00110868	2.57769	0.38695	20	CTGGAACTGCGCGGCCCGCGGGCCGGTGCA	CCAGCCGGGAAGCAGCTGGC	-
tmp_360-390	FLI1_HUMAN.H10MO.A	1	0.00124163	2.88679	0.38695	12	CTGGAACTGCGCGGCCCGCGGGCCGGTGCA	ACAGGAAGTGGCG	+
tmp_360-390	MXI1_MOUSE.H10MO.C	-14	0.00146296	3.40137	0.38695	15	CTGGAACTGCGCGGCCCGCGGGCCGGTGCA	CCCGCCGCCACGTGC	-
tmp_360-390	ERG_HUMAN.H10MO.B	3	0.00148556	3.45394	0.38695	10	CTGGAACTGCGCGGCCCGCGGGCCGGTGCA	AAACCGGAAGTGC	+
tmp_360-390	ERG_MOUSE.H10MO.A	1	0.00171091	3.97786	0.38695	10	CTGGAACTGCGCGGCCCGCGGGCCGGTGCA	ACCGGAAATCC	+
tmp_360-390	UP00065_2	-1	0.00175891	4.08946	0.38695	14	CTGGAACTGCGCGGCCCGCGGGCCGGTGCA	ACGCACTGCGCGGC	-
tmp_360-390	MA0107.1	-2	0.0017602	4.09245	0.38695	10	CTGGAACTGCGCGGCCCGCGGGCCGGTGCA	GGAAATTCCC	-
tmp_360-390	SP4_MOUSE.H10MO.D	-9	0.00178605	4.15256	0.38695	21	CTGGAACTGCGCGGCCCGCGGGCCGGTGCA	CGGCCCCGCCCCCCCCCTGGCCCC	-
tmp_360-390	MA0867.1	4	0.00183686	4.27071	0.38695	12	CTGGAACTGCGCGGCCCGCGGGCCGGTGCA	AACACTGCAATTGTTC	-
tmp_360-390	MA0028.2	1	0.00187348	4.35584	0.38695	9	CTGGAACTGCGCGGCCCGCGGGCCGGTGCA	ACCGGAAGTG	+
tmp_360-390	MA0076.2	1	0.00193475	4.4983	0.38695	10	CTGGAACTGCGCGGCCCGCGGGCCGGTGCA	GCCGGAAGTGG	-
tmp_360-390	SP2_HUMAN.H10MO.C	-2	0.00218716	5.08515	0.419206	22	CTGGAACTGCGCGGCCCGCGGGCCGGTGCA	CCCCCGGCCCCGCCCCCCCCCC	-
tmp_360-390	MA0760.1	1	0.00239984	5.57964	0.423358	9	CTGGAACTGCGCGGCCCGCGGGCCGGTGCA	ACCGGAAGTG	+
tmp_360-390	MA0475.2	1	0.0025519	5.93316	0.423358	9	CTGGAACTGCGCGGCCCGCGGGCCGGTGCA	ACCGGAAGTG	+
tmp_360-390	MA0532.1	4	0.00266961	6.20684	0.423358	11	CTGGAACTGCGCGGCCCGCGGGCCGGTGCA	TTTCCTGGAATTCCG	-
tmp_360-390	NRF1_HUMAN.H10MO.A	0	0.00296022	6.8825	0.423358	18	CTGGAACTGCGCGGCCCGCGGGCCGGTGCA	CTGCGCCTGCGCAGTGGG	+
tmp_360-390	ELF1_MOUSE.H10MO.B	1	0.00306492	7.12595	0.423358	9	CTGGAACTGCGCGGCCCGCGGGCCGGTGCA	ACCGGAAGTG	+
tmp_360-390	MA0475.1	1	0.00313865	7.29735	0.423358	10	CTGGAACTGCGCGGCCCGCGGGCCGGTGCA	ACAGGAAGTGG	+
tmp_360-390	MA0641.1	3	0.00314237	7.306	0.423358	9	CTGGAACTGCGCGGCCCGCGGGCCGGTGCA	AACCCGGAAGTG	+
tmp_360-390	MA0473.2	3	0.00333195	7.74679	0.423358	9	CTGGAACTGCGCGGCCCGCGGGCCGGTGCA	AACCCGGAAGTG	+
tmp_360-390	GABP1_HUMAN.H10MO.C	0	0.00345982	8.04407	0.423358	10	CTGGAACTGCGCGGCCCGCGGGCCGGTGCA	CCGGAAGTGA	+
tmp_360-390	GABP1_MOUSE.H10MO.C	0	0.00345982	8.04407	0.423358	10	CTGGAACTGCGCGGCCCGCGGGCCGGTGCA	CCGGAAGTGA	+
tmp_360-390	MA0101.1	-2	0.00345982	8.04407	0.423358	10	CTGGAACTGCGCGGCCCGCGGGCCGGTGCA	GGAAATCCCC	-
tmp_360-390	TFDP1_HUMAN.H10MO.D	-8	0.0035569	8.26978	0.423358	22	CTGGAACTGCGCGGCCCGCGGGCCGGTGCA	TTCCCGCCCCCCCCCCCCCCCC	-
tmp_360-390	MA0023.1	-2	0.003675	8.54436	0.423358	10	CTGGAACTGCGCGGCCCGCGGGCCGGTGCA	GGAAAACCCC	-
tmp_360-390	MYOD1_MOUSE.H10MO.C	-14	0.00387983	9.02061	0.423358	15	CTGGAACTGCGCGGCCCGCGGGCCGGTGCA	GGCAGGGACAGCTGC	-
tmp_360-390	MAZ_HUMAN.H10MO.A	-6	0.0039141	9.10028	0.423358	22	CTGGAACTGCGCGGCCCGCGGGCCGGTGCA	GGGCGGGGGCGGGGGGGGGGGG	+
tmp_360-390	ELK4_HUMAN.H10MO.A	1	0.003979	9.25118	0.423358	10	CTGGAACTGCGCGGCCCGCGGGCCGGTGCA	ACCGGAAGTGG	+
tmp_360-390	MA0026.1	0	0.00408519	9.49806	0.423358	7	CTGGAACTGCGCGGCCCGCGGGCCGGTGCA	CCGGAAG	+
tmp_360-390	ZFX	-9	0.00420361	9.77338	0.423358	12	CTGGAACTGCGCGGCCCGCGGGCCGGTGCA	CGCGGCCTAGCG	-
tmp_360-390	GABPA_HUMAN.H10MO.A	3	0.00420878	9.7854	0.423358	10	CTGGAACTGCGCGGCCCGCGGGCCGGTGCA	GAACCGGAAGTGG	+
tmp_360-390	GABPA_MOUSE.H10MO.A	3	0.00420878	9.7854	0.423358	10	CTGGAACTGCGCGGCCCGCGGGCCGGTGCA	GAACCGGAAGTGG	+
tmp_360-390	STAT3	4	0.00466975	10.8572	0.423358	6	CTGGAACTGCGCGGCCCGCGGGCCGGTGCA	TTTCCCGGAA	+
tmp_360-390	ETV6_HUMAN.H10MO.D	2	0.00474439	11.0307	0.423358	9	CTGGAACTGCGCGGCCCGCGGGCCGGTGCA	AACCGGAAGTG	+
tmp_360-390	HIC2_HUMAN.H10MO.D	2	0.00474439	11.0307	0.423358	9	CTGGAACTGCGCGGCCCGCGGGCCGGTGCA	GCCTGGCATGT	-
tmp_360-390	FLI1_MOUSE.H10MO.A	4	0.00478896	11.1343	0.423358	11	CTGGAACTGCGCGGCCCGCGGGCCGGTGCA	GGGACCGGAAGTGGC	+
tmp_360-390	MA0474.2	1	0.00495568	11.5219	0.423358	9	CTGGAACTGCGCGGCCCGCGGGCCGGTGCA	ACCGGAAGTG	+
tmp_360-390	ITF2_HUMAN.H10MO.B	-21	0.00498765	11.5963	0.423358	9	CTGGAACTGCGCGGCCCGCGGGCCGGTGCA	CCAGGTGCA	+
tmp_360-390	ITF2_MOUSE.H10MO.B	-21	0.00498765	11.5963	0.423358	9	CTGGAACTGCGCGGCCCGCGGGCCGGTGCA	CCAGGTGCA	+
tmp_360-390	MA0098.3	1	0.00525811	12.2251	0.423358	9	CTGGAACTGCGCGGCCCGCGGGCCGGTGCA	ACCGGAAGTG	+
tmp_360-390	UP00400_1	-1	0.00527444	12.2631	0.423358	23	CTGGAACTGCGCGGCCCGCGGGCCGGTGCA	GAATAATGCGTGGGCGGCATCTG	-
tmp_360-390	MBD2_HUMAN.H10MO.B	-18	0.00532975	12.3917	0.423358	11	CTGGAACTGCGCGGCCCGCGGGCCGGTGCA	GGGGCCGGAGG	+
tmp_360-390	MBD2_MOUSE.H10MO.B	-18	0.00532975	12.3917	0.423358	11	CTGGAACTGCGCGGCCCGCGGGCCGGTGCA	GGGGCCGGAGG	+
tmp_360-390	MA0759.1	1	0.00557792	12.9687	0.423358	9	CTGGAACTGCGCGGCCCGCGGGCCGGTGCA	ACCGGAAGTA	+
tmp_360-390	MA0763.1	1	0.00557792	12.9687	0.423358	9	CTGGAACTGCGCGGCCCGCGGGCCGGTGCA	ACCGGAAGTG	+
tmp_360-390	MA0869.1	4	0.00559968	13.0192	0.423358	11	CTGGAACTGCGCGGCCCGCGGGCCGGTGCA	AACACTGAAATTGTT	-
tmp_360-390	STAT3_MOUSE.H10MO.B	3	0.00589765	13.712	0.423358	12	CTGGAACTGCGCGGCCCGCGGGCCGGTGCA	TTCCGGGAAATGAGA	-
tmp_360-390	MA0824.1	-20	0.00591604	13.7548	0.423358	10	CTGGAACTGCGCGGCCCGCGGGCCGGTGCA	GACAGGTGTA	-
tmp_360-390	MA0830.1	-20	0.00591604	13.7548	0.423358	10	CTGGAACTGCGCGGCCCGCGGGCCGGTGCA	AGCAGGTGCG	-
tmp_360-390	MA0473.1	4	0.00656062	15.2534	0.456516	9	CTGGAACTGCGCGGCCCGCGGGCCGGTGCA	GAACCAGGAAGTG	+
tmp_360-390	MA0156.2	1	0.0070501	16.3915	0.456516	9	CTGGAACTGCGCGGCCCGCGGGCCGGTGCA	ACCGGAAGTG	+
tmp_360-390	HTF4_HUMAN.H10MO.B	-19	0.00710586	16.5211	0.456516	11	CTGGAACTGCGCGGCCCGCGGGCCGGTGCA	CGCCAGGTGTG	+
tmp_360-390	SP1_HUMAN.H10MO.C	-5	0.0071831	16.7007	0.456516	19	CTGGAACTGCGCGGCCCGCGGGCCGGTGCA	CCGGCCCCGCCCCCTCCCC	-
tmp_360-390	SP1_MOUSE.H10MO.A	-5	0.0071831	16.7007	0.456516	19	CTGGAACTGCGCGGCCCGCGGGCCGGTGCA	CCGGCCCCGCCCCCTCCCC	-
tmp_360-390	MA0645.1	1	0.00747153	17.3713	0.456516	9	CTGGAACTGCGCGGCCCGCGGGCCGGTGCA	AGCGGAAGTG	+
tmp_360-390	UP00305_1	-10	0.00763961	17.7621	0.456516	18	CTGGAACTGCGCGGCCCGCGGGCCGGTGCA	ATTTCCGGCCACCCGGAA	-
tmp_360-390	AP2D_HUMAN.H10MO.D	-19	0.00770346	17.9105	0.456516	11	CTGGAACTGCGCGGCCCGCGGGCCGGTGCA	CGCCCGAGGCGCGT	+
tmp_360-390	AP2D_MOUSE.H10MO.D	-19	0.00770346	17.9105	0.456516	11	CTGGAACTGCGCGGCCCGCGGGCCGGTGCA	CGCCCGAGGCGCGT	+
tmp_360-390	ELF1_HUMAN.H10MO.A	4	0.00770346	17.9105	0.456516	10	CTGGAACTGCGCGGCCCGCGGGCCGGTGCA	GAACCCGGAAGTGG	+
tmp_360-390	SOX8_HUMAN.H10MO.D	3	0.00779422	18.1216	0.456516	13	CTGGAACTGCGCGGCCCGCGGGCCGGTGCA	TCACTGCAATTGATGC	+
tmp_360-390	HAND1_HUMAN.H10MO.D	4	0.00784017	18.2284	0.456516	8	CTGGAACTGCGCGGCCCGCGGGCCGGTGCA	GGGTCTGGCATT	+
tmp_360-390	HAND1_MOUSE.H10MO.D	4	0.00784017	18.2284	0.456516	8	CTGGAACTGCGCGGCCCGCGGGCCGGTGCA	GGGTCTGGCATT	+
tmp_360-390	UP00013_1	5	0.00802413	18.6561	0.461387	12	CTGGAACTGCGCGGCCCGCGGGCCGGTGCA	CAATACCGGAAGTGTAA	+
tmp_360-390	MA0123.1	-9	0.0083864	19.4984	0.464309	10	CTGGAACTGCGCGGCCCGCGGGCCGGTGCA	CGGTGCCCCC	+
tmp_360-390	MA0762.1	2	0.00842535	19.5889	0.464309	9	CTGGAACTGCGCGGCCCGCGGGCCGGTGCA	AACCGGAAATA	+
tmp_360-390	SP3_HUMAN.H10MO.B	-3	0.00867021	20.1582	0.464309	20	CTGGAACTGCGCGGCCCGCGGGCCGGTGCA	CCCCGGCCCCGCCCCCCCCC	-
tmp_360-390	SP3_MOUSE.H10MO.B	-3	0.00867021	20.1582	0.464309	20	CTGGAACTGCGCGGCCCGCGGGCCGGTGCA	CCCCGGCCCCGCCCCCCCCC	-
tmp_360-390	MA0152.1	-1	0.00874102	20.3229	0.464309	7	CTGGAACTGCGCGGCCCGCGGGCCGGTGCA	TGGAAAA	-
tmp_360-390	MA0598.2	3	0.00875955	20.3659	0.464309	9	CTGGAACTGCGCGGCCCGCGGGCCGGTGCA	AACCCGGAAGTA	+
tmp_360-390	UP00345_1	1	0.00879665	20.4522	0.464309	20	CTGGAACTGCGCGGCCCGCGGGCCGGTGCA	TCTCAAAGTGTGGCGCCCGTA	+
tmp_360-390	THAP1_HUMAN.H10MO.D	-8	0.00904735	21.0351	0.464309	22	CTGGAACTGCGCGGCCCGCGGGCCGGTGCA	GCCCGCAGCCAAGATGGCGGCG	-
tmp_360-390	RXRA_MOUSE.H10MO.C	5	0.00904735	21.0351	0.464309	17	CTGGAACTGCGCGGCCCGCGGGCCGGTGCA	CTGACCTTGAACTCCTGATCCT	-
tmp_360-390	MA0499.1	-17	0.00908432	21.121	0.464309	13	CTGGAACTGCGCGGCCCGCGGGCCGGTGCA	AGGGACAGCTGCA	-
tmp_360-390	MA0105.3	-1	0.0094294	21.9234	0.474086	11	CTGGAACTGCGCGGCCCGCGGGCCGGTGCA	GGGAATTTCCC	+
tmp_360-390	TFE2_MOUSE.H10MO.A	-11	0.00952777	22.1521	0.474086	19	CTGGAACTGCGCGGCCCGCGGGCCGGTGCA	GAAAGCAGAGGCAGCTGGAA	-
tmp_360-390	MA0640.1	3	0.00958477	22.2846	0.474086	10	CTGGAACTGCGCGGCCCGCGGGCCGGTGCA	AACCCGGAAGTAA	+
tmp_360-390	NDF1_HUMAN.H10MO.C	-19	0.00977956	22.7375	0.47785	11	CTGGAACTGCGCGGCCCGCGGGCCGGTGCA	CGGCAGATGGCC	+
tmp_360-390	MA0522.2	-20	0.00995774	23.1518	0.47785	10	CTGGAACTGCGCGGCCCGCGGGCCGGTGCA	AGCAGGTGTT	-
tmp_360-390	MA0474.1	1	0.00997253	23.1861	0.47785	10	CTGGAACTGCGCGGCCCGCGGGCCGGTGCA	ACAGGAAGTGG	+
tmp_370-400	MA0019.1	-13	3.64002e-05	0.0846306	0.169261	12	GCGGCCCGCGGGCCGGTGCAATTCCGACTT	AGATGCAATCCC	+
tmp_370-400	DDIT3_HUMAN.H10MO.C	-13	0.000304731	0.7085	0.472333	13	GCGGCCCGCGGGCCGGTGCAATTCCGACTT	AAATGCAATCCCC	-
tmp_370-400	DDIT3_MOUSE.H10MO.C	-13	0.000304731	0.7085	0.472333	13	GCGGCCCGCGGGCCGGTGCAATTCCGACTT	AAATGCAATCCCC	-
tmp_380-410	MA0019.1	-3	8.36529e-05	0.194493	0.200701	12	GGCCGGTGCAATTCCGACTTTGACCACTAG	AGATGCAATCCC	+
tmp_380-410	MA0114.3	-11	8.63231e-05	0.200701	0.200701	16	GGCCGGTGCAATTCCGACTTTGACCACTAG	ATTGGACTTTGACCCC	-
tmp_390-420	MA0139.1	-10	3.80855e-07	0.000885487	0.000863496	19	ATTCCGACTTTGACCACTAGGGGGCGCTAT	TGGCCACCAGGGGGCGCTA	+
tmp_390-420	CTCF	-10	4.5771e-07	0.00106418	0.000863496	19	ATTCCGACTTTGACCACTAGGGGGCGCTAT	TGGCCACCAGGGGGCGCTA	+
tmp_390-420	CTCF_MOUSE.H10MO.A	-10	5.57425e-07	0.00129601	0.000863496	20	ATTCCGACTTTGACCACTAGGGGGCGCTAT	TGGCCACCAGGGGGCGCTGG	+
tmp_390-420	CTCF_HUMAN.H10MO.A	-10	1.0612e-06	0.00246729	0.00104885	20	ATTCCGACTTTGACCACTAGGGGGCGCTAT	TGGCCACCAGGGGGCGCTAT	+
tmp_390-420	CTCFL_HUMAN.H10MO.A	-10	1.12846e-06	0.00262367	0.00104885	19	ATTCCGACTTTGACCACTAGGGGGCGCTAT	TGGCCACCAGGGGGCGCTA	+
tmp_390-420	BRAC_HUMAN.H10MO.D	-7	9.25819e-05	0.215253	0.0614643	23	ATTCCGACTTTGACCACTAGGGGGCGCTAT	ATTTCACACCTAGGTGTCACTATGT	-
tmp_390-420	BRAC_MOUSE.H10MO.D	-7	9.25819e-05	0.215253	0.0614643	23	ATTCCGACTTTGACCACTAGGGGGCGCTAT	ATTTCACACCTAGGTGTCACTATGT	-
tmp_390-420	MA0531.1	-13	0.000114926	0.267202	0.0667608	15	ATTCCGACTTTGACCACTAGGGGGCGCTAT	CCGCTAGATGGCGCC	+
tmp_390-420	KLF13_HUMAN.H10MO.D	-17	0.000148235	0.344646	0.0765425	11	ATTCCGACTTTGACCACTAGGGGGCGCTAT	AGGGGGGCGTG	+
tmp_390-420	MA0114.3	-1	0.000196845	0.457664	0.0914784	16	ATTCCGACTTTGACCACTAGGGGGCGCTAT	ATTGGACTTTGACCCC	-
tmp_390-420	MA0443.1	-18	0.000747315	1.73751	0.315723	10	ATTCCGACTTTGACCACTAGGGGGCGCTAT	AGGGGGCGGA	+
tmp_390-420	UP00002_1	-14	0.00087395	2.03193	0.338454	16	ATTCCGACTTTGACCACTAGGGGGCGCTAT	GAGAAGGGGGCGGGACC	-
tmp_400-430	MA0139.1	0	8.31938e-07	0.00193426	0.00195187	19	TGACCACTAGGGGGCGCTATAGCGCCACCT	TGGCCACCAGGGGGCGCTA	+
tmp_400-430	CTCF	0	9.91843e-07	0.00230603	0.00195187	19	TGACCACTAGGGGGCGCTATAGCGCCACCT	TGGCCACCAGGGGGCGCTA	+
tmp_400-430	CTCF_MOUSE.H10MO.A	0	1.25927e-06	0.0029278	0.00195187	20	TGACCACTAGGGGGCGCTATAGCGCCACCT	TGGCCACCAGGGGGCGCTGG	+
tmp_400-430	CTCF_HUMAN.H10MO.A	0	2.32413e-06	0.00540359	0.00218699	20	TGACCACTAGGGGGCGCTATAGCGCCACCT	TGGCCACCAGGGGGCGCTAT	+
tmp_400-430	CTCFL_HUMAN.H10MO.A	0	2.3516e-06	0.00546747	0.00218699	19	TGACCACTAGGGGGCGCTATAGCGCCACCT	TGGCCACCAGGGGGCGCTA	+
tmp_400-430	MA0531.1	-3	0.000181986	0.423116	0.141039	15	TGACCACTAGGGGGCGCTATAGCGCCACCT	CCGCTAGATGGCGCC	+
tmp_400-430	KLF13_HUMAN.H10MO.D	-7	0.00022842	0.531078	0.151736	11	TGACCACTAGGGGGCGCTATAGCGCCACCT	AGGGGGGCGTG	+
tmp_400-430	MA0213.1	-20	0.000838648	1.94986	0.487464	8	TGACCACTAGGGGGCGCTATAGCGCCACCT	GGCGCCAG	-
tmp_400-430	UP00002_1	-4	0.000964425	2.24229	0.498286	17	TGACCACTAGGGGGCGCTATAGCGCCACCT	GAGAAGGGGGCGGGACC	-
tmp_410-440	MA0139.1	-9	3.95845e-06	0.00920339	0.00347718	19	GGGGCGCTATAGCGCCACCTGGTGGCGCAA	TAGCGCCCCCTGGTGGCCA	-
tmp_410-440	CTCF	-9	4.9386e-06	0.0114822	0.00347718	19	GGGGCGCTATAGCGCCACCTGGTGGCGCAA	TAGCGCCCCCTGGTGGCCA	-
tmp_410-440	CTCF_MOUSE.H10MO.A	-8	5.33454e-06	0.0124028	0.00347718	20	GGGGCGCTATAGCGCCACCTGGTGGCGCAA	CCAGCGCCCCCTGGTGGCCA	-
tmp_410-440	SNAI1_HUMAN.H10MO.C	-14	5.49485e-06	0.0127755	0.00347718	8	GGGGCGCTATAGCGCCACCTGGTGGCGCAA	CCACCTGG	-
tmp_410-440	SNAI1_MOUSE.H10MO.C	-14	5.49485e-06	0.0127755	0.00347718	8	GGGGCGCTATAGCGCCACCTGGTGGCGCAA	CCACCTGG	-
tmp_410-440	CTCF_HUMAN.H10MO.A	-8	5.93468e-06	0.0137981	0.00347718	20	GGGGCGCTATAGCGCCACCTGGTGGCGCAA	ATAGCGCCCCCTGGTGGCCA	-
tmp_410-440	SNAI2_HUMAN.H10MO.C	-15	7.39776e-06	0.0171998	0.00347718	7	GGGGCGCTATAGCGCCACCTGGTGGCGCAA	CACCTGA	-
tmp_410-440	SNAI2_MOUSE.H10MO.C	-15	7.39776e-06	0.0171998	0.00347718	7	GGGGCGCTATAGCGCCACCTGGTGGCGCAA	CACCTGA	-
tmp_410-440	MA0086.1	-15	7.5526e-06	0.0175598	0.00347718	6	GGGGCGCTATAGCGCCACCTGGTGGCGCAA	CACCTG	-
tmp_410-440	CTCFL_HUMAN.H10MO.A	-9	7.64649e-06	0.0177781	0.00347718	19	GGGGCGCTATAGCGCCACCTGGTGGCGCAA	TAGCGCCCCCTGGTGGCCA	-
tmp_410-440	MA0531.1	-10	1.89686e-05	0.044102	0.00784166	15	GGGGCGCTATAGCGCCACCTGGTGGCGCAA	GGCGCCATCTAGCGG	-
tmp_410-440	TWST1_HUMAN.H10MO.D	-14	3.81239e-05	0.088638	0.0133358	10	GGGGCGCTATAGCGCCACCTGGTGGCGCAA	CCACCTGGGT	-
tmp_410-440	TWST1_MOUSE.H10MO.D	-14	3.81239e-05	0.088638	0.0133358	10	GGGGCGCTATAGCGCCACCTGGTGGCGCAA	CCACCTGGGT	-
tmp_410-440	MA0461.1	-13	0.000149335	0.347203	0.0485063	8	GGGGCGCTATAGCGCCACCTGGTGGCGCAA	GCCATCTG	-
tmp_410-440	SCRT2_HUMAN.H10MO.D	-14	0.000227137	0.528094	0.0645556	13	GGGGCGCTATAGCGCCACCTGGTGGCGCAA	CCACCTGTTGCAT	-
tmp_410-440	MA0104.3	-13	0.00040699	0.946252	0.0865774	8	GGGGCGCTATAGCGCCACCTGGTGGCGCAA	GCCACGTG	+
tmp_410-440	SCRT1_HUMAN.H10MO.D	-12	0.000424855	0.987788	0.0865774	13	GGGGCGCTATAGCGCCACCTGGTGGCGCAA	AACCACCTGTTGC	-
tmp_410-440	ZEB1_MOUSE.H10MO.D	-15	0.000430276	1.00039	0.0865774	7	GGGGCGCTATAGCGCCACCTGGTGGCGCAA	CACCTGT	-
tmp_410-440	ITF2_HUMAN.H10MO.B	-13	0.000575983	1.33916	0.0998685	9	GGGGCGCTATAGCGCCACCTGGTGGCGCAA	TGCACCTGG	-
tmp_410-440	ITF2_MOUSE.H10MO.B	-13	0.000575983	1.33916	0.0998685	9	GGGGCGCTATAGCGCCACCTGGTGGCGCAA	TGCACCTGG	-
tmp_410-440	MA0744.1	-14	0.000592962	1.37864	0.0998685	13	GGGGCGCTATAGCGCCACCTGGTGGCGCAA	CCACCTGTTGCAT	-
tmp_410-440	HTF4_HUMAN.H10MO.B	-13	0.000791879	1.84112	0.126413	11	GGGGCGCTATAGCGCCACCTGGTGGCGCAA	CACACCTGGCG	-
tmp_410-440	MA0103.2	-12	0.000806168	1.87434	0.126413	9	GGGGCGCTATAGCGCCACCTGGTGGCGCAA	CCTCACCTG	+
tmp_410-440	MA0213.1	-10	0.000846467	1.96804	0.128308	8	GGGGCGCTATAGCGCCACCTGGTGGCGCAA	GGCGCCAG	-
tmp_410-440	MA0743.1	-12	0.00092159	2.1427	0.135189	15	GGGGCGCTATAGCGCCACCTGGTGGCGCAA	AACCACCTGTTGCTC	-
tmp_410-440	ATOH1_MOUSE.H10MO.C	-12	0.00100282	2.33156	0.140548	11	GGGGCGCTATAGCGCCACCTGGTGGCGCAA	TGCCATCTGCT	-
tmp_410-440	MA0522.2	-13	0.00118788	2.76183	0.140548	10	GGGGCGCTATAGCGCCACCTGGTGGCGCAA	AACACCTGCT	+
tmp_410-440	MA0820.1	-13	0.00118788	2.76183	0.140548	10	GGGGCGCTATAGCGCCACCTGGTGGCGCAA	ACCACCTGTT	+
tmp_410-440	MA0830.1	-13	0.00118788	2.76183	0.140548	10	GGGGCGCTATAGCGCCACCTGGTGGCGCAA	CGCACCTGCT	+
tmp_410-440	CR3L1_HUMAN.H10MO.D	-12	0.0011947	2.77767	0.140548	11	GGGGCGCTATAGCGCCACCTGGTGGCGCAA	TGCCACGTGGC	-
tmp_410-440	MA0561.1	-13	0.00120538	2.8025	0.140548	8	GGGGCGCTATAGCGCCACCTGGTGGCGCAA	GCCACGTG	-
tmp_410-440	MYF6_HUMAN.H10MO.C	-15	0.00160474	3.73103	0.173749	7	GGGGCGCTATAGCGCCACCTGGTGGCGCAA	CAGCTGC	-
tmp_410-440	MYF6_MOUSE.H10MO.C	-15	0.00160474	3.73103	0.173749	7	GGGGCGCTATAGCGCCACCTGGTGGCGCAA	CAGCTGC	-
tmp_410-440	MA0059.1	-13	0.0017854	4.15106	0.188814	11	GGGGCGCTATAGCGCCACCTGGTGGCGCAA	ACCACGTGGTC	-
tmp_410-440	MAX_MOUSE.H10MO.A	-13	0.00188943	4.39291	0.190316	11	GGGGCGCTATAGCGCCACCTGGTGGCGCAA	GCCACGTGGTC	-
tmp_410-440	MA0824.1	-13	0.00192517	4.47602	0.190316	10	GGGGCGCTATAGCGCCACCTGGTGGCGCAA	TACACCTGTC	+
tmp_410-440	CMYC	-13	0.00192517	4.47602	0.190316	10	GGGGCGCTATAGCGCCACCTGGTGGCGCAA	GCCACGTGCG	-
tmp_410-440	MA0608.1	-13	0.00212462	4.93973	0.204451	9	GGGGCGCTATAGCGCCACCTGGTGGCGCAA	GCCACGTGT	+
tmp_410-440	MA0562.1	-14	0.00222933	5.1832	0.204451	8	GGGGCGCTATAGCGCCACCTGGTGGCGCAA	TCACGTGG	+
tmp_410-440	BRAC_HUMAN.H10MO.D	-6	0.00224799	5.22658	0.204451	24	GGGGCGCTATAGCGCCACCTGGTGGCGCAA	ACATAGTGACACCTAGGTGTGAAAT	+
tmp_410-440	BRAC_MOUSE.H10MO.D	-6	0.00224799	5.22658	0.204451	24	GGGGCGCTATAGCGCCACCTGGTGGCGCAA	ACATAGTGACACCTAGGTGTGAAAT	+
tmp_410-440	MESP1_HUMAN.H10MO.D	-11	0.00236526	5.49923	0.206759	11	GGGGCGCTATAGCGCCACCTGGTGGCGCAA	TCCACACCTGC	-
tmp_410-440	MA0745.1	-14	0.00240725	5.59686	0.206759	9	GGGGCGCTATAGCGCCACCTGGTGGCGCAA	ACACCTGTT	-
tmp_410-440	MAX_HUMAN.H10MO.A	-12	0.0025007	5.81412	0.206759	11	GGGGCGCTATAGCGCCACCTGGTGGCGCAA	AGCCACGTGGT	+
tmp_410-440	MA0838.1	-21	0.00258483	6.00974	0.207252	9	GGGGCGCTATAGCGCCACCTGGTGGCGCAA	ATTGCGCAAT	-
tmp_410-440	FIGLA_HUMAN.H10MO.D	-13	0.00264339	6.14588	0.207252	11	GGGGCGCTATAGCGCCACCTGGTGGCGCAA	AACACCTGTTA	-
tmp_410-440	MYC_HUMAN.H10MO.A	-13	0.00264339	6.14588	0.207252	11	GGGGCGCTATAGCGCCACCTGGTGGCGCAA	GCCACGTGCTC	-
tmp_410-440	MA0545.1	-13	0.0027937	6.49535	0.208265	11	GGGGCGCTATAGCGCCACCTGGTGGCGCAA	GACAGCTGTTC	-
tmp_410-440	MA0147.2	-12	0.00290379	6.75131	0.211672	10	GGGGCGCTATAGCGCCACCTGGTGGCGCAA	AAGCACATGG	-
tmp_410-440	ZN423_HUMAN.H10MO.D	-11	0.00308654	7.1762	0.211672	15	GGGGCGCTATAGCGCCACCTGGTGGCGCAA	GCACCCTTGGGTGCC	-
tmp_410-440	ZN423_MOUSE.H10MO.D	-11	0.00308654	7.1762	0.211672	15	GGGGCGCTATAGCGCCACCTGGTGGCGCAA	GCACCCTTGGGTGCC	-
tmp_410-440	MYOG_HUMAN.H10MO.D	-12	0.00335799	7.80733	0.218146	13	GGGGCGCTATAGCGCCACCTGGTGGCGCAA	TGACAGCTGCTGC	+
tmp_410-440	TFAP4_HUMAN.H10MO.C	-13	0.00387782	9.01594	0.248368	11	GGGGCGCTATAGCGCCACCTGGTGGCGCAA	GCCAGCTGCGG	+
tmp_410-440	ZEB1_HUMAN.H10MO.B	-12	0.00409298	9.51619	0.253138	11	GGGGCGCTATAGCGCCACCTGGTGGCGCAA	GCTCACCTGGA	-
tmp_410-440	UP00272_1	-6	0.0041193	9.57737	0.253138	20	GGGGCGCTATAGCGCCACCTGGTGGCGCAA	ACGTAACGCCACCCTAATCG	+
tmp_410-440	MYCN_HUMAN.H10MO.B	-14	0.00428169	9.95493	0.255982	8	GGGGCGCTATAGCGCCACCTGGTGGCGCAA	CCACGTGG	+
tmp_410-440	MYCN_MOUSE.H10MO.B	-14	0.00428169	9.95493	0.255982	8	GGGGCGCTATAGCGCCACCTGGTGGCGCAA	CCACGTGG	+
tmp_410-440	MA0058.3	-13	0.00433446	10.0776	0.255982	10	GGGGCGCTATAGCGCCACCTGGTGGCGCAA	AGCACGTGGT	-
tmp_410-440	NMYC	-13	0.0045859	10.6622	0.267359	10	GGGGCGCTATAGCGCCACCTGGTGGCGCAA	GCCACGTGCG	-
tmp_410-440	TFE2_HUMAN.H10MO.C	-12	0.00480745	11.1773	0.272134	11	GGGGCGCTATAGCGCCACCTGGTGGCGCAA	GACCATCTGGT	-
tmp_410-440	TFE2_MOUSE.H10MO.S	-12	0.00480745	11.1773	0.272134	11	GGGGCGCTATAGCGCCACCTGGTGGCGCAA	GACCATCTGGT	-
tmp_410-440	NDF1_HUMAN.H10MO.C	-12	0.00484732	11.27	0.272134	12	GGGGCGCTATAGCGCCACCTGGTGGCGCAA	GGCCATCTGCCG	-
tmp_410-440	MYC_MOUSE.H10MO.A	-14	0.00536592	12.4758	0.297575	12	GGGGCGCTATAGCGCCACCTGGTGGCGCAA	CCACGTGCTTGC	-
tmp_410-440	MA0522.1	-13	0.00563728	13.1067	0.299569	11	GGGGCGCTATAGCGCCACCTGGTGGCGCAA	CACAGCTGCAG	+
tmp_410-440	NDF1_MOUSE.H10MO.C	-13	0.00563728	13.1067	0.299569	11	GGGGCGCTATAGCGCCACCTGGTGGCGCAA	GCCATCTGTCA	-
tmp_410-440	MA0450.1	0	0.00595085	13.8357	0.299569	9	GGGGCGCTATAGCGCCACCTGGTGGCGCAA	GGGGCGTGA	+
tmp_410-440	USF1_HUMAN.H10MO.A	-12	0.00606064	14.091	0.299569	10	GGGGCGCTATAGCGCCACCTGGTGGCGCAA	GGTCACGTGG	+
tmp_410-440	USF1_MOUSE.H10MO.A	-12	0.00606064	14.091	0.299569	10	GGGGCGCTATAGCGCCACCTGGTGGCGCAA	GGTCACGTGG	+
tmp_410-440	MA0560.1	-14	0.00606064	14.091	0.299569	10	GGGGCGCTATAGCGCCACCTGGTGGCGCAA	TCACGTGGCT	-
tmp_410-440	MA0836.1	-21	0.00606064	14.091	0.299569	9	GGGGCGCTATAGCGCCACCTGGTGGCGCAA	ATTGCGCAAT	+
tmp_410-440	MA0004.1	-15	0.00638798	14.852	0.303362	6	GGGGCGCTATAGCGCCACCTGGTGGCGCAA	CACGTG	+
tmp_410-440	MA0466.2	-21	0.00640424	14.8898	0.303362	9	GGGGCGCTATAGCGCCACCTGGTGGCGCAA	ATTGCGCAAT	+
tmp_410-440	MA0024.3	-7	0.00689845	16.0389	0.311851	12	GGGGCGCTATAGCGCCACCTGGTGGCGCAA	TTTGGCGCCAAA	-
tmp_410-440	ID4_HUMAN.H10MO.D	-12	0.00695283	16.1653	0.311851	11	GGGGCGCTATAGCGCCACCTGGTGGCGCAA	TTACACCTGTC	-
tmp_410-440	MA0526.1	-12	0.00695283	16.1653	0.311851	11	GGGGCGCTATAGCGCCACCTGGTGGCGCAA	GGTCACATGAC	-
tmp_410-440	MA0622.1	-14	0.00706518	16.4265	0.311851	8	GGGGCGCTATAGCGCCACCTGGTGGCGCAA	GCACGTGT	+
tmp_410-440	MA0552.1	-8	0.00724979	16.8558	0.311851	14	GGGGCGCTATAGCGCCACCTGGTGGCGCAA	GGAAGGTCACGTGG	+
tmp_410-440	HTF4_MOUSE.H10MO.C	-15	0.00732379	17.0278	0.311851	11	GGGGCGCTATAGCGCCACCTGGTGGCGCAA	CAGCTGTTCCT	-
tmp_410-440	MA0749.1	-6	0.00733779	17.0604	0.311851	13	GGGGCGCTATAGCGCCACCTGGTGGCGCAA	CTATCGCGACATA	+
tmp_410-440	MYOD1_HUMAN.H10MO.C	-14	0.00750466	17.4483	0.314856	9	GGGGCGCTATAGCGCCACCTGGTGGCGCAA	GCAGCTGTC	+
tmp_410-440	ZBED1_HUMAN.H10MO.D	-8	0.00769545	17.8919	0.318132	13	GGGGCGCTATAGCGCCACCTGGTGGCGCAA	ATATCGCGACATA	-
tmp_410-440	MXI1_MOUSE.H10MO.C	-14	0.00801699	18.6395	0.324542	15	GGGGCGCTATAGCGCCACCTGGTGGCGCAA	GCACGTGGCGGCGGG	+
tmp_410-440	UP00046_1	-9	0.00806462	18.7502	0.324542	17	GGGGCGCTATAGCGCCACCTGGTGGCGCAA	TTTTCGCACCTGTGGAT	-
tmp_410-440	ZFX	-12	0.00840917	19.5513	0.326919	12	GGGGCGCTATAGCGCCACCTGGTGGCGCAA	CGCGGCCTAGCG	-
tmp_410-440	MA0825.1	-13	0.00841124	19.5561	0.326919	10	GGGGCGCTATAGCGCCACCTGGTGGCGCAA	GGCACGTGGT	-
tmp_410-440	MYOG_MOUSE.H10MO.C	-15	0.00899994	20.9249	0.346506	11	GGGGCGCTATAGCGCCACCTGGTGGCGCAA	CAGCTGTTCCC	-
tmp_410-440	MA0163.1	0	0.0091075	21.1749	0.346506	14	GGGGCGCTATAGCGCCACCTGGTGGCGCAA	GGGGCCCAAGGGGG	+
tmp_410-440	MA0193.1	-18	0.0091438	21.2593	0.346506	7	GGGGCGCTATAGCGCCACCTGGTGGCGCAA	TTGGTAG	-
tmp_410-440	MA0093.2	-12	0.00947147	22.0212	0.353694	11	GGGGCGCTATAGCGCCACCTGGTGGCGCAA	GGTCACGTGGC	-
tmp_410-440	MA0617.1	-14	0.00957568	22.2634	0.353694	8	GGGGCGCTATAGCGCCACCTGGTGGCGCAA	GCACGTGA	+
tmp_410-440	USF2_HUMAN.H10MO.A	-11	0.00964461	22.4237	0.353694	19	GGGGCGCTATAGCGCCACCTGGTGGCGCAA	GGGTCACGTGGCCGCGGCG	+
tmp_410-440	MA0837.1	-21	0.00988134	22.9741	0.359477	9	GGGGCGCTATAGCGCCACCTGGTGGCGCAA	ATTGCGCAAT	+
tmp_410-440	BHA15_HUMAN.H10MO.D	-12	0.0104842	24.3758	0.371836	11	GGGGCGCTATAGCGCCACCTGGTGGCGCAA	CACCATATGTT	+
tmp_410-440	MA0521.1	-12	0.0104842	24.3758	0.371836	11	GGGGCGCTATAGCGCCACCTGGTGGCGCAA	CTGCAGCTGTT	-
tmp_410-440	TAL1_HUMAN.H10MO.S	-12	0.0107312	24.9501	0.371836	12	GGGGCGCTATAGCGCCACCTGGTGGCGCAA	GACCATCTGTTC	-
tmp_410-440	TAL1_MOUSE.H10MO.S	-12	0.0107312	24.9501	0.371836	12	GGGGCGCTATAGCGCCACCTGGTGGCGCAA	GACCATCTGTTC	-
tmp_410-440	CEBPB_HUMAN.H10MO.A	-20	0.0107312	24.9501	0.371836	10	GGGGCGCTATAGCGCCACCTGGTGGCGCAA	GATTGTGCAATA	-
tmp_410-440	MA0128.1	-14	0.0107935	25.0948	0.371836	8	GGGGCGCTATAGCGCCACCTGGTGGCGCAA	CCACGTGT	-
tmp_410-440	MA0500.1	-12	0.0110275	25.6388	0.373816	11	GGGGCGCTATAGCGCCACCTGGTGGCGCAA	CTGCAGCTGTC	-
tmp_410-440	MA0735.1	-13	0.011136	25.8912	0.373816	16	GGGGCGCTATAGCGCCACCTGGTGGCGCAA	GCTTCGTGGGGGGTCT	-
tmp_410-440	UP00100_2	0	0.0111992	26.0381	0.373816	17	GGGGCGCTATAGCGCCACCTGGTGGCGCAA	GCGGCGATATCGCAGCG	+
tmp_410-440	MA0091.1	-11	0.0112619	26.184	0.373816	12	GGGGCGCTATAGCGCCACCTGGTGGCGCAA	CGACCATCTGTT	+
tmp_410-440	KLF13_HUMAN.H10MO.D	3	0.0115967	26.9624	0.38214	8	GGGGCGCTATAGCGCCACCTGGTGGCGCAA	AGGGGGGCGTG	+
tmp_410-440	KLF1_HUMAN.H10MO.C	-11	0.0121932	28.3491	0.390647	11	GGGGCGCTATAGCGCCACCTGGTGGCGCAA	GCCACACCCTG	-
tmp_410-440	KLF1_MOUSE.H10MO.C	-11	0.0121932	28.3491	0.390647	11	GGGGCGCTATAGCGCCACCTGGTGGCGCAA	GCCACACCCTG	-
tmp_410-440	MA0058.2	-12	0.0122131	28.3956	0.390647	10	GGGGCGCTATAGCGCCACCTGGTGGCGCAA	AAGCACATGG	+
tmp_410-440	E2F5_HUMAN.H10MO.B	-2	0.0128708	29.9245	0.400882	10	GGGGCGCTATAGCGCCACCTGGTGGCGCAA	CGCGCCAAAC	+
tmp_410-440	E2F5_MOUSE.H10MO.B	-2	0.0128708	29.9245	0.400882	10	GGGGCGCTATAGCGCCACCTGGTGGCGCAA	CGCGCCAAAC	+
tmp_410-440	MITF_HUMAN.H10MO.C	-13	0.013561	31.5293	0.407387	10	GGGGCGCTATAGCGCCACCTGGTGGCGCAA	ATCACATGAC	-
tmp_410-440	MITF_MOUSE.H10MO.C	-13	0.013561	31.5293	0.407387	10	GGGGCGCTATAGCGCCACCTGGTGGCGCAA	ATCACATGAC	-
tmp_410-440	UP00060_1	-11	0.0137067	31.8681	0.407387	16	GGGGCGCTATAGCGCCACCTGGTGGCGCAA	TGACCACGTGGTCGGG	+
tmp_410-440	UP00036_1	-11	0.0137067	31.8681	0.407387	16	GGGGCGCTATAGCGCCACCTGGTGGCGCAA	CGGACACCTGTTCTTC	-
tmp_410-440	USF2_MOUSE.H10MO.A	-12	0.0147495	34.2926	0.428105	13	GGGGCGCTATAGCGCCACCTGGTGGCGCAA	GGTCACGTGACCC	+
tmp_410-440	UP00002_1	-7	0.01484	34.503	0.428105	17	GGGGCGCTATAGCGCCACCTGGTGGCGCAA	GGTCCCGCCCCCTTCTC	+
tmp_410-440	MA0130.1	-12	0.0158222	36.7866	0.439265	6	GGGGCGCTATAGCGCCACCTGGTGGCGCAA	ATCCAC	+
tmp_410-440	MA0649.1	-13	0.0158418	36.8322	0.439265	10	GGGGCGCTATAGCGCCACCTGGTGGCGCAA	GACACGTGCC	+
tmp_410-440	MA0691.1	-13	0.0158418	36.8322	0.439265	10	GGGGCGCTATAGCGCCACCTGGTGGCGCAA	ATCAGCTGTT	-
tmp_410-440	MA0499.1	-13	0.016147	37.5419	0.439754	13	GGGGCGCTATAGCGCCACCTGGTGGCGCAA	TGCAGCTGTCCCT	+
tmp_410-440	UP00068_2	-8	0.0161496	37.5477	0.439754	16	GGGGCGCTATAGCGCCACCTGGTGGCGCAA	GAGGCGACACCTCCGC	-
tmp_410-440	MA0626.1	-13	0.0166774	38.7749	0.446112	10	GGGGCGCTATAGCGCCACCTGGTGGCGCAA	GACACGTGCC	-
tmp_410-440	MA0443.1	2	0.0166774	38.7749	0.446112	8	GGGGCGCTATAGCGCCACCTGGTGGCGCAA	AGGGGGCGGA	+
tmp_410-440	MA0692.1	-13	0.0175533	40.8115	0.459075	10	GGGGCGCTATAGCGCCACCTGGTGGCGCAA	GTCACGTGAT	-
tmp_410-440	PLAL1_HUMAN.H10MO.D	-11	0.0175533	40.8115	0.459075	10	GGGGCGCTATAGCGCCACCTGGTGGCGCAA	GGGCCCCCCG	-
tmp_410-440	UP00003_2	-5	0.0180837	42.0447	0.459075	17	GGGGCGCTATAGCGCCACCTGGTGGCGCAA	CGCTCGGCGCCAAAAGC	+
tmp_410-440	INSM1_HUMAN.H10MO.C	-12	0.0180843	42.046	0.459075	12	GGGGCGCTATAGCGCCACCTGGTGGCGCAA	TGCCCCCTGACA	-
tmp_410-440	INSM1_MOUSE.H10MO.C	-12	0.0180843	42.046	0.459075	12	GGGGCGCTATAGCGCCACCTGGTGGCGCAA	TGCCCCCTGACA	-
tmp_410-440	MLX_HUMAN.H10MO.D	-14	0.0180918	42.0635	0.459075	11	GGGGCGCTATAGCGCCACCTGGTGGCGCAA	GCACGTGATCA	-
tmp_410-440	UP00332_1	-8	0.0182108	42.3401	0.459075	20	GGGGCGCTATAGCGCCACCTGGTGGCGCAA	ATACGAGCACGTGCTTGGTC	-
tmp_410-440	MA0832.1	-11	0.0184666	42.9348	0.459075	14	GGGGCGCTATAGCGCCACCTGGTGGCGCAA	GCAACAGCTGTTGT	+
tmp_410-440	UP00102_1	-12	0.0184666	42.9348	0.459075	14	GGGGCGCTATAGCGCCACCTGGTGGCGCAA	CACCCCCGGGGGGG	+
tmp_410-440	E2F7_HUMAN.H10MO.D	1	0.0184744	42.9529	0.459075	12	GGGGCGCTATAGCGCCACCTGGTGGCGCAA	TAGGGCGCGAAAC	+
tmp_410-440	E2F7_MOUSE.H10MO.D	1	0.0184744	42.9529	0.459075	12	GGGGCGCTATAGCGCCACCTGGTGGCGCAA	TAGGGCGCGAAAC	+
tmp_410-440	MA0550.1	-11	0.0192778	44.8209	0.470063	14	GGGGCGCTATAGCGCCACCTGGTGGCGCAA	TGGACACGTGGCTT	-
tmp_410-440	MA0664.1	-13	0.0194334	45.1826	0.470063	10	GGGGCGCTATAGCGCCACCTGGTGGCGCAA	ATCACGTGAT	+
tmp_410-440	MA0665.1	-13	0.0194334	45.1826	0.470063	10	GGGGCGCTATAGCGCCACCTGGTGGCGCAA	AACAGCTGTT	+
tmp_410-440	MA0833.1	-19	0.0201939	46.9508	0.478648	11	GGGGCGCTATAGCGCCACCTGGTGGCGCAA	GGATGATGCAATA	+
tmp_410-440	TFEB_HUMAN.H10MO.C	-12	0.0203253	47.2564	0.478648	9	GGGGCGCTATAGCGCCACCTGGTGGCGCAA	GGTCACGTG	+
tmp_410-440	TFEB_MOUSE.H10MO.C	-12	0.0203253	47.2564	0.478648	9	GGGGCGCTATAGCGCCACCTGGTGGCGCAA	GGTCACGTG	+
tmp_410-440	MYOD1_MOUSE.H10MO.C	-14	0.0205251	47.7208	0.478648	15	GGGGCGCTATAGCGCCACCTGGTGGCGCAA	GCAGCTGTCCCTGCC	+
tmp_410-440	CEBPB_MOUSE.H10MO.A	-21	0.0209129	48.6224	0.480301	9	GGGGCGCTATAGCGCCACCTGGTGGCGCAA	ATTGTGCAATA	-
tmp_420-450	SNAI1_HUMAN.H10MO.C	-4	4.38522e-06	0.0101956	0.00566116	8	AGCGCCACCTGGTGGCGCAAGTACGACCAC	CCACCTGG	-
tmp_420-450	SNAI1_MOUSE.H10MO.C	-4	4.38522e-06	0.0101956	0.00566116	8	AGCGCCACCTGGTGGCGCAAGTACGACCAC	CCACCTGG	-
tmp_420-450	SNAI2_HUMAN.H10MO.C	-5	5.75082e-06	0.0133707	0.00566116	7	AGCGCCACCTGGTGGCGCAAGTACGACCAC	CACCTGA	-
tmp_420-450	SNAI2_MOUSE.H10MO.C	-5	5.75082e-06	0.0133707	0.00566116	7	AGCGCCACCTGGTGGCGCAAGTACGACCAC	CACCTGA	-
tmp_420-450	MA0086.1	-5	6.24014e-06	0.0145083	0.00566116	6	AGCGCCACCTGGTGGCGCAAGTACGACCAC	CACCTG	-
tmp_420-450	MA0139.1	1	8.18914e-06	0.0190397	0.0061911	18	AGCGCCACCTGGTGGCGCAAGTACGACCAC	TAGCGCCCCCTGGTGGCCA	-
tmp_420-450	CTCF	1	1.0736e-05	0.0249613	0.00627168	18	AGCGCCACCTGGTGGCGCAAGTACGACCAC	TAGCGCCCCCTGGTGGCCA	-
tmp_420-450	CTCFL_HUMAN.H10MO.A	1	1.19551e-05	0.0277955	0.00627168	18	AGCGCCACCTGGTGGCGCAAGTACGACCAC	TAGCGCCCCCTGGTGGCCA	-
tmp_420-450	CTCF_MOUSE.H10MO.A	2	1.24436e-05	0.0289313	0.00627168	18	AGCGCCACCTGGTGGCGCAAGTACGACCAC	CCAGCGCCCCCTGGTGGCCA	-
tmp_420-450	MA0531.1	0	1.58514e-05	0.0368545	0.00719033	15	AGCGCCACCTGGTGGCGCAAGTACGACCAC	GGCGCCATCTAGCGG	-
tmp_420-450	CTCF_HUMAN.H10MO.A	2	1.98155e-05	0.0460711	0.00817135	18	AGCGCCACCTGGTGGCGCAAGTACGACCAC	ATAGCGCCCCCTGGTGGCCA	-
tmp_420-450	TWST1_HUMAN.H10MO.D	-4	3.21244e-05	0.0746893	0.0112092	10	AGCGCCACCTGGTGGCGCAAGTACGACCAC	CCACCTGGGT	-
tmp_420-450	TWST1_MOUSE.H10MO.D	-4	3.21244e-05	0.0746893	0.0112092	10	AGCGCCACCTGGTGGCGCAAGTACGACCAC	CCACCTGGGT	-
tmp_420-450	MA0461.1	-3	0.000123755	0.28773	0.0374242	8	AGCGCCACCTGGTGGCGCAAGTACGACCAC	GCCATCTG	-
tmp_420-450	SCRT2_HUMAN.H10MO.D	-4	0.000196254	0.456289	0.0511863	13	AGCGCCACCTGGTGGCGCAAGTACGACCAC	CCACCTGTTGCAT	-
tmp_420-450	MA0104.3	-3	0.000342633	0.796623	0.0729411	8	AGCGCCACCTGGTGGCGCAAGTACGACCAC	GCCACGTG	+
tmp_420-450	ZEB1_MOUSE.H10MO.D	-5	0.0003587	0.833977	0.0729411	7	AGCGCCACCTGGTGGCGCAAGTACGACCAC	CACCTGT	-
tmp_420-450	SCRT1_HUMAN.H10MO.D	-2	0.000369845	0.859889	0.0729411	13	AGCGCCACCTGGTGGCGCAAGTACGACCAC	AACCACCTGTTGC	-
tmp_420-450	ITF2_HUMAN.H10MO.B	-3	0.000493959	1.14846	0.0861785	9	AGCGCCACCTGGTGGCGCAAGTACGACCAC	TGCACCTGG	-
tmp_420-450	ITF2_MOUSE.H10MO.B	-3	0.000493959	1.14846	0.0861785	9	AGCGCCACCTGGTGGCGCAAGTACGACCAC	TGCACCTGG	-
tmp_420-450	MA0744.1	-4	0.000518244	1.20492	0.0870665	13	AGCGCCACCTGGTGGCGCAAGTACGACCAC	CCACCTGTTGCAT	-
tmp_420-450	HTF4_HUMAN.H10MO.B	-3	0.000692539	1.61015	0.108617	11	AGCGCCACCTGGTGGCGCAAGTACGACCAC	CACACCTGGCG	-
tmp_420-450	MA0103.2	-2	0.000694407	1.6145	0.108617	9	AGCGCCACCTGGTGGCGCAAGTACGACCAC	CCTCACCTG	+
tmp_420-450	MA0213.1	0	0.000721189	1.67677	0.109046	8	AGCGCCACCTGGTGGCGCAAGTACGACCAC	GGCGCCAG	-
tmp_420-450	MA0743.1	-2	0.000807902	1.87837	0.118216	15	AGCGCCACCTGGTGGCGCAAGTACGACCAC	AACCACCTGTTGCTC	-
tmp_420-450	ATOH1_MOUSE.H10MO.C	-2	0.000879487	2.04481	0.122119	11	AGCGCCACCTGGTGGCGCAAGTACGACCAC	TGCCATCTGCT	-
tmp_420-450	MA0561.1	-3	0.00103256	2.40071	0.122119	8	AGCGCCACCTGGTGGCGCAAGTACGACCAC	GCCACGTG	-
tmp_420-450	MA0522.2	-3	0.00104003	2.41807	0.122119	10	AGCGCCACCTGGTGGCGCAAGTACGACCAC	AACACCTGCT	+
tmp_420-450	MA0820.1	-3	0.00104003	2.41807	0.122119	10	AGCGCCACCTGGTGGCGCAAGTACGACCAC	ACCACCTGTT	+
tmp_420-450	MA0830.1	-3	0.00104003	2.41807	0.122119	10	AGCGCCACCTGGTGGCGCAAGTACGACCAC	CGCACCTGCT	+
tmp_420-450	CR3L1_HUMAN.H10MO.D	-2	0.00104995	2.44113	0.122119	11	AGCGCCACCTGGTGGCGCAAGTACGACCAC	TGCCACGTGGC	-
tmp_420-450	MYF6_HUMAN.H10MO.C	-5	0.00136664	3.17745	0.1476	7	AGCGCCACCTGGTGGCGCAAGTACGACCAC	CAGCTGC	-
tmp_420-450	MYF6_MOUSE.H10MO.C	-5	0.00136664	3.17745	0.1476	7	AGCGCCACCTGGTGGCGCAAGTACGACCAC	CAGCTGC	-
tmp_420-450	MA0059.1	-3	0.0015766	3.6656	0.166316	11	AGCGCCACCTGGTGGCGCAAGTACGACCAC	ACCACGTGGTC	-
tmp_420-450	MAX_MOUSE.H10MO.A	-3	0.00166958	3.88178	0.167163	11	AGCGCCACCTGGTGGCGCAAGTACGACCAC	GCCACGTGGTC	-
tmp_420-450	MA0824.1	-3	0.00169518	3.9413	0.167163	10	AGCGCCACCTGGTGGCGCAAGTACGACCAC	TACACCTGTC	+
tmp_420-450	CMYC	-3	0.00169518	3.9413	0.167163	10	AGCGCCACCTGGTGGCGCAAGTACGACCAC	GCCACGTGCG	-
tmp_420-450	MA0608.1	-3	0.00185469	4.31216	0.179001	9	AGCGCCACCTGGTGGCGCAAGTACGACCAC	GCCACGTGT	+
tmp_420-450	MA0562.1	-4	0.00192698	4.48023	0.182103	8	AGCGCCACCTGGTGGCGCAAGTACGACCAC	TCACGTGG	+
tmp_420-450	MESP1_HUMAN.H10MO.D	-1	0.00209564	4.87237	0.186113	11	AGCGCCACCTGGTGGCGCAAGTACGACCAC	TCCACACCTGC	-
tmp_420-450	MA0745.1	-4	0.00210508	4.8943	0.186113	9	AGCGCCACCTGGTGGCGCAAGTACGACCAC	ACACCTGTT	-
tmp_420-450	MAX_HUMAN.H10MO.A	-2	0.00221711	5.15478	0.189492	11	AGCGCCACCTGGTGGCGCAAGTACGACCAC	AGCCACGTGGT	+
tmp_420-450	FIGLA_HUMAN.H10MO.D	-3	0.00234517	5.45252	0.189492	11	AGCGCCACCTGGTGGCGCAAGTACGACCAC	AACACCTGTTA	-
tmp_420-450	MYC_HUMAN.H10MO.A	-3	0.00234517	5.45252	0.189492	11	AGCGCCACCTGGTGGCGCAAGTACGACCAC	GCCACGTGCTC	-
tmp_420-450	MA0838.1	-11	0.00242291	5.63327	0.189492	10	AGCGCCACCTGGTGGCGCAAGTACGACCAC	ATTGCGCAAT	-
tmp_420-450	MA0545.1	-3	0.00248016	5.76637	0.190681	11	AGCGCCACCTGGTGGCGCAAGTACGACCAC	GACAGCTGTTC	-
tmp_420-450	MA0147.2	-2	0.0025696	5.97431	0.194265	10	AGCGCCACCTGGTGGCGCAAGTACGACCAC	AAGCACATGG	-
tmp_420-450	ZN423_HUMAN.H10MO.D	-1	0.00274614	6.38478	0.196492	15	AGCGCCACCTGGTGGCGCAAGTACGACCAC	GCACCCTTGGGTGCC	-
tmp_420-450	ZN423_MOUSE.H10MO.D	-1	0.00274614	6.38478	0.196492	15	AGCGCCACCTGGTGGCGCAAGTACGACCAC	GCACCCTTGGGTGCC	-
tmp_420-450	MYOG_HUMAN.H10MO.D	-2	0.00299622	6.96621	0.202852	13	AGCGCCACCTGGTGGCGCAAGTACGACCAC	TGACAGCTGCTGC	+
tmp_420-450	TFAP4_HUMAN.H10MO.C	-3	0.00345614	8.03552	0.230549	11	AGCGCCACCTGGTGGCGCAAGTACGACCAC	GCCAGCTGCGG	+
tmp_420-450	ZEB1_HUMAN.H10MO.B	-2	0.00365027	8.48687	0.232259	11	AGCGCCACCTGGTGGCGCAAGTACGACCAC	GCTCACCTGGA	-
tmp_420-450	MYCN_HUMAN.H10MO.B	-4	0.00373779	8.69036	0.232259	8	AGCGCCACCTGGTGGCGCAAGTACGACCAC	CCACGTGG	+
tmp_420-450	MYCN_MOUSE.H10MO.B	-4	0.00373779	8.69036	0.232259	8	AGCGCCACCTGGTGGCGCAAGTACGACCAC	CCACGTGG	+
tmp_420-450	MA0058.3	-3	0.00385462	8.96198	0.236282	10	AGCGCCACCTGGTGGCGCAAGTACGACCAC	AGCACGTGGT	-
tmp_420-450	NMYC	-3	0.00408107	9.4885	0.246828	10	AGCGCCACCTGGTGGCGCAAGTACGACCAC	GCCACGTGCG	-
tmp_420-450	TFE2_HUMAN.H10MO.C	-2	0.00429576	9.98764	0.252448	11	AGCGCCACCTGGTGGCGCAAGTACGACCAC	GACCATCTGGT	-
tmp_420-450	TFE2_MOUSE.H10MO.S	-2	0.00429576	9.98764	0.252448	11	AGCGCCACCTGGTGGCGCAAGTACGACCAC	GACCATCTGGT	-
tmp_420-450	NDF1_HUMAN.H10MO.C	-2	0.00434095	10.0927	0.252448	12	AGCGCCACCTGGTGGCGCAAGTACGACCAC	GGCCATCTGCCG	-
tmp_420-450	MA0645.1	-13	0.00457181	10.6294	0.259226	10	AGCGCCACCTGGTGGCGCAAGTACGACCAC	AGCGGAAGTG	+
tmp_420-450	MA0466.2	-11	0.00457181	10.6294	0.259226	10	AGCGCCACCTGGTGGCGCAAGTACGACCAC	ATTGCGCAAT	-
tmp_420-450	MYC_MOUSE.H10MO.A	-4	0.0048112	11.1861	0.269334	12	AGCGCCACCTGGTGGCGCAAGTACGACCAC	CCACGTGCTTGC	-
tmp_420-450	UP00272_1	-3	0.00502555	11.6844	0.269334	20	AGCGCCACCTGGTGGCGCAAGTACGACCAC	CGATTAGGGTGGCGTTACGT	-
tmp_420-450	MA0522.1	-3	0.00504696	11.7342	0.269334	11	AGCGCCACCTGGTGGCGCAAGTACGACCAC	CACAGCTGCAG	+
tmp_420-450	NDF1_MOUSE.H10MO.C	-3	0.00504696	11.7342	0.269334	11	AGCGCCACCTGGTGGCGCAAGTACGACCAC	GCCATCTGTCA	-
tmp_420-450	USF1_HUMAN.H10MO.A	-2	0.00541221	12.5834	0.272781	10	AGCGCCACCTGGTGGCGCAAGTACGACCAC	GGTCACGTGG	+
tmp_420-450	USF1_MOUSE.H10MO.A	-2	0.00541221	12.5834	0.272781	10	AGCGCCACCTGGTGGCGCAAGTACGACCAC	GGTCACGTGG	+
tmp_420-450	MA0560.1	-4	0.00541221	12.5834	0.272781	10	AGCGCCACCTGGTGGCGCAAGTACGACCAC	TCACGTGGCT	-
tmp_420-450	MA0004.1	-5	0.00564678	13.1288	0.276169	6	AGCGCCACCTGGTGGCGCAAGTACGACCAC	CACGTG	+
tmp_420-450	MA0836.1	-11	0.00572298	13.3059	0.276169	10	AGCGCCACCTGGTGGCGCAAGTACGACCAC	ATTGCGCAAT	-
tmp_420-450	MA0622.1	-4	0.00621812	14.4571	0.283079	8	AGCGCCACCTGGTGGCGCAAGTACGACCAC	GCACGTGT	+
tmp_420-450	ID4_HUMAN.H10MO.D	-2	0.00624062	14.5094	0.283079	11	AGCGCCACCTGGTGGCGCAAGTACGACCAC	TTACACCTGTC	-
tmp_420-450	MA0526.1	-2	0.00624062	14.5094	0.283079	11	AGCGCCACCTGGTGGCGCAAGTACGACCAC	GGTCACATGAC	-
tmp_420-450	HTF4_MOUSE.H10MO.C	-5	0.00657775	15.2933	0.293577	11	AGCGCCACCTGGTGGCGCAAGTACGACCAC	CAGCTGTTCCT	-
tmp_420-450	MYOD1_HUMAN.H10MO.C	-4	0.00666621	15.4989	0.293577	9	AGCGCCACCTGGTGGCGCAAGTACGACCAC	GCAGCTGTC	+
tmp_420-450	MA0837.1	-11	0.00675802	15.7124	0.293862	10	AGCGCCACCTGGTGGCGCAAGTACGACCAC	ATTGCGCAAT	-
tmp_420-450	MA0734.1	-22	0.00686003	15.9496	0.293862	8	AGCGCCACCTGGTGGCGCAAGTACGACCAC	GCGACCACACTG	+
tmp_420-450	GLI2_HUMAN.H10MO.B	-23	0.00693182	16.1165	0.293862	7	AGCGCCACCTGGTGGCGCAAGTACGACCAC	AGACCACCCAC	-
tmp_420-450	GLI2_MOUSE.H10MO.B	-23	0.00693182	16.1165	0.293862	7	AGCGCCACCTGGTGGCGCAAGTACGACCAC	AGACCACCCAC	-
tmp_420-450	MXI1_MOUSE.H10MO.C	-4	0.00721683	16.7791	0.297601	15	AGCGCCACCTGGTGGCGCAAGTACGACCAC	GCACGTGGCGGCGGG	+
tmp_420-450	MA0825.1	-3	0.00754217	17.5355	0.304299	10	AGCGCCACCTGGTGGCGCAAGTACGACCAC	GGCACGTGGT	-
tmp_420-450	ZFX	-2	0.00758051	17.6247	0.304299	12	AGCGCCACCTGGTGGCGCAAGTACGACCAC	CGCGGCCTAGCG	-
tmp_420-450	MA0193.1	-8	0.00806436	18.7496	0.31921	7	AGCGCCACCTGGTGGCGCAAGTACGACCAC	TTGGTAG	-
tmp_420-450	MYOG_MOUSE.H10MO.C	-5	0.00810359	18.8409	0.31921	11	AGCGCCACCTGGTGGCGCAAGTACGACCAC	CAGCTGTTCCC	-
tmp_420-450	MA0525.2	-5	0.00816307	18.9791	0.31921	18	AGCGCCACCTGGTGGCGCAAGTACGACCAC	AACATGTTGGGACATGTC	+
tmp_420-450	MA0617.1	-4	0.00847141	19.696	0.325283	8	AGCGCCACCTGGTGGCGCAAGTACGACCAC	GCACGTGA	+
tmp_420-450	MA0093.2	-2	0.00853352	19.8404	0.325283	11	AGCGCCACCTGGTGGCGCAAGTACGACCAC	GGTCACGTGGC	-
tmp_420-450	USF2_HUMAN.H10MO.A	-1	0.00865736	20.1284	0.327254	19	AGCGCCACCTGGTGGCGCAAGTACGACCAC	GGGTCACGTGGCCGCGGCG	+
tmp_420-450	BHA15_HUMAN.H10MO.D	-2	0.00945778	21.9893	0.348791	11	AGCGCCACCTGGTGGCGCAAGTACGACCAC	CACCATATGTT	+
tmp_420-450	MA0521.1	-2	0.00945778	21.9893	0.348791	11	AGCGCCACCTGGTGGCGCAAGTACGACCAC	CTGCAGCTGTT	-
tmp_420-450	MA0128.1	-4	0.00956883	22.2475	0.349286	8	AGCGCCACCTGGTGGCGCAAGTACGACCAC	CCACGTGT	-
tmp_420-450	TAL1_HUMAN.H10MO.S	-2	0.00970222	22.5577	0.349286	12	AGCGCCACCTGGTGGCGCAAGTACGACCAC	GACCATCTGTTC	-
tmp_420-450	TAL1_MOUSE.H10MO.S	-2	0.00970222	22.5577	0.349286	12	AGCGCCACCTGGTGGCGCAAGTACGACCAC	GACCATCTGTTC	-
tmp_420-450	MA0500.1	-2	0.00995405	23.1432	0.355531	11	AGCGCCACCTGGTGGCGCAAGTACGACCAC	CTGCAGCTGTC	-
tmp_420-450	MA0735.1	-3	0.0100529	23.3731	0.356257	16	AGCGCCACCTGGTGGCGCAAGTACGACCAC	GCTTCGTGGGGGGTCT	-
tmp_420-450	MA0091.1	-1	0.010188	23.6871	0.358245	12	AGCGCCACCTGGTGGCGCAAGTACGACCAC	CGACCATCTGTT	+
tmp_420-450	HEN1_HUMAN.H10MO.C	-10	0.0109128	25.3723	0.367555	20	AGCGCCACCTGGTGGCGCAAGTACGACCAC	AGGGACGCAGCTGCTCCCCA	-
tmp_420-450	HEN1_MOUSE.H10MO.C	-10	0.0109128	25.3723	0.367555	20	AGCGCCACCTGGTGGCGCAAGTACGACCAC	AGGGACGCAGCTGCTCCCCA	-
tmp_420-450	MA0058.2	-2	0.0110028	25.5815	0.367555	10	AGCGCCACCTGGTGGCGCAAGTACGACCAC	AAGCACATGG	+
tmp_420-450	KLF1_HUMAN.H10MO.C	-1	0.01102	25.6214	0.367555	11	AGCGCCACCTGGTGGCGCAAGTACGACCAC	GCCACACCCTG	-
tmp_420-450	KLF1_MOUSE.H10MO.C	-1	0.01102	25.6214	0.367555	11	AGCGCCACCTGGTGGCGCAAGTACGACCAC	GCCACACCCTG	-
tmp_420-450	MA0124.1	-17	0.0111849	26.0048	0.367649	7	AGCGCCACCTGGTGGCGCAAGTACGACCAC	TAAGTAT	-
tmp_420-450	CEBPB_HUMAN.H10MO.A	-10	0.0117845	27.399	0.382697	12	AGCGCCACCTGGTGGCGCAAGTACGACCAC	GATTGTGCAATA	-
tmp_420-450	ETV6_HUMAN.H10MO.D	-12	0.012191	28.3441	0.382697	11	AGCGCCACCTGGTGGCGCAAGTACGACCAC	AACCGGAAGTG	+
tmp_420-450	MITF_HUMAN.H10MO.C	-3	0.0122333	28.4423	0.382697	10	AGCGCCACCTGGTGGCGCAAGTACGACCAC	ATCACATGAC	-
tmp_420-450	MITF_MOUSE.H10MO.C	-3	0.0122333	28.4423	0.382697	10	AGCGCCACCTGGTGGCGCAAGTACGACCAC	ATCACATGAC	-
tmp_420-450	UP00060_1	-1	0.0124061	28.8441	0.382822	16	AGCGCCACCTGGTGGCGCAAGTACGACCAC	TGACCACGTGGTCGGG	+
tmp_420-450	UP00036_1	-1	0.0124061	28.8441	0.382822	16	AGCGCCACCTGGTGGCGCAAGTACGACCAC	CGGACACCTGTTCTTC	-
tmp_420-450	UP00046_1	1	0.0128994	29.9912	0.392704	16	AGCGCCACCTGGTGGCGCAAGTACGACCAC	TTTTCGCACCTGTGGAT	-
tmp_420-450	BRAC_HUMAN.H10MO.D	4	0.0132748	30.8639	0.394391	21	AGCGCCACCTGGTGGCGCAAGTACGACCAC	ACATAGTGACACCTAGGTGTGAAAT	+
tmp_420-450	BRAC_MOUSE.H10MO.D	4	0.0132748	30.8639	0.394391	21	AGCGCCACCTGGTGGCGCAAGTACGACCAC	ACATAGTGACACCTAGGTGTGAAAT	+
tmp_420-450	USF2_MOUSE.H10MO.A	-2	0.0133965	31.1469	0.394391	13	AGCGCCACCTGGTGGCGCAAGTACGACCAC	GGTCACGTGACCC	+
tmp_420-450	KLF13_HUMAN.H10MO.D	0	0.0134765	31.3329	0.394391	11	AGCGCCACCTGGTGGCGCAAGTACGACCAC	CACGCCCCCCT	-
tmp_420-450	MA0130.1	-2	0.0142042	33.0248	0.403435	6	AGCGCCACCTGGTGGCGCAAGTACGACCAC	ATCCAC	+
tmp_420-450	MA0649.1	-3	0.0143192	33.2921	0.403435	10	AGCGCCACCTGGTGGCGCAAGTACGACCAC	GACACGTGCC	+
tmp_420-450	MA0691.1	-3	0.0143192	33.2921	0.403435	10	AGCGCCACCTGGTGGCGCAAGTACGACCAC	ATCAGCTGTT	-
tmp_420-450	MA0499.1	-3	0.0146821	34.1358	0.408583	13	AGCGCCACCTGGTGGCGCAAGTACGACCAC	TGCAGCTGTCCCT	+
tmp_420-450	MA0626.1	-3	0.0150844	35.0712	0.414691	10	AGCGCCACCTGGTGGCGCAAGTACGACCAC	GACACGTGCC	-
tmp_420-450	MA0106.3	-5	0.0154095	35.8272	0.418557	18	AGCGCCACCTGGTGGCGCAAGTACGACCAC	GACATGCCCGGGCATGTT	-
tmp_420-450	MA0750.1	-21	0.0156964	36.4941	0.42381	9	AGCGCCACCTGGTGGCGCAAGTACGACCAC	GGCGACCACCGA	+
tmp_420-450	MA0692.1	-3	0.0158872	36.9376	0.423914	10	AGCGCCACCTGGTGGCGCAAGTACGACCAC	GTCACGTGAT	-
tmp_420-450	PLAL1_HUMAN.H10MO.D	-1	0.0158872	36.9376	0.423914	10	AGCGCCACCTGGTGGCGCAAGTACGACCAC	GGGCCCCCCG	-
tmp_420-450	MA0552.1	2	0.0160965	37.4244	0.424092	12	AGCGCCACCTGGTGGCGCAAGTACGACCAC	GGAAGGTCACGTGG	+
tmp_420-450	MA0553.1	-20	0.0163303	37.9679	0.424092	8	AGCGCCACCTGGTGGCGCAAGTACGACCAC	GTACGAGG	-
tmp_420-450	CEBPB_MOUSE.H10MO.A	-11	0.0164317	38.2036	0.424092	11	AGCGCCACCTGGTGGCGCAAGTACGACCAC	ATTGTGCAATA	-
tmp_420-450	MLX_HUMAN.H10MO.D	-4	0.0164317	38.2036	0.424092	11	AGCGCCACCTGGTGGCGCAAGTACGACCAC	GCACGTGATCA	-
tmp_420-450	INSM1_HUMAN.H10MO.C	-2	0.0164548	38.2574	0.424092	12	AGCGCCACCTGGTGGCGCAAGTACGACCAC	TGCCCCCTGACA	-
tmp_420-450	INSM1_MOUSE.H10MO.C	-2	0.0164548	38.2574	0.424092	12	AGCGCCACCTGGTGGCGCAAGTACGACCAC	TGCCCCCTGACA	-
tmp_420-450	UP00345_1	-2	0.0166287	38.6616	0.426112	21	AGCGCCACCTGGTGGCGCAAGTACGACCAC	TCTCAAAGTGTGGCGCCCGTA	+
tmp_420-450	MA0832.1	-1	0.016815	39.0948	0.426112	14	AGCGCCACCTGGTGGCGCAAGTACGACCAC	GCAACAGCTGTTGT	+
tmp_420-450	UP00102_1	-2	0.016815	39.0948	0.426112	14	AGCGCCACCTGGTGGCGCAAGTACGACCAC	CACCCCCGGGGGGG	+
tmp_420-450	MA0550.1	-1	0.017563	40.834	0.429435	14	AGCGCCACCTGGTGGCGCAAGTACGACCAC	TGGACACGTGGCTT	-
tmp_420-450	MA0028.2	-13	0.017612	40.9478	0.429435	10	AGCGCCACCTGGTGGCGCAAGTACGACCAC	ACCGGAAGTG	+
tmp_420-450	MA0664.1	-3	0.017612	40.9478	0.429435	10	AGCGCCACCTGGTGGCGCAAGTACGACCAC	ATCACGTGAT	+
tmp_420-450	MA0665.1	-3	0.017612	40.9478	0.429435	10	AGCGCCACCTGGTGGCGCAAGTACGACCAC	AACAGCTGTT	+
tmp_420-450	MA0694.1	-22	0.0180741	42.0223	0.436094	8	AGCGCCACCTGGTGGCGCAAGTACGACCAC	GCGACCACCGAA	+
tmp_420-450	TFEB_HUMAN.H10MO.C	-2	0.0183152	42.5829	0.43726	9	AGCGCCACCTGGTGGCGCAAGTACGACCAC	GGTCACGTG	+
tmp_420-450	TFEB_MOUSE.H10MO.C	-2	0.0183152	42.5829	0.43726	9	AGCGCCACCTGGTGGCGCAAGTACGACCAC	GGTCACGTG	+
tmp_420-450	MYOD1_MOUSE.H10MO.C	-4	0.0186941	43.4638	0.441656	15	AGCGCCACCTGGTGGCGCAAGTACGACCAC	GCAGCTGTCCCTGCC	+
tmp_420-450	UP00068_2	2	0.0194962	45.3286	0.451469	14	AGCGCCACCTGGTGGCGCAAGTACGACCAC	GAGGCGACACCTCCGC	-
tmp_420-450	MA0540.1	-9	0.0202991	47.1953	0.467402	16	AGCGCCACCTGGTGGCGCAAGTACGACCAC	TTATCGCGCAGGGAGA	-
tmp_420-450	MA0821.1	-2	0.0207803	48.3141	0.468447	12	AGCGCCACCTGGTGGCGCAAGTACGACCAC	TGGCACGTGCCG	-
tmp_420-450	CEBPD_HUMAN.H10MO.B	-10	0.0209641	48.7415	0.468447	11	AGCGCCACCTGGTGGCGCAAGTACGACCAC	AATTGTGCAAT	+
tmp_420-450	CEBPD_MOUSE.H10MO.B	-10	0.0209641	48.7415	0.468447	11	AGCGCCACCTGGTGGCGCAAGTACGACCAC	AATTGTGCAAT	+
tmp_420-450	MA0106.2	-7	0.0211808	49.2453	0.47097	15	AGCGCCACCTGGTGGCGCAAGTACGACCAC	CATGTCTGGGCATGT	-
tmp_420-450	MA0464.2	-3	0.0215889	50.1941	0.473087	10	AGCGCCACCTGGTGGCGCAAGTACGACCAC	GTCACGTGAT	-
tmp_420-450	MA0819.1	-3	0.0215889	50.1941	0.473087	10	AGCGCCACCTGGTGGCGCAAGTACGACCAC	AACACGTGTT	-
tmp_420-450	MA0823.1	-3	0.0215889	50.1941	0.473087	10	AGCGCCACCTGGTGGCGCAAGTACGACCAC	GGCACGTGTC	-
tmp_420-450	MA0816.1	-3	0.0227042	52.7872	0.491096	10	AGCGCCACCTGGTGGCGCAAGTACGACCAC	AGCAGCTGCT	-
tmp_430-460	MA0139.1	-13	1.07964e-05	0.0251016	0.0238123	17	GGTGGCGCAAGTACGACCACTAGGTGGCGC	TGGCCACCAGGGGGCGCTA	+
tmp_430-460	CTCF	-13	1.49389e-05	0.0347329	0.0238123	17	GGTGGCGCAAGTACGACCACTAGGTGGCGC	TGGCCACCAGGGGGCGCTA	+
tmp_430-460	CTCFL_HUMAN.H10MO.A	-13	1.95208e-05	0.0453859	0.0238123	17	GGTGGCGCAAGTACGACCACTAGGTGGCGC	TGGCCACCAGGGGGCGCTA	+
tmp_430-460	CTCF_MOUSE.H10MO.A	-13	2.0487e-05	0.0476323	0.0238123	17	GGTGGCGCAAGTACGACCACTAGGTGGCGC	TGGCCACCAGGGGGCGCTGG	+
tmp_430-460	MA0531.1	-16	2.71241e-05	0.0630636	0.0252213	14	GGTGGCGCAAGTACGACCACTAGGTGGCGC	CCGCTAGATGGCGCC	+
tmp_430-460	CTCF_HUMAN.H10MO.A	-13	3.4142e-05	0.07938	0.0264557	17	GGTGGCGCAAGTACGACCACTAGGTGGCGC	TGGCCACCAGGGGGCGCTAT	+
tmp_440-470	MA0139.1	-3	1.41176e-06	0.00328233	0.00261946	19	GTACGACCACTAGGTGGCGCTATAGCGCCA	TGGCCACCAGGGGGCGCTA	+
tmp_440-470	CTCF_MOUSE.H10MO.A	-3	2.01045e-06	0.00467431	0.00261946	20	GTACGACCACTAGGTGGCGCTATAGCGCCA	TGGCCACCAGGGGGCGCTGG	+
tmp_440-470	CTCF_HUMAN.H10MO.A	-3	2.25095e-06	0.00523346	0.00261946	20	GTACGACCACTAGGTGGCGCTATAGCGCCA	TGGCCACCAGGGGGCGCTAT	+
tmp_440-470	CTCF	-3	2.25367e-06	0.00523978	0.00261946	19	GTACGACCACTAGGTGGCGCTATAGCGCCA	TGGCCACCAGGGGGCGCTA	+
tmp_440-470	CTCFL_HUMAN.H10MO.A	-3	3.00707e-06	0.00699143	0.00279612	19	GTACGACCACTAGGTGGCGCTATAGCGCCA	TGGCCACCAGGGGGCGCTA	+
tmp_440-470	MA0531.1	-6	9.51072e-06	0.0221124	0.00736961	15	GTACGACCACTAGGTGGCGCTATAGCGCCA	CCGCTAGATGGCGCC	+
tmp_440-470	BRAC_HUMAN.H10MO.D	0	0.000433323	1.00748	0.251828	25	GTACGACCACTAGGTGGCGCTATAGCGCCA	ATTTCACACCTAGGTGTCACTATGT	-
tmp_440-470	BRAC_MOUSE.H10MO.D	0	0.000433323	1.00748	0.251828	25	GTACGACCACTAGGTGGCGCTATAGCGCCA	ATTTCACACCTAGGTGTCACTATGT	-
tmp_440-470	MA0213.1	-13	0.000549229	1.27696	0.283722	8	GTACGACCACTAGGTGGCGCTATAGCGCCA	CTGGCGCC	+
tmp_440-470	SNAI1_HUMAN.H10MO.C	-9	0.000978693	2.27546	0.413653	8	GTACGACCACTAGGTGGCGCTATAGCGCCA	CCAGGTGG	+
tmp_440-470	SNAI1_MOUSE.H10MO.C	-9	0.000978693	2.27546	0.413653	8	GTACGACCACTAGGTGGCGCTATAGCGCCA	CCAGGTGG	+
tmp_450-480	MA0139.1	-12	2.65508e-06	0.00617306	0.0048936	18	TAGGTGGCGCTATAGCGCCACCTAGTGGCG	TAGCGCCCCCTGGTGGCCA	-
tmp_450-480	CTCF_HUMAN.H10MO.A	-11	3.41985e-06	0.00795115	0.0048936	19	TAGGTGGCGCTATAGCGCCACCTAGTGGCG	ATAGCGCCCCCTGGTGGCCA	-
tmp_450-480	CTCF_MOUSE.H10MO.A	-11	4.04243e-06	0.00939865	0.0048936	19	TAGGTGGCGCTATAGCGCCACCTAGTGGCG	CCAGCGCCCCCTGGTGGCCA	-
tmp_450-480	CTCF	-12	4.21296e-06	0.00979514	0.0048936	18	TAGGTGGCGCTATAGCGCCACCTAGTGGCG	TAGCGCCCCCTGGTGGCCA	-
tmp_450-480	CTCFL_HUMAN.H10MO.A	-12	7.01686e-06	0.0163142	0.00652039	18	TAGGTGGCGCTATAGCGCCACCTAGTGGCG	TAGCGCCCCCTGGTGGCCA	-
tmp_450-480	MA0531.1	-13	8.45779e-06	0.0196644	0.00654947	15	TAGGTGGCGCTATAGCGCCACCTAGTGGCG	GGCGCCATCTAGCGG	-
tmp_450-480	MA0213.1	-3	0.000651637	1.51506	0.336406	8	TAGGTGGCGCTATAGCGCCACCTAGTGGCG	CTGGCGCC	+
tmp_450-480	SNAI1_HUMAN.H10MO.C	-17	0.00114857	2.67043	0.48514	8	TAGGTGGCGCTATAGCGCCACCTAGTGGCG	CCACCTGG	-
tmp_450-480	SNAI1_MOUSE.H10MO.C	-17	0.00114857	2.67043	0.48514	8	TAGGTGGCGCTATAGCGCCACCTAGTGGCG	CCACCTGG	-
tmp_460-490	MA0139.1	-2	6.37288e-06	0.0148169	0.0113972	19	TATAGCGCCACCTAGTGGCGCAATAGCGCC	TAGCGCCCCCTGGTGGCCA	-
tmp_460-490	CTCF_HUMAN.H10MO.A	-1	6.37887e-06	0.0148309	0.0113972	20	TATAGCGCCACCTAGTGGCGCAATAGCGCC	ATAGCGCCCCCTGGTGGCCA	-
tmp_460-490	CTCF_MOUSE.H10MO.A	-1	8.75503e-06	0.0203555	0.0113972	20	TATAGCGCCACCTAGTGGCGCAATAGCGCC	CCAGCGCCCCCTGGTGGCCA	-
tmp_460-490	CTCF	-2	9.82902e-06	0.0228525	0.0113972	19	TATAGCGCCACCTAGTGGCGCAATAGCGCC	TAGCGCCCCCTGGTGGCCA	-
tmp_460-490	CTCFL_HUMAN.H10MO.A	-2	1.42783e-05	0.033197	0.0125873	19	TATAGCGCCACCTAGTGGCGCAATAGCGCC	TAGCGCCCCCTGGTGGCCA	-
tmp_460-490	MA0531.1	-3	1.6283e-05	0.0378579	0.0125873	15	TATAGCGCCACCTAGTGGCGCAATAGCGCC	GGCGCCATCTAGCGG	-
tmp_460-490	BRAC_HUMAN.H10MO.D	1	0.00025451	0.591736	0.147558	24	TATAGCGCCACCTAGTGGCGCAATAGCGCC	ACATAGTGACACCTAGGTGTGAAAT	+
tmp_460-490	BRAC_MOUSE.H10MO.D	1	0.00025451	0.591736	0.147558	24	TATAGCGCCACCTAGTGGCGCAATAGCGCC	ACATAGTGACACCTAGGTGTGAAAT	+
tmp_460-490	MA0838.1	-14	0.000665732	1.54783	0.343088	10	TATAGCGCCACCTAGTGGCGCAATAGCGCC	ATTGCGCAAT	-
tmp_460-490	MA0213.1	-3	0.000779882	1.81323	0.345365	8	TATAGCGCCACCTAGTGGCGCAATAGCGCC	GGCGCCAG	-
tmp_460-490	ZN423_HUMAN.H10MO.D	-6	0.000893534	2.07747	0.345365	15	TATAGCGCCACCTAGTGGCGCAATAGCGCC	GGCACCCAAGGGTGC	+
tmp_460-490	ZN423_MOUSE.H10MO.D	-6	0.000893534	2.07747	0.345365	15	TATAGCGCCACCTAGTGGCGCAATAGCGCC	GGCACCCAAGGGTGC	+
tmp_460-490	SNAI1_HUMAN.H10MO.C	-7	0.00137099	3.18755	0.423928	8	TATAGCGCCACCTAGTGGCGCAATAGCGCC	CCACCTGG	-
tmp_460-490	SNAI1_MOUSE.H10MO.C	-7	0.00137099	3.18755	0.423928	8	TATAGCGCCACCTAGTGGCGCAATAGCGCC	CCACCTGG	-
tmp_470-500	MA0139.1	-13	8.76662e-06	0.0203824	0.015474	17	CCTAGTGGCGCAATAGCGCCCCCTAGTGGT	TAGCGCCCCCTGGTGGCCA	-
tmp_470-500	CTCF_MOUSE.H10MO.A	-12	1.0877e-05	0.0252891	0.015474	18	CCTAGTGGCGCAATAGCGCCCCCTAGTGGT	CCAGCGCCCCCTGGTGGCCA	-
tmp_470-500	CTCF	-13	1.211e-05	0.0281558	0.015474	17	CCTAGTGGCGCAATAGCGCCCCCTAGTGGT	TAGCGCCCCCTGGTGGCCA	-
tmp_470-500	CTCF_HUMAN.H10MO.A	-12	1.56409e-05	0.036365	0.015474	18	CCTAGTGGCGCAATAGCGCCCCCTAGTGGT	ATAGCGCCCCCTGGTGGCCA	-
tmp_470-500	CTCFL_HUMAN.H10MO.A	-13	1.66631e-05	0.0387416	0.015474	17	CCTAGTGGCGCAATAGCGCCCCCTAGTGGT	TAGCGCCCCCTGGTGGCCA	-
tmp_470-500	MA0531.1	-14	0.000172692	0.401509	0.133641	15	CCTAGTGGCGCAATAGCGCCCCCTAGTGGT	GGCGCCATCTAGCGG	-
tmp_470-500	KLF13_HUMAN.H10MO.D	-14	0.000240585	0.559361	0.159584	11	CCTAGTGGCGCAATAGCGCCCCCTAGTGGT	CACGCCCCCCT	-
tmp_470-500	MA0838.1	-4	0.000710464	1.65183	0.412355	10	CCTAGTGGCGCAATAGCGCCCCCTAGTGGT	ATTGCGCAAT	-
tmp_480-510	MA0139.1	-3	9.37862e-07	0.00218053	0.00233684	19	CAATAGCGCCCCCTAGTGGTCAATGTCGGA	TAGCGCCCCCTGGTGGCCA	-
tmp_480-510	CTCF	-3	1.1843e-06	0.00275349	0.00233684	19	CAATAGCGCCCCCTAGTGGTCAATGTCGGA	TAGCGCCCCCTGGTGGCCA	-
tmp_480-510	CTCF_MOUSE.H10MO.A	-2	1.50764e-06	0.00350526	0.00233684	20	CAATAGCGCCCCCTAGTGGTCAATGTCGGA	CCAGCGCCCCCTGGTGGCCA	-
tmp_480-510	CTCF_HUMAN.H10MO.A	-2	2.77108e-06	0.00644276	0.00259815	20	CAATAGCGCCCCCTAGTGGTCAATGTCGGA	ATAGCGCCCCCTGGTGGCCA	-
tmp_480-510	CTCFL_HUMAN.H10MO.A	-3	2.79371e-06	0.00649537	0.00259815	19	CAATAGCGCCCCCTAGTGGTCAATGTCGGA	TAGCGCCCCCTGGTGGCCA	-
tmp_480-510	MA0531.1	-4	0.000189219	0.439935	0.146645	15	CAATAGCGCCCCCTAGTGGTCAATGTCGGA	GGCGCCATCTAGCGG	-
tmp_480-510	KLF13_HUMAN.H10MO.D	-4	0.000263353	0.612295	0.174941	11	CAATAGCGCCCCCTAGTGGTCAATGTCGGA	CACGCCCCCCT	-
tmp_480-510	BRAC_HUMAN.H10MO.D	0	0.000552388	1.2843	0.274706	25	CAATAGCGCCCCCTAGTGGTCAATGTCGGA	ACATAGTGACACCTAGGTGTGAAAT	+
tmp_480-510	BRAC_MOUSE.H10MO.D	0	0.000552388	1.2843	0.274706	25	CAATAGCGCCCCCTAGTGGTCAATGTCGGA	ACATAGTGACACCTAGGTGTGAAAT	+
tmp_480-510	ESRRB	-17	0.000590765	1.37353	0.274706	12	CAATAGCGCCCCCTAGTGGTCAATGTCGGA	GGTCAAGGTCAC	+
tmp_480-510	MA0114.3	-15	0.000918732	2.13605	0.388373	15	CAATAGCGCCCCCTAGTGGTCAATGTCGGA	GGGGTCAAAGTCCAAT	+
tmp_480-510	MA0443.1	-4	0.00118547	2.75623	0.459371	10	CAATAGCGCCCCCTAGTGGTCAATGTCGGA	TCCGCCCCCT	-
tmp_480-510	UP00002_1	-1	0.00132808	3.0878	0.475045	17	CAATAGCGCCCCCTAGTGGTCAATGTCGGA	GGTCCCGCCCCCTTCTC	+
tmp_520-550	MA0139.1	-15	0.000129722	0.301605	0.329923	15	GCGCAATTCCACATATGACCACTAGGTGGC	TGGCCACCAGGGGGCGCTA	+
tmp_520-550	CTCF	-15	0.000157783	0.366845	0.329923	15	GCGCAATTCCACATATGACCACTAGGTGGC	TGGCCACCAGGGGGCGCTA	+
tmp_520-550	CTCFL_HUMAN.H10MO.A	-15	0.000267988	0.623073	0.329923	15	GCGCAATTCCACATATGACCACTAGGTGGC	TGGCCACCAGGGGGCGCTA	+
tmp_520-550	MA0858.1	-15	0.000284393	0.661215	0.329923	15	GCGCAATTCCACATATGACCACTAGGTGGC	TGACCTTTAGTTGACCT	-
tmp_520-550	BRAC_HUMAN.H10MO.D	-12	0.000496613	1.15463	0.329923	18	GCGCAATTCCACATATGACCACTAGGTGGC	ATTTCACACCTAGGTGTCACTATGT	-
tmp_520-550	BRAC_MOUSE.H10MO.D	-12	0.000496613	1.15463	0.329923	18	GCGCAATTCCACATATGACCACTAGGTGGC	ATTTCACACCTAGGTGTCACTATGT	-
tmp_520-550	CTCF_HUMAN.H10MO.A	-15	0.000539926	1.25533	0.329923	15	GCGCAATTCCACATATGACCACTAGGTGGC	TGGCCACCAGGGGGCGCTAT	+
tmp_520-550	MA0730.1	-15	0.000568316	1.32133	0.329923	15	GCGCAATTCCACATATGACCACTAGGTGGC	TGACCTTTGCATGACCT	-
tmp_520-550	CTCF_MOUSE.H10MO.A	-15	0.000645323	1.50038	0.333002	15	GCGCAATTCCACATATGACCACTAGGTGGC	TGGCCACCAGGGGGCGCTGG	+
tmp_530-560	MA0139.1	-5	3.67578e-06	0.00854619	0.00739406	19	ACATATGACCACTAGGTGGCGCTCGAGCGC	TGGCCACCAGGGGGCGCTA	+
tmp_530-560	CTCF_MOUSE.H10MO.A	-5	4.64177e-06	0.0107921	0.00739406	20	ACATATGACCACTAGGTGGCGCTCGAGCGC	TGGCCACCAGGGGGCGCTGG	+
tmp_530-560	CTCF	-5	5.13127e-06	0.0119302	0.00739406	19	ACATATGACCACTAGGTGGCGCTCGAGCGC	TGGCCACCAGGGGGCGCTA	+
tmp_530-560	CTCF_HUMAN.H10MO.A	-5	6.75434e-06	0.0157038	0.00739406	20	ACATATGACCACTAGGTGGCGCTCGAGCGC	TGGCCACCAGGGGGCGCTAT	+
tmp_530-560	CTCFL_HUMAN.H10MO.A	-5	7.95533e-06	0.0184961	0.00739406	19	ACATATGACCACTAGGTGGCGCTCGAGCGC	TGGCCACCAGGGGGCGCTA	+
tmp_530-560	MA0531.1	-8	1.7091e-05	0.0397366	0.0132377	15	ACATATGACCACTAGGTGGCGCTCGAGCGC	CCGCTAGATGGCGCC	+
tmp_530-560	BRAC_HUMAN.H10MO.D	-2	0.000182161	0.423525	0.105818	25	ACATATGACCACTAGGTGGCGCTCGAGCGC	ATTTCACACCTAGGTGTCACTATGT	-
tmp_530-560	BRAC_MOUSE.H10MO.D	-2	0.000182161	0.423525	0.105818	25	ACATATGACCACTAGGTGGCGCTCGAGCGC	ATTTCACACCTAGGTGTCACTATGT	-
tmp_530-560	MA0213.1	-15	0.000778089	1.80906	0.401773	8	ACATATGACCACTAGGTGGCGCTCGAGCGC	CTGGCGCC	+
tmp_530-560	MA0858.1	-5	0.00103355	2.40301	0.455225	17	ACATATGACCACTAGGTGGCGCTCGAGCGC	TGACCTTTAGTTGACCT	-
tmp_530-560	MA0730.1	-5	0.00118818	2.76252	0.455225	17	ACATATGACCACTAGGTGGCGCTCGAGCGC	TGACCTTTGCATGACCT	-
tmp_530-560	MA0669.1	1	0.00135639	3.1536	0.455225	9	ACATATGACCACTAGGTGGCGCTCGAGCGC	AACATATGTC	+
tmp_530-560	SNAI1_HUMAN.H10MO.C	-11	0.00137138	3.18847	0.455225	8	ACATATGACCACTAGGTGGCGCTCGAGCGC	CCAGGTGG	+
tmp_530-560	SNAI1_MOUSE.H10MO.C	-11	0.00137138	3.18847	0.455225	8	ACATATGACCACTAGGTGGCGCTCGAGCGC	CCAGGTGG	+
tmp_540-570	MA0531.1	-15	1.24359e-05	0.0289135	0.0478822	15	ACTAGGTGGCGCTCGAGCGCCACCTAGTGG	GGCGCCATCTAGCGG	-
tmp_540-570	CTCF_MOUSE.H10MO.A	-13	3.45223e-05	0.0802644	0.0478822	17	ACTAGGTGGCGCTCGAGCGCCACCTAGTGG	CCAGCGCCCCCTGGTGGCCA	-
tmp_540-570	MA0139.1	-14	3.90714e-05	0.090841	0.0478822	16	ACTAGGTGGCGCTCGAGCGCCACCTAGTGG	TAGCGCCCCCTGGTGGCCA	-
tmp_540-570	CTCF_HUMAN.H10MO.A	-13	4.65795e-05	0.108297	0.0478822	17	ACTAGGTGGCGCTCGAGCGCCACCTAGTGG	ATAGCGCCCCCTGGTGGCCA	-
tmp_540-570	CTCF	-14	5.87495e-05	0.136593	0.0478822	16	ACTAGGTGGCGCTCGAGCGCCACCTAGTGG	TAGCGCCCCCTGGTGGCCA	-
tmp_540-570	CTCFL_HUMAN.H10MO.A	-14	6.17935e-05	0.14367	0.0478822	16	ACTAGGTGGCGCTCGAGCGCCACCTAGTGG	TAGCGCCCCCTGGTGGCCA	-
tmp_540-570	MA0213.1	-5	0.000776787	1.80603	0.431228	8	ACTAGGTGGCGCTCGAGCGCCACCTAGTGG	CTGGCGCC	+
tmp_550-580	MA0139.1	-4	4.03595e-06	0.00938359	0.00852287	19	GCTCGAGCGCCACCTAGTGGTCATATCTGG	TAGCGCCCCCTGGTGGCCA	-
tmp_550-580	CTCF	-4	5.62009e-06	0.0130667	0.00852287	19	GCTCGAGCGCCACCTAGTGGTCATATCTGG	TAGCGCCCCCTGGTGGCCA	-
tmp_550-580	CTCF_MOUSE.H10MO.A	-3	5.7111e-06	0.0132783	0.00852287	20	GCTCGAGCGCCACCTAGTGGTCATATCTGG	CCAGCGCCCCCTGGTGGCCA	-
tmp_550-580	CTCF_HUMAN.H10MO.A	-3	8.27255e-06	0.0192337	0.00852287	20	GCTCGAGCGCCACCTAGTGGTCATATCTGG	ATAGCGCCCCCTGGTGGCCA	-
tmp_550-580	CTCFL_HUMAN.H10MO.A	-4	9.16586e-06	0.0213106	0.00852287	19	GCTCGAGCGCCACCTAGTGGTCATATCTGG	TAGCGCCCCCTGGTGGCCA	-
tmp_550-580	MA0531.1	-5	1.91413e-05	0.0445035	0.0148321	15	GCTCGAGCGCCACCTAGTGGTCATATCTGG	GGCGCCATCTAGCGG	-
tmp_550-580	BRAC_HUMAN.H10MO.D	-1	0.000271891	0.632147	0.158011	25	GCTCGAGCGCCACCTAGTGGTCATATCTGG	ACATAGTGACACCTAGGTGTGAAAT	+
tmp_550-580	BRAC_MOUSE.H10MO.D	-1	0.000271891	0.632147	0.158011	25	GCTCGAGCGCCACCTAGTGGTCATATCTGG	ACATAGTGACACCTAGGTGTGAAAT	+
tmp_550-580	MA0213.1	-5	0.000957341	2.22582	0.494546	8	GCTCGAGCGCCACCTAGTGGTCATATCTGG	GGCGCCAG	-
tmp_580-610	TFDP1_HUMAN.H10MO.D	-4	1.15595e-05	0.0268758	0.0533479	22	TATTGCCCCGCCCGTTACGGCGCCGGCAAT	TTCCCGCCCCCCCCCCCCCCCC	-
tmp_580-610	MA0516.1	-4	7.72687e-05	0.17965	0.108444	15	TATTGCCCCGCCCGTTACGGCGCCGGCAAT	GCCCCGCCCCCTCCC	+
tmp_580-610	UP00289_1	3	0.000120299	0.279694	0.108444	18	TATTGCCCCGCCCGTTACGGCGCCGGCAAT	ATGTACTACCCCGCACTTGTG	+
tmp_580-610	MA0685.1	-1	0.000147469	0.342865	0.108444	17	TATTGCCCCGCCCGTTACGGCGCCGGCAAT	TAAGCCACGCCCCCTTT	+
tmp_580-610	THAP1_HUMAN.H10MO.D	-5	0.000168026	0.390661	0.108444	22	TATTGCCCCGCCCGTTACGGCGCCGGCAAT	CGCCGCCATCTTGGCTGCGGGC	+
tmp_580-610	SP1_HUMAN.H10MO.S	-4	0.000184706	0.429441	0.108444	11	TATTGCCCCGCCCGTTACGGCGCCGGCAAT	GCCCCGCCCCC	-
tmp_580-610	SP1_MOUSE.H10MO.S	-4	0.000184706	0.429441	0.108444	11	TATTGCCCCGCCCGTTACGGCGCCGGCAAT	GCCCCGCCCCC	-
tmp_580-610	UP00093_1	-1	0.000213187	0.49566	0.108444	16	TATTGCCCCGCCCGTTACGGCGCCGGCAAT	TCGACCCCGCCCCTAT	+
tmp_580-610	UP00291_1	1	0.000222379	0.517032	0.108444	20	TATTGCCCCGCCCGTTACGGCGCCGGCAAT	CAAGTCCCCCGCATTATTTAC	-
tmp_580-610	UP00322_1	-7	0.000234977	0.546322	0.108444	19	TATTGCCCCGCCCGTTACGGCGCCGGCAAT	TCGGGAAAAAAAAAACCGA	+
tmp_580-610	UP00293_1	3	0.000312576	0.72674	0.115838	17	TATTGCCCCGCCCGTTACGGCGCCGGCAAT	TTACAGTACCCCGCACTCCA	-
tmp_580-610	SP1_HUMAN.H10MO.C	-1	0.0003514	0.817006	0.115838	19	TATTGCCCCGCCCGTTACGGCGCCGGCAAT	CCGGCCCCGCCCCCTCCCC	-
tmp_580-610	SP1_MOUSE.H10MO.A	-1	0.0003514	0.817006	0.115838	19	TATTGCCCCGCCCGTTACGGCGCCGGCAAT	CCGGCCCCGCCCCCTCCCC	-
tmp_580-610	MA0079.3	-4	0.000391454	0.91013	0.120439	11	TATTGCCCCGCCCGTTACGGCGCCGGCAAT	GCCCCGCCCCC	+
tmp_580-610	UP00000_2	-1	0.000531846	1.23654	0.151064	17	TATTGCCCCGCCCGTTACGGCGCCGGCAAT	TACGCCCCGCCACTCTG	+
tmp_580-610	UP00349_1	3	0.000556456	1.29376	0.151064	18	TATTGCCCCGCCCGTTACGGCGCCGGCAAT	ACGTGTTACCCCGCAATTAAT	+
tmp_580-610	MA0599.1	-4	0.000690085	1.60445	0.163337	10	TATTGCCCCGCCCGTTACGGCGCCGGCAAT	GCCCCGCCCC	+
tmp_580-610	MA0742.1	-3	0.000724353	1.68412	0.163337	15	TATTGCCCCGCCCGTTACGGCGCCGGCAAT	GACCACGCCCTTATT	+
tmp_580-610	KLF4_HUMAN.H10MO.A	-4	0.000734543	1.70781	0.163337	10	TATTGCCCCGCCCGTTACGGCGCCGGCAAT	GCCCCGCCCA	-
tmp_580-610	UP00317_1	3	0.000762129	1.77195	0.163337	18	TATTGCCCCGCCCGTTACGGCGCCGGCAAT	ACGTGTTACCCCGCATTTAAT	+
tmp_580-610	E2F4_MOUSE.H10MO.C	-3	0.000778627	1.81031	0.163337	12	TATTGCCCCGCCCGTTACGGCGCCGGCAAT	TTTCCCGCCCCC	-
tmp_580-610	MA0039.2	-4	0.000884816	2.0572	0.177543	10	TATTGCCCCGCCCGTTACGGCGCCGGCAAT	GCCCCACCCA	-
tmp_580-610	MA0657.1	-2	0.000996975	2.31797	0.191713	18	TATTGCCCCGCCCGTTACGGCGCCGGCAAT	ATGCCACGCCCCTTTTTG	+
tmp_580-610	ZN740_HUMAN.H10MO.D	-1	0.00106389	2.47356	0.196398	14	TATTGCCCCGCCCGTTACGGCGCCGGCAAT	CCCACCCCCCCCCC	-
tmp_580-610	SP3_HUMAN.H10MO.B	1	0.00127393	2.96189	0.217751	19	TATTGCCCCGCCCGTTACGGCGCCGGCAAT	CCCCGGCCCCGCCCCCCCCC	-
tmp_580-610	SP3_MOUSE.H10MO.B	1	0.00127393	2.96189	0.217751	19	TATTGCCCCGCCCGTTACGGCGCCGGCAAT	CCCCGGCCCCGCCCCCCCCC	-
tmp_580-610	E2F1_HUMAN.H10MO.A	-2	0.0015632	3.63443	0.233909	14	TATTGCCCCGCCCGTTACGGCGCCGGCAAT	TTTTCCCGCCAATT	-
tmp_580-610	E2F1_MOUSE.H10MO.A	-2	0.0015632	3.63443	0.233909	14	TATTGCCCCGCCCGTTACGGCGCCGGCAAT	TTTTCCCGCCAATT	-
tmp_580-610	E2F4_HUMAN.H10MO.A	-2	0.0015632	3.63443	0.233909	14	TATTGCCCCGCCCGTTACGGCGCCGGCAAT	TTTTCCCGCCAATT	-
tmp_580-610	SP2_HUMAN.H10MO.C	2	0.00159643	3.7117	0.233909	20	TATTGCCCCGCCCGTTACGGCGCCGGCAAT	CCCCCGGCCCCGCCCCCCCCCC	-
tmp_580-610	MA0469.1	-4	0.00165312	3.8435	0.233909	15	TATTGCCCCGCCCGTTACGGCGCCGGCAAT	CTCCCGCCCCCACTC	+
tmp_580-610	MAZ_HUMAN.H10MO.A	-6	0.00167568	3.89595	0.233909	22	TATTGCCCCGCCCGTTACGGCGCCGGCAAT	CCCCCCCCCCCCGCCCCCGCCC	-
tmp_580-610	MA0470.1	-2	0.00172324	4.00654	0.233909	11	TATTGCCCCGCCCGTTACGGCGCCGGCAAT	CCTTCCCGCCC	-
tmp_580-610	SP2_MOUSE.H10MO.C	-1	0.00188503	4.38269	0.248559	17	TATTGCCCCGCCCGTTACGGCGCCGGCAAT	TTAGCCCCGCCCCCCTC	-
tmp_580-610	MA0740.1	-3	0.0019414	4.51375	0.24888	14	TATTGCCCCGCCCGTTACGGCGCCGGCAAT	GGCCACGCCCCCTT	+
tmp_580-610	MA0471.1	-2	0.00256047	5.9531	0.301399	11	TATTGCCCCGCCCGTTACGGCGCCGGCAAT	CCTTCCCGCCC	-
tmp_580-610	UP00033_2	-2	0.0025898	6.02129	0.301399	17	TATTGCCCCGCCCGTTACGGCGCCGGCAAT	TCACCCCGCCCCTAATT	+
tmp_580-610	UP00096_2	-1	0.0025898	6.02129	0.301399	17	TATTGCCCCGCCCGTTACGGCGCCGGCAAT	AAATACCCACCCAATAC	-
tmp_580-610	UP00315_1	-9	0.0026123	6.0736	0.301399	18	TATTGCCCCGCCCGTTACGGCGCCGGCAAT	TCCGAAAAAAAAAGCGGA	+
tmp_580-610	UP00002_2	-1	0.0028154	6.54581	0.31691	15	TATTGCCCCGCCCGTTACGGCGCCGGCAAT	CTGGCCACGCCTTTG	-
tmp_580-610	UP00300_1	3	0.00326256	7.58545	0.333649	18	TATTGCCCCGCCCGTTACGGCGCCGGCAAT	GGGGGTATCTCCGCCGGTGTG	+
tmp_580-610	E2F6_HUMAN.H10MO.C	-2	0.00332559	7.73199	0.333649	12	TATTGCCCCGCCCGTTACGGCGCCGGCAAT	CCTTCCCGCCCA	-
tmp_580-610	E2F6_MOUSE.H10MO.A	-2	0.00332559	7.73199	0.333649	12	TATTGCCCCGCCCGTTACGGCGCCGGCAAT	CCTTCCCGCCCA	-
tmp_580-610	UP00024_1	0	0.00377689	8.78127	0.363138	16	TATTGCCCCGCCCGTTACGGCGCCGGCAAT	TATCGACCCCCCACAG	+
tmp_580-610	UP00009_2	1	0.00377689	8.78127	0.363138	15	TATTGCCCCGCCCGTTACGGCGCCGGCAAT	TACGTGACCCGGCGCG	-
tmp_580-610	TFDP1_HUMAN.H10MO.S	-2	0.00406966	9.46195	0.375635	14	TATTGCCCCGCCCGTTACGGCGCCGGCAAT	GTTTCCCGCCATTT	-
tmp_580-610	TFDP1_MOUSE.H10MO.D	-2	0.00406966	9.46195	0.375635	14	TATTGCCCCGCCCGTTACGGCGCCGGCAAT	GTTTCCCGCCATTT	-
tmp_580-610	MA0746.1	-4	0.00421028	9.78889	0.38061	11	TATTGCCCCGCCCGTTACGGCGCCGGCAAT	GCCACGCCCCC	+
tmp_580-610	KLF12_HUMAN.H10MO.D	-3	0.00434419	10.1002	0.38061	12	TATTGCCCCGCCCGTTACGGCGCCGGCAAT	GACCACGCCCAT	-
tmp_580-610	UP00283_1	-9	0.00437096	10.1625	0.38061	18	TATTGCCCCGCCCGTTACGGCGCCGGCAAT	TCCGAAAAAAAAAACGGA	-
tmp_580-610	MA0833.1	0	0.00462552	10.7543	0.3822	13	TATTGCCCCGCCCGTTACGGCGCCGGCAAT	TATTGCATCATCC	-
tmp_580-610	UP00043_2	-3	0.00463768	10.7826	0.3822	16	TATTGCCCCGCCCGTTACGGCGCCGGCAAT	ATCCCCGCCCCTAAAA	+
tmp_580-610	UP00002_1	-3	0.00481354	11.1915	0.389734	17	TATTGCCCCGCCCGTTACGGCGCCGGCAAT	GGTCCCGCCCCCTTCTC	+
tmp_580-610	MA0541.1	-1	0.00497565	11.5684	0.395914	15	TATTGCCCCGCCCGTTACGGCGCCGGCAAT	AATTTCGCGCGCGCG	-
tmp_580-610	UP00099_2	-1	0.00513471	11.9382	0.400696	16	TATTGCCCCGCCCGTTACGGCGCCGGCAAT	CTATCCCCGCCCTATT	+
tmp_580-610	KLF4	-3	0.00547693	12.7339	0.400696	10	TATTGCCCCGCCCGTTACGGCGCCGGCAAT	GGCCACACCC	-
tmp_580-610	NMYC	-4	0.00547693	12.7339	0.400696	10	TATTGCCCCGCCCGTTACGGCGCCGGCAAT	GCCACGTGCG	-
tmp_580-610	UP00001_1	-2	0.00550836	12.8069	0.400696	15	TATTGCCCCGCCCGTTACGGCGCCGGCAAT	ATCGCGCGCCTTTAT	-
tmp_580-610	UP00022_1	-1	0.00568181	13.2102	0.400696	16	TATTGCCCCGCCCGTTACGGCGCCGGCAAT	CCCCCCCCCCCACTTG	+
tmp_580-610	E2F7_HUMAN.H10MO.D	-2	0.00569093	13.2314	0.400696	13	TATTGCCCCGCCCGTTACGGCGCCGGCAAT	TTTTCGCGCCTTT	-
tmp_580-610	E2F7_MOUSE.H10MO.D	-2	0.00569093	13.2314	0.400696	13	TATTGCCCCGCCCGTTACGGCGCCGGCAAT	TTTTCGCGCCTTT	-
tmp_580-610	KLF14_HUMAN.H10MO.D	-4	0.0059914	13.93	0.400696	13	TATTGCCCCGCCCGTTACGGCGCCGGCAAT	GCCACGCCCCCCT	-
tmp_580-610	UP00334_1	-15	0.00601715	13.9899	0.400696	15	TATTGCCCCGCCCGTTACGGCGCCGGCAAT	CTTTTCGGCGGCTATTTCGA	+
tmp_580-610	MAFA_HUMAN.H10MO.D	-8	0.00604519	14.0551	0.400696	21	TATTGCCCCGCCCGTTACGGCGCCGGCAAT	CGAAGGCTGCGGGGTCAGCAC	-
tmp_580-610	MAFA_MOUSE.H10MO.D	-8	0.00604519	14.0551	0.400696	21	TATTGCCCCGCCCGTTACGGCGCCGGCAAT	CGAAGGCTGCGGGGTCAGCAC	-
tmp_580-610	TBX15_HUMAN.H10MO.D	-4	0.00613813	14.2712	0.400696	19	TATTGCCCCGCCCGTTACGGCGCCGGCAAT	CCCCCACCCCCCCCCCCCC	-
tmp_580-610	MA0213.1	-18	0.00616445	14.3323	0.400696	8	TATTGCCCCGCCCGTTACGGCGCCGGCAAT	GGCGCCAG	-
tmp_580-610	KLF4_MOUSE.H10MO.C	-2	0.00627455	14.5883	0.402188	12	TATTGCCCCGCCCGTTACGGCGCCGGCAAT	GGGCCACACCCA	-
tmp_580-610	MA0747.1	-4	0.00660885	15.3656	0.404978	12	TATTGCCCCGCCCGTTACGGCGCCGGCAAT	GCCACGCCCACT	+
tmp_580-610	UP00344_1	5	0.00663411	15.4243	0.404978	16	TATTGCCCCGCCCGTTACGGCGCCGGCAAT	TTACATATTGCACCCGATTGG	+
tmp_580-610	MZF1_HUMAN.H10MO.D	-3	0.0067635	15.7251	0.404978	9	TATTGCCCCGCCCGTTACGGCGCCGGCAAT	TTCCCCACC	-
tmp_580-610	CMYC	-4	0.00683621	15.8942	0.404978	10	TATTGCCCCGCCCGTTACGGCGCCGGCAAT	GCCACGTGCG	-
tmp_580-610	UP00022_2	0	0.00684458	15.9137	0.404978	17	TATTGCCCCGCCCGTTACGGCGCCGGCAAT	AAATTCCCCCCGGAAGT	+
tmp_580-610	UP00272_1	1	0.00694389	16.1445	0.405653	19	TATTGCCCCGCCCGTTACGGCGCCGGCAAT	ACGTAACGCCACCCTAATCG	+
tmp_580-610	CEBPB_HUMAN.H10MO.A	0	0.00771526	17.938	0.441968	12	TATTGCCCCGCCCGTTACGGCGCCGGCAAT	TATTGCACAATC	+
tmp_580-610	UP00003_1	-2	0.00782894	18.2023	0.441968	15	TATTGCCCCGCCCGTTACGGCGCCGGCAAT	ATCGCGCGCCCTTAT	-
tmp_580-610	KLF1_HUMAN.H10MO.C	-4	0.00800154	18.6036	0.441968	11	TATTGCCCCGCCCGTTACGGCGCCGGCAAT	GCCACACCCTG	-
tmp_580-610	KLF1_MOUSE.H10MO.C	-4	0.00800154	18.6036	0.441968	11	TATTGCCCCGCCCGTTACGGCGCCGGCAAT	GCCACACCCTG	-
tmp_580-610	UP00350_1	-10	0.008062	18.7442	0.441968	16	TATTGCCCCGCCCGTTACGGCGCCGGCAAT	CCCGGCCGAGTTCCGG	+
tmp_580-610	MA0024.2	-3	0.00843208	19.6046	0.441968	11	TATTGCCCCGCCCGTTACGGCGCCGGCAAT	CCTCCCGCCCG	-
tmp_580-610	UP00277_1	-12	0.00874096	20.3227	0.441968	18	TATTGCCCCGCCCGTTACGGCGCCGGCAAT	TTAGATTTCGCCGGTATTTGA	-
tmp_580-610	MA0741.1	-4	0.00888428	20.6559	0.441968	11	TATTGCCCCGCCCGTTACGGCGCCGGCAAT	GCCACGCCCCC	+
tmp_580-610	EGR4_HUMAN.H10MO.D	-4	0.00888428	20.6559	0.441968	11	TATTGCCCCGCCCGTTACGGCGCCGGCAAT	GCCCTGCCGCC	-
tmp_580-610	EGR4_MOUSE.H10MO.D	-4	0.00888428	20.6559	0.441968	11	TATTGCCCCGCCCGTTACGGCGCCGGCAAT	GCCCTGCCGCC	-
tmp_580-610	MA0753.1	-4	0.00898052	20.8797	0.441968	10	TATTGCCCCGCCCGTTACGGCGCCGGCAAT	CCCCCCCCAC	+
tmp_580-610	PLAG1_HUMAN.H10MO.S	0	0.00899453	20.9123	0.441968	13	TATTGCCCCGCCCGTTACGGCGCCGGCAAT	TAGGGCCCCCTCT	-
tmp_580-610	PLAG1_MOUSE.H10MO.S	0	0.00899453	20.9123	0.441968	13	TATTGCCCCGCCCGTTACGGCGCCGGCAAT	TAGGGCCCCCTCT	-
tmp_580-610	MA0738.1	-2	0.00900201	20.9297	0.441968	9	TATTGCCCCGCCCGTTACGGCGCCGGCAAT	ATGCCCACC	+
tmp_580-610	UP00310_1	7	0.00914798	21.2691	0.444407	14	TATTGCCCCGCCCGTTACGGCGCCGGCAAT	GGACCGTTATTTCCGCGCTCG	-
tmp_580-610	SP4_HUMAN.H10MO.D	7	0.00925879	21.5267	0.445104	15	TATTGCCCCGCCCGTTACGGCGCCGGCAAT	CCCCCCCCCCGGCCCCGCCCCC	-
tmp_580-610	CR3L1_HUMAN.H10MO.D	-3	0.010381	24.1359	0.493911	11	TATTGCCCCGCCCGTTACGGCGCCGGCAAT	TGCCACGTGGC	-
tmp_590-620	MA0107.1	-14	0.000116165	0.270084	0.337183	10	CCCGTTACGGCGCCGGCAATTCCCAGGTTT	GGAAATTCCC	-
tmp_590-620	TF65_MOUSE.H10MO.S	-13	0.000181526	0.422048	0.337183	11	CCCGTTACGGCGCCGGCAATTCCCAGGTTT	GGGAAATTCCC	-
tmp_590-620	TF65_HUMAN.H10MO.A	-13	0.000218965	0.509093	0.337183	11	CCCGTTACGGCGCCGGCAATTCCCAGGTTT	GGGAAATCCCC	-
tmp_590-620	MA0105.3	-13	0.000336715	0.782863	0.38888	11	CCCGTTACGGCGCCGGCAATTCCCAGGTTT	GGGAAATTCCC	-
tmp_590-620	NFKB1_HUMAN.H10MO.B	-13	0.000577173	1.34193	0.403401	11	CCCGTTACGGCGCCGGCAATTCCCAGGTTT	GGGGAATCCCC	+
tmp_590-620	NFKB1_MOUSE.H10MO.B	-13	0.000577173	1.34193	0.403401	11	CCCGTTACGGCGCCGGCAATTCCCAGGTTT	GGGGAATCCCC	+
tmp_590-620	ZEP1_HUMAN.H10MO.D	-13	0.000709234	1.64897	0.403401	12	CCCGTTACGGCGCCGGCAATTCCCAGGTTT	GGGGATTTCCCA	-
tmp_590-620	ZEP1_MOUSE.H10MO.D	-13	0.000709234	1.64897	0.403401	12	CCCGTTACGGCGCCGGCAATTCCCAGGTTT	GGGGATTTCCCA	-
tmp_590-620	SUH_MOUSE.H10MO.C	-18	0.0007859	1.82722	0.403401	9	CCCGTTACGGCGCCGGCAATTCCCAGGTTT	TTTCCCACG	-
tmp_590-620	HES7_HUMAN.H10MO.D	-13	0.00104285	2.42464	0.481766	12	CCCGTTACGGCGCCGGCAATTCCCAGGTTT	CGGCACGTGCCA	-
tmp_600-630	MA0107.1	-4	0.000247203	0.574747	0.445607	10	CGCCGGCAATTCCCAGGTTTGACCACTAGG	GGAAATTCCC	-
tmp_600-630	MA0803.1	-14	0.000256975	0.597468	0.445607	8	CGCCGGCAATTCCCAGGTTTGACCACTAGG	AGGTGTGA	+
tmp_600-630	TF65_MOUSE.H10MO.S	-3	0.000399265	0.92829	0.445607	11	CGCCGGCAATTCCCAGGTTTGACCACTAGG	GGGAAATTCCC	-
tmp_600-630	MA0805.1	-14	0.000471031	1.09515	0.445607	8	CGCCGGCAATTCCCAGGTTTGACCACTAGG	AGGTGTGA	+
tmp_600-630	TF65_HUMAN.H10MO.A	-3	0.000479951	1.11589	0.445607	11	CGCCGGCAATTCCCAGGTTTGACCACTAGG	GGGAAATCCCC	-
tmp_610-640	MA0139.1	-9	1.085e-06	0.00252262	0.00237306	19	TCCCAGGTTTGACCACTAGGGGGCGCTATT	TGGCCACCAGGGGGCGCTA	+
tmp_610-640	CTCF_MOUSE.H10MO.A	-9	1.44e-06	0.00334799	0.00237306	20	TCCCAGGTTTGACCACTAGGGGGCGCTATT	TGGCCACCAGGGGGCGCTGG	+
tmp_610-640	CTCF	-9	1.53324e-06	0.00356479	0.00237306	19	TCCCAGGTTTGACCACTAGGGGGCGCTATT	TGGCCACCAGGGGGCGCTA	+
tmp_610-640	CTCFL_HUMAN.H10MO.A	-9	2.85943e-06	0.00664816	0.00273693	19	TCCCAGGTTTGACCACTAGGGGGCGCTATT	TGGCCACCAGGGGGCGCTA	+
tmp_610-640	CTCF_HUMAN.H10MO.A	-9	2.94724e-06	0.00685233	0.00273693	20	TCCCAGGTTTGACCACTAGGGGGCGCTATT	TGGCCACCAGGGGGCGCTAT	+
tmp_610-640	BRAC_HUMAN.H10MO.D	-6	7.01938e-05	0.163201	0.0465607	24	TCCCAGGTTTGACCACTAGGGGGCGCTATT	ATTTCACACCTAGGTGTCACTATGT	-
tmp_610-640	BRAC_MOUSE.H10MO.D	-6	7.01938e-05	0.163201	0.0465607	24	TCCCAGGTTTGACCACTAGGGGGCGCTATT	ATTTCACACCTAGGTGTCACTATGT	-
tmp_610-640	MA0531.1	-12	0.000203623	0.473423	0.117496	15	TCCCAGGTTTGACCACTAGGGGGCGCTATT	CCGCTAGATGGCGCC	+
tmp_610-640	MA0803.1	-4	0.000252381	0.586787	0.117496	8	TCCCAGGTTTGACCACTAGGGGGCGCTATT	AGGTGTGA	+
tmp_610-640	KLF13_HUMAN.H10MO.D	-16	0.00025305	0.58834	0.117496	11	TCCCAGGTTTGACCACTAGGGGGCGCTATT	AGGGGGGCGTG	+
tmp_610-640	MA0805.1	-4	0.000461916	1.07395	0.19498	8	TCCCAGGTTTGACCACTAGGGGGCGCTATT	AGGTGTGA	+
tmp_610-640	MA0443.1	-17	0.00119982	2.78958	0.464252	10	TCCCAGGTTTGACCACTAGGGGGCGCTATT	AGGGGGCGGA	+
tmp_620-650	CTCF_MOUSE.H10MO.A	1	1.4336e-06	0.00333311	0.00298594	19	GACCACTAGGGGGCGCTATTGCACCACGGC	TGGCCACCAGGGGGCGCTGG	+
tmp_620-650	MA0139.1	1	1.51572e-06	0.00352404	0.00298594	18	GACCACTAGGGGGCGCTATTGCACCACGGC	TGGCCACCAGGGGGCGCTA	+
tmp_620-650	CTCF	1	2.27758e-06	0.00529538	0.00298594	18	GACCACTAGGGGGCGCTATTGCACCACGGC	TGGCCACCAGGGGGCGCTA	+
tmp_620-650	CTCF_HUMAN.H10MO.A	1	3.14712e-06	0.00731706	0.00298594	19	GACCACTAGGGGGCGCTATTGCACCACGGC	TGGCCACCAGGGGGCGCTAT	+
tmp_620-650	CTCFL_HUMAN.H10MO.A	1	3.21399e-06	0.00747253	0.00298594	18	GACCACTAGGGGGCGCTATTGCACCACGGC	TGGCCACCAGGGGGCGCTA	+
tmp_620-650	MA0531.1	-2	0.000115622	0.268821	0.0895149	15	GACCACTAGGGGGCGCTATTGCACCACGGC	CCGCTAGATGGCGCC	+
tmp_620-650	KLF13_HUMAN.H10MO.D	-6	0.0001579	0.367117	0.104783	11	GACCACTAGGGGGCGCTATTGCACCACGGC	AGGGGGGCGTG	+
tmp_620-650	MA0466.1	-16	0.000281824	0.655241	0.163642	11	GACCACTAGGGGGCGCTATTGCACCACGGC	TATTGCACAAT	+
tmp_620-650	CEBPB_MOUSE.H10MO.A	-16	0.000631692	1.46868	0.326039	11	GACCACTAGGGGGCGCTATTGCACCACGGC	TATTGCACAAT	+
tmp_620-650	MA0443.1	-7	0.000809836	1.88287	0.375813	10	GACCACTAGGGGGCGCTATTGCACCACGGC	AGGGGGCGGA	+
tmp_620-650	UP00002_1	-3	0.000889935	2.0691	0.375813	17	GACCACTAGGGGGCGCTATTGCACCACGGC	GAGAAGGGGGCGGGACC	-
tmp_620-650	CEBPB_HUMAN.H10MO.A	-16	0.00119795	2.78522	0.463727	12	GACCACTAGGGGGCGCTATTGCACCACGGC	TATTGCACAATC	+
tmp_630-660	MA0466.1	-6	0.000101461	0.235896	0.471792	11	GGGCGCTATTGCACCACGGCCCGGTGCAGT	TATTGCACAAT	+
tmp_660-690	MA0139.1	-8	8.6976e-08	0.000202219	0.000211645	19	TCCGACTTTGACCACTAGGGGGCGCTATAG	TGGCCACCAGGGGGCGCTA	+
tmp_660-690	CTCF	-8	9.90018e-08	0.000230179	0.000211645	19	TCCGACTTTGACCACTAGGGGGCGCTATAG	TGGCCACCAGGGGGCGCTA	+
tmp_660-690	CTCF_MOUSE.H10MO.A	-8	1.36863e-07	0.000318206	0.000211645	20	TCCGACTTTGACCACTAGGGGGCGCTATAG	TGGCCACCAGGGGGCGCTGG	+
tmp_660-690	CTCF_HUMAN.H10MO.A	-8	2.70128e-07	0.000628048	0.00025412	20	TCCGACTTTGACCACTAGGGGGCGCTATAG	TGGCCACCAGGGGGCGCTAT	+
tmp_660-690	CTCFL_HUMAN.H10MO.A	-8	2.73884e-07	0.00063678	0.00025412	19	TCCGACTTTGACCACTAGGGGGCGCTATAG	TGGCCACCAGGGGGCGCTA	+
tmp_660-690	MA0531.1	-11	3.4451e-05	0.0800986	0.0266375	15	TCCGACTTTGACCACTAGGGGGCGCTATAG	CCGCTAGATGGCGCC	+
tmp_660-690	KLF13_HUMAN.H10MO.D	-15	0.000139962	0.325412	0.0927588	11	TCCGACTTTGACCACTAGGGGGCGCTATAG	AGGGGGGCGTG	+
tmp_660-690	MA0443.1	-16	0.000425219	0.988635	0.210567	10	TCCGACTTTGACCACTAGGGGGCGCTATAG	AGGGGGCGGA	+
tmp_660-690	BRAC_HUMAN.H10MO.D	-5	0.000453887	1.05529	0.210567	25	TCCGACTTTGACCACTAGGGGGCGCTATAG	ATTTCACACCTAGGTGTCACTATGT	-
tmp_660-690	BRAC_MOUSE.H10MO.D	-5	0.000453887	1.05529	0.210567	25	TCCGACTTTGACCACTAGGGGGCGCTATAG	ATTTCACACCTAGGTGTCACTATGT	-
tmp_660-690	UP00002_1	-12	0.000512605	1.19181	0.216189	17	TCCGACTTTGACCACTAGGGGGCGCTATAG	GAGAAGGGGGCGGGACC	-
tmp_660-690	MA0114.3	1	0.00076095	1.76921	0.294183	15	TCCGACTTTGACCACTAGGGGGCGCTATAG	ATTGGACTTTGACCCC	-
tmp_660-690	PLAL1_HUMAN.H10MO.D	-15	0.00105086	2.44324	0.367809	10	TCCGACTTTGACCACTAGGGGGCGCTATAG	CGGGGGGCCC	+
tmp_660-690	UP00079_2	-3	0.00117588	2.73393	0.367809	17	TCCGACTTTGACCACTAGGGGGCGCTATAG	GCCCTTGACCCCTCGCC	-
tmp_660-690	UP00003_1	-13	0.00125875	2.9266	0.367809	15	TCCGACTTTGACCACTAGGGGGCGCTATAG	ATAAGGGCGCGCGAT	+
tmp_660-690	INSM1_HUMAN.H10MO.C	-12	0.00134781	3.13366	0.367809	12	TCCGACTTTGACCACTAGGGGGCGCTATAG	TGTCAGGGGGCA	+
tmp_660-690	INSM1_MOUSE.H10MO.C	-12	0.00134781	3.13366	0.367809	12	TCCGACTTTGACCACTAGGGGGCGCTATAG	TGTCAGGGGGCA	+
tmp_660-690	RARA_HUMAN.H10MO.S	-8	0.00164123	3.81586	0.400736	7	TCCGACTTTGACCACTAGGGGGCGCTATAG	TGACCTC	-
tmp_660-690	RARA_MOUSE.H10MO.S	-8	0.00164123	3.81586	0.400736	7	TCCGACTTTGACCACTAGGGGGCGCTATAG	TGACCTC	-
tmp_670-700	MA0139.1	2	1.86093e-06	0.00432666	0.00329148	17	ACCACTAGGGGGCGCTATAGCGCCATTGAC	TGGCCACCAGGGGGCGCTA	+
tmp_670-700	CTCF	2	2.35672e-06	0.00547939	0.00329148	17	ACCACTAGGGGGCGCTATAGCGCCATTGAC	TGGCCACCAGGGGGCGCTA	+
tmp_670-700	CTCF_MOUSE.H10MO.A	2	2.3668e-06	0.0055028	0.00329148	18	ACCACTAGGGGGCGCTATAGCGCCATTGAC	TGGCCACCAGGGGGCGCTGG	+
tmp_670-700	CTCF_HUMAN.H10MO.A	2	3.51856e-06	0.00818066	0.00329148	18	ACCACTAGGGGGCGCTATAGCGCCATTGAC	TGGCCACCAGGGGGCGCTAT	+
tmp_670-700	CTCFL_HUMAN.H10MO.A	2	3.54593e-06	0.00824429	0.00329148	17	ACCACTAGGGGGCGCTATAGCGCCATTGAC	TGGCCACCAGGGGGCGCTA	+
tmp_670-700	MA0531.1	-1	5.09612e-05	0.118485	0.0394203	15	ACCACTAGGGGGCGCTATAGCGCCATTGAC	CCGCTAGATGGCGCC	+
tmp_670-700	KLF13_HUMAN.H10MO.D	-5	0.000183906	0.427581	0.121935	11	ACCACTAGGGGGCGCTATAGCGCCATTGAC	AGGGGGGCGTG	+
tmp_670-700	MA0749.1	-14	0.000470665	1.0943	0.273057	13	ACCACTAGGGGGCGCTATAGCGCCATTGAC	CTATCGCGACATA	+
tmp_670-700	MA0443.1	-6	0.000558158	1.29772	0.287836	10	ACCACTAGGGGGCGCTATAGCGCCATTGAC	AGGGGGCGGA	+
tmp_670-700	UP00002_1	-2	0.00074864	1.74059	0.347459	17	ACCACTAGGGGGCGCTATAGCGCCATTGAC	GAGAAGGGGGCGGGACC	-
tmp_670-700	ZBED1_HUMAN.H10MO.D	-14	0.000879922	2.04582	0.371264	13	ACCACTAGGGGGCGCTATAGCGCCATTGAC	ATATCGCGACATA	-
tmp_680-710	CTCF	-16	0.000121195	0.281778	0.294004	14	GGCGCTATAGCGCCATTGACCACCAGGGGG	TGGCCACCAGGGGGCGCTA	+
tmp_680-710	MA0139.1	-16	0.000127408	0.296224	0.294004	14	GGCGCTATAGCGCCATTGACCACCAGGGGG	TGGCCACCAGGGGGCGCTA	+
tmp_680-710	CTCFL_HUMAN.H10MO.A	-16	0.000198839	0.462301	0.305891	14	GGCGCTATAGCGCCATTGACCACCAGGGGG	TGGCCACCAGGGGGCGCTA	+
tmp_680-710	CTCF_MOUSE.H10MO.A	-16	0.000275408	0.640322	0.317762	14	GGCGCTATAGCGCCATTGACCACCAGGGGG	TGGCCACCAGGGGGCGCTGG	+
tmp_680-710	MA0749.1	-4	0.000614134	1.42786	0.387732	13	GGCGCTATAGCGCCATTGACCACCAGGGGG	CTATCGCGACATA	+
tmp_680-710	CTCF_HUMAN.H10MO.A	-16	0.000660854	1.53649	0.387732	14	GGCGCTATAGCGCCATTGACCACCAGGGGG	TGGCCACCAGGGGGCGCTAT	+
tmp_680-710	TWST1_HUMAN.H10MO.D	-19	0.000672102	1.56264	0.387732	10	GGCGCTATAGCGCCATTGACCACCAGGGGG	CCACCTGGGT	-
tmp_680-710	TWST1_MOUSE.H10MO.D	-19	0.000672102	1.56264	0.387732	10	GGCGCTATAGCGCCATTGACCACCAGGGGG	CCACCTGGGT	-
tmp_680-710	UP00047_2	-12	0.000929227	2.16045	0.476503	17	GGCGCTATAGCGCCATTGACCACCAGGGGG	CTTAAGACCACCATTAC	+
tmp_680-710	ZBED1_HUMAN.H10MO.D	-4	0.00113183	2.6315	0.488404	13	GGCGCTATAGCGCCATTGACCACCAGGGGG	ATATCGCGACATA	-
tmp_680-710	MA0456.1	-20	0.00155841	3.62329	0.488404	10	GGCGCTATAGCGCCATTGACCACCAGGGGG	CAGCGGGGGGTC	-
tmp_680-710	SNAI1_HUMAN.H10MO.C	-22	0.00192632	4.4787	0.488404	8	GGCGCTATAGCGCCATTGACCACCAGGGGG	CCAGGTGG	+
tmp_680-710	SNAI1_MOUSE.H10MO.C	-22	0.00192632	4.4787	0.488404	8	GGCGCTATAGCGCCATTGACCACCAGGGGG	CCAGGTGG	+
tmp_680-710	UP00102_1	-17	0.00196974	4.57966	0.488404	13	GGCGCTATAGCGCCATTGACCACCAGGGGG	CACCCCCGGGGGGG	+
tmp_680-710	MA0748.1	-7	0.00199705	4.64315	0.488404	11	GGCGCTATAGCGCCATTGACCACCAGGGGG	GTCCGCCATTA	+
tmp_680-710	MA0838.1	-6	0.00222189	5.16588	0.488404	10	GGCGCTATAGCGCCATTGACCACCAGGGGG	ATTGCGCAAT	-
tmp_680-710	RARA_HUMAN.H10MO.S	-16	0.00263027	6.11538	0.488404	7	GGCGCTATAGCGCCATTGACCACCAGGGGG	TGACCTC	-
tmp_680-710	RARA_MOUSE.H10MO.S	-16	0.00263027	6.11538	0.488404	7	GGCGCTATAGCGCCATTGACCACCAGGGGG	TGACCTC	-
tmp_680-710	MA0696.1	-18	0.00280516	6.52199	0.488404	12	GGCGCTATAGCGCCATTGACCACCAGGGGG	CACAGCGGGGGGTC	-
tmp_680-710	MA0697.1	-17	0.00366482	8.5207	0.488404	13	GGCGCTATAGCGCCATTGACCACCAGGGGG	GCGCAGCGGGGGGTC	-
tmp_680-710	ZIC4_HUMAN.H10MO.D	-17	0.00384298	8.93493	0.488404	13	GGCGCTATAGCGCCATTGACCACCAGGGGG	GCACAGCGGGGGGTC	+
tmp_680-710	KLF8_HUMAN.H10MO.C	-23	0.00398938	9.2753	0.488404	7	GGCGCTATAGCGCCATTGACCACCAGGGGG	CAGGGGGTG	+
tmp_680-710	KLF8_MOUSE.H10MO.C	-23	0.00398938	9.2753	0.488404	7	GGCGCTATAGCGCCATTGACCACCAGGGGG	CAGGGGGTG	+
tmp_680-710	TYY2_HUMAN.H10MO.D	-8	0.00416688	9.68799	0.488404	11	GGCGCTATAGCGCCATTGACCACCAGGGGG	GCCGCCATTTT	-
tmp_680-710	SNAI2_HUMAN.H10MO.C	-22	0.00436605	10.1511	0.488404	7	GGCGCTATAGCGCCATTGACCACCAGGGGG	CCAGGTG	+
tmp_680-710	SNAI2_MOUSE.H10MO.C	-22	0.00436605	10.1511	0.488404	7	GGCGCTATAGCGCCATTGACCACCAGGGGG	CCAGGTG	+
tmp_680-710	UP00066_1	-11	0.00466392	10.8436	0.488404	17	GGCGCTATAGCGCCATTGACCACCAGGGGG	TCAATTGACCCCTGAAG	-
tmp_680-710	UP00079_2	-11	0.00466392	10.8436	0.488404	17	GGCGCTATAGCGCCATTGACCACCAGGGGG	GCCCTTGACCCCTCGCC	-
tmp_680-710	SCRT2_HUMAN.H10MO.D	-17	0.00466792	10.8529	0.488404	13	GGCGCTATAGCGCCATTGACCACCAGGGGG	ATGCAACAGGTGG	+
tmp_680-710	MA0016.1	-13	0.00479692	11.1528	0.488404	10	GGCGCTATAGCGCCATTGACCACCAGGGGG	CCGTGACCCC	-
tmp_680-710	MA0751.1	-17	0.00486263	11.3056	0.488404	13	GGCGCTATAGCGCCATTGACCACCAGGGGG	GCACAGCGGGGGGTC	-
tmp_680-710	MA0193.1	-19	0.00502857	11.6914	0.488404	7	GGCGCTATAGCGCCATTGACCACCAGGGGG	CTACCAA	+
tmp_680-710	MA0086.1	-20	0.00503966	11.7172	0.488404	6	GGCGCTATAGCGCCATTGACCACCAGGGGG	CACCTG	-
tmp_680-710	MA0728.1	-8	0.00533757	12.4098	0.488404	15	GGCGCTATAGCGCCATTGACCACCAGGGGG	TGACCTTTTGACCTC	-
tmp_680-710	RARG_HUMAN.H10MO.S	-16	0.00539342	12.5397	0.488404	7	GGCGCTATAGCGCCATTGACCACCAGGGGG	TGACCTC	-
tmp_680-710	RARG_MOUSE.H10MO.S	-16	0.00539342	12.5397	0.488404	7	GGCGCTATAGCGCCATTGACCACCAGGGGG	TGACCTC	-
tmp_680-710	MA0017.2	-12	0.00542459	12.6122	0.488404	13	GGCGCTATAGCGCCATTGACCACCAGGGGG	CCCTTGACCTTTG	-
tmp_680-710	GLI2_HUMAN.H10MO.B	-16	0.00548043	12.742	0.488404	11	GGCGCTATAGCGCCATTGACCACCAGGGGG	AGACCACCCAC	-
tmp_680-710	GLI2_MOUSE.H10MO.B	-16	0.00548043	12.742	0.488404	11	GGCGCTATAGCGCCATTGACCACCAGGGGG	AGACCACCCAC	-
tmp_680-710	NR1H4_HUMAN.H10MO.C	-9	0.00556822	12.9461	0.488404	14	GGCGCTATAGCGCCATTGACCACCAGGGGG	AGGTCATTGACCCT	-
tmp_680-710	NR1H4_MOUSE.H10MO.C	-9	0.00556822	12.9461	0.488404	14	GGCGCTATAGCGCCATTGACCACCAGGGGG	AGGTCATTGACCCT	-
tmp_680-710	NANOG_HUMAN.H10MO.S	-12	0.00561081	13.0451	0.488404	8	GGCGCTATAGCGCCATTGACCACCAGGGGG	CCATTAAA	-
tmp_680-710	NANOG_MOUSE.H10MO.S	-12	0.00561081	13.0451	0.488404	8	GGCGCTATAGCGCCATTGACCACCAGGGGG	CCATTAAA	-
tmp_680-710	ESRRB	-9	0.00567929	13.2043	0.488404	12	GGCGCTATAGCGCCATTGACCACCAGGGGG	GTGACCTTGACC	-
tmp_680-710	MA0213.1	2	0.00598295	13.9104	0.488404	6	GGCGCTATAGCGCCATTGACCACCAGGGGG	CTGGCGCC	+
tmp_680-710	MA0744.1	-17	0.00599127	13.9297	0.488404	13	GGCGCTATAGCGCCATTGACCACCAGGGGG	ATGCAACAGGTGG	+
tmp_680-710	E2F7_HUMAN.H10MO.D	-4	0.00599127	13.9297	0.488404	13	GGCGCTATAGCGCCATTGACCACCAGGGGG	TTTTCGCGCCTTT	-
tmp_680-710	E2F7_MOUSE.H10MO.D	-4	0.00599127	13.9297	0.488404	13	GGCGCTATAGCGCCATTGACCACCAGGGGG	TTTTCGCGCCTTT	-
tmp_680-710	MA0836.1	-6	0.00603209	14.0246	0.488404	10	GGCGCTATAGCGCCATTGACCACCAGGGGG	ATTGCGCAAT	-
tmp_690-720	CTCF	-6	2.16803e-07	0.000504067	0.000418575	19	CGCCATTGACCACCAGGGGGCGCTATAGCG	TGGCCACCAGGGGGCGCTA	+
tmp_690-720	MA0139.1	-6	2.30684e-07	0.000536339	0.000418575	19	CGCCATTGACCACCAGGGGGCGCTATAGCG	TGGCCACCAGGGGGCGCTA	+
tmp_690-720	CTCF_MOUSE.H10MO.A	-6	2.72505e-07	0.000633574	0.000418575	20	CGCCATTGACCACCAGGGGGCGCTATAGCG	TGGCCACCAGGGGGCGCTGG	+
tmp_690-720	CTCFL_HUMAN.H10MO.A	-6	6.12061e-07	0.00142304	0.000705107	19	CGCCATTGACCACCAGGGGGCGCTATAGCG	TGGCCACCAGGGGGCGCTA	+
tmp_690-720	CTCF_HUMAN.H10MO.A	-6	9.32579e-07	0.00216825	0.00085948	20	CGCCATTGACCACCAGGGGGCGCTATAGCG	TGGCCACCAGGGGGCGCTAT	+
tmp_690-720	MA0531.1	-9	0.000116352	0.270518	0.0893598	15	CGCCATTGACCACCAGGGGGCGCTATAGCG	CCGCTAGATGGCGCC	+
tmp_690-720	KLF13_HUMAN.H10MO.D	-13	0.000236187	0.549135	0.155481	11	CGCCATTGACCACCAGGGGGCGCTATAGCG	AGGGGGGCGTG	+
tmp_690-720	PLAL1_HUMAN.H10MO.D	-13	0.000373088	0.86743	0.169038	10	CGCCATTGACCACCAGGGGGCGCTATAGCG	CGGGGGGCCC	+
tmp_690-720	INSM1_HUMAN.H10MO.C	-10	0.000439257	1.02127	0.169038	12	CGCCATTGACCACCAGGGGGCGCTATAGCG	TGTCAGGGGGCA	+
tmp_690-720	INSM1_MOUSE.H10MO.C	-10	0.000439257	1.02127	0.169038	12	CGCCATTGACCACCAGGGGGCGCTATAGCG	TGTCAGGGGGCA	+
tmp_690-720	KLF8_HUMAN.H10MO.C	-13	0.000440196	1.02346	0.169038	9	CGCCATTGACCACCAGGGGGCGCTATAGCG	CAGGGGGTG	+
tmp_690-720	KLF8_MOUSE.H10MO.C	-13	0.000440196	1.02346	0.169038	9	CGCCATTGACCACCAGGGGGCGCTATAGCG	CAGGGGGTG	+
tmp_690-720	UP00002_1	-10	0.000679335	1.57946	0.240803	17	CGCCATTGACCACCAGGGGGCGCTATAGCG	GAGAAGGGGGCGGGACC	-
tmp_690-720	MA0443.1	-14	0.000812831	1.88983	0.249403	10	CGCCATTGACCACCAGGGGGCGCTATAGCG	AGGGGGCGGA	+
tmp_690-720	TWST1_HUMAN.H10MO.D	-9	0.000865967	2.01337	0.249403	10	CGCCATTGACCACCAGGGGGCGCTATAGCG	CCACCTGGGT	-
tmp_690-720	TWST1_MOUSE.H10MO.D	-9	0.000865967	2.01337	0.249403	10	CGCCATTGACCACCAGGGGGCGCTATAGCG	CCACCTGGGT	-
tmp_690-720	UP00047_2	-2	0.00114525	2.66271	0.310436	17	CGCCATTGACCACCAGGGGGCGCTATAGCG	CTTAAGACCACCATTAC	+
tmp_690-720	UP00102_1	-7	0.00195413	4.54334	0.435854	14	CGCCATTGACCACCAGGGGGCGCTATAGCG	CACCCCCGGGGGGG	+
tmp_690-720	UP00003_1	-11	0.0022539	5.24031	0.435854	15	CGCCATTGACCACCAGGGGGCGCTATAGCG	ATAAGGGCGCGCGAT	+
tmp_690-720	MA0155.1	-10	0.00226702	5.27083	0.435854	12	CGCCATTGACCACCAGGGGGCGCTATAGCG	TGTCAGGGGGCG	+
tmp_690-720	SNAI1_HUMAN.H10MO.C	-12	0.00233622	5.43171	0.435854	8	CGCCATTGACCACCAGGGGGCGCTATAGCG	CCAGGTGG	+
tmp_690-720	SNAI1_MOUSE.H10MO.C	-12	0.00233622	5.43171	0.435854	8	CGCCATTGACCACCAGGGGGCGCTATAGCG	CCAGGTGG	+
tmp_690-720	RARA_HUMAN.H10MO.S	-6	0.00309567	7.19744	0.435854	7	CGCCATTGACCACCAGGGGGCGCTATAGCG	TGACCTC	-
tmp_690-720	RARA_MOUSE.H10MO.S	-6	0.00309567	7.19744	0.435854	7	CGCCATTGACCACCAGGGGGCGCTATAGCG	TGACCTC	-
tmp_690-720	BRAC_HUMAN.H10MO.D	-3	0.00312159	7.25769	0.435854	25	CGCCATTGACCACCAGGGGGCGCTATAGCG	ATTTCACACCTAGGTGTCACTATGT	-
tmp_690-720	BRAC_MOUSE.H10MO.D	-3	0.00312159	7.25769	0.435854	25	CGCCATTGACCACCAGGGGGCGCTATAGCG	ATTTCACACCTAGGTGTCACTATGT	-
tmp_690-720	MA0696.1	-8	0.00337081	7.83713	0.435854	14	CGCCATTGACCACCAGGGGGCGCTATAGCG	CACAGCGGGGGGTC	-
tmp_690-720	ZIC4_HUMAN.H10MO.D	-7	0.0034593	8.04286	0.435854	15	CGCCATTGACCACCAGGGGGCGCTATAGCG	GCACAGCGGGGGGTC	+
tmp_690-720	MA0456.1	-10	0.00347353	8.07597	0.435854	12	CGCCATTGACCACCAGGGGGCGCTATAGCG	CAGCGGGGGGTC	-
tmp_690-720	MA0697.1	-7	0.00362558	8.42949	0.435854	15	CGCCATTGACCACCAGGGGGCGCTATAGCG	GCGCAGCGGGGGGTC	-
tmp_690-720	MA0751.1	-7	0.00379938	8.83355	0.435854	15	CGCCATTGACCACCAGGGGGCGCTATAGCG	GCACAGCGGGGGGTC	-
tmp_690-720	UP00006_1	-7	0.00379938	8.83355	0.435854	15	CGCCATTGACCACCAGGGGGCGCTATAGCG	ACCCCCCCGGGGGGG	-
tmp_690-720	MA0213.1	-16	0.00423475	9.84578	0.435854	8	CGCCATTGACCACCAGGGGGCGCTATAGCG	CTGGCGCC	+
tmp_690-720	MA0138.2	-5	0.00428919	9.97237	0.435854	21	CGCCATTGACCACCAGGGGGCGCTATAGCG	TTCAGCACCATGGACAGCGCC	+
tmp_690-720	MA0450.1	-16	0.00457064	10.6267	0.435854	9	CGCCATTGACCACCAGGGGGCGCTATAGCG	GGGGCGTGA	+
tmp_690-720	TYY2_HUMAN.H10MO.D	2	0.00478846	11.1332	0.435854	9	CGCCATTGACCACCAGGGGGCGCTATAGCG	GCCGCCATTTT	-
tmp_690-720	UP00001_1	-11	0.00479223	11.1419	0.435854	15	CGCCATTGACCACCAGGGGGCGCTATAGCG	ATAAAGGCGCGCGAT	+
tmp_690-720	UP00057_1	-7	0.00479223	11.1419	0.435854	15	CGCCATTGACCACCAGGGGGCGCTATAGCG	ACCCCCCCGGGGGGG	-
tmp_690-720	ZN423_HUMAN.H10MO.D	-8	0.00501804	11.6669	0.435854	15	CGCCATTGACCACCAGGGGGCGCTATAGCG	GGCACCCAAGGGTGC	+
tmp_690-720	ZN423_MOUSE.H10MO.D	-8	0.00501804	11.6669	0.435854	15	CGCCATTGACCACCAGGGGGCGCTATAGCG	GGCACCCAAGGGTGC	+
tmp_690-720	SNAI2_HUMAN.H10MO.C	-12	0.00506674	11.7802	0.435854	7	CGCCATTGACCACCAGGGGGCGCTATAGCG	CCAGGTG	+
tmp_690-720	SNAI2_MOUSE.H10MO.C	-12	0.00506674	11.7802	0.435854	7	CGCCATTGACCACCAGGGGGCGCTATAGCG	CCAGGTG	+
tmp_690-720	ZFX	-10	0.00526422	12.2393	0.435854	12	CGCCATTGACCACCAGGGGGCGCTATAGCG	CGCTAGGCCGCG	+
tmp_690-720	UP00066_1	-1	0.00551106	12.8132	0.435854	17	CGCCATTGACCACCAGGGGGCGCTATAGCG	TCAATTGACCCCTGAAG	-
tmp_690-720	UP00079_2	-1	0.00551106	12.8132	0.435854	17	CGCCATTGACCACCAGGGGGCGCTATAGCG	GCCCTTGACCCCTCGCC	-
tmp_690-720	SCRT2_HUMAN.H10MO.D	-7	0.0055602	12.9275	0.435854	13	CGCCATTGACCACCAGGGGGCGCTATAGCG	ATGCAACAGGTGG	+
tmp_690-720	MA0748.1	3	0.00562527	13.0787	0.435854	8	CGCCATTGACCACCAGGGGGCGCTATAGCG	GTCCGCCATTA	+
tmp_690-720	MA0086.1	-10	0.00566477	13.1706	0.435854	6	CGCCATTGACCACCAGGGGGCGCTATAGCG	CACCTG	-
tmp_690-720	MA0193.1	-9	0.00581374	13.5169	0.435854	7	CGCCATTGACCACCAGGGGGCGCTATAGCG	CTACCAA	+
tmp_690-720	MA0016.1	-3	0.00582226	13.5367	0.435854	10	CGCCATTGACCACCAGGGGGCGCTATAGCG	CCGTGACCCC	-
tmp_690-720	REST_HUMAN.H10MO.A	-5	0.00592574	13.7773	0.435854	22	CGCCATTGACCACCAGGGGGCGCTATAGCG	TTCAGCACCATGGACAGCGCCC	+
tmp_690-720	NR1H4_HUMAN.H10MO.C	1	0.00599181	13.931	0.435854	13	CGCCATTGACCACCAGGGGGCGCTATAGCG	AGGTCATTGACCCT	-
tmp_690-720	NR1H4_MOUSE.H10MO.C	1	0.00599181	13.931	0.435854	13	CGCCATTGACCACCAGGGGGCGCTATAGCG	AGGTCATTGACCCT	-
tmp_690-720	RARG_HUMAN.H10MO.S	-6	0.00622429	14.4715	0.435854	7	CGCCATTGACCACCAGGGGGCGCTATAGCG	TGACCTC	-
tmp_690-720	RARG_MOUSE.H10MO.S	-6	0.00622429	14.4715	0.435854	7	CGCCATTGACCACCAGGGGGCGCTATAGCG	TGACCTC	-
tmp_690-720	MA0017.2	-2	0.00643822	14.9689	0.435854	13	CGCCATTGACCACCAGGGGGCGCTATAGCG	CCCTTGACCTTTG	-
tmp_690-720	GLI2_HUMAN.H10MO.B	-6	0.00659704	15.3381	0.435854	11	CGCCATTGACCACCAGGGGGCGCTATAGCG	AGACCACCCAC	-
tmp_690-720	GLI2_MOUSE.H10MO.B	-6	0.00659704	15.3381	0.435854	11	CGCCATTGACCACCAGGGGGCGCTATAGCG	AGACCACCCAC	-
tmp_690-720	NANOG_HUMAN.H10MO.S	-2	0.00661071	15.3699	0.435854	8	CGCCATTGACCACCAGGGGGCGCTATAGCG	CCATTAAA	-
tmp_690-720	NANOG_MOUSE.H10MO.S	-2	0.00661071	15.3699	0.435854	8	CGCCATTGACCACCAGGGGGCGCTATAGCG	CCATTAAA	-
tmp_690-720	UP00007_1	-10	0.0068966	16.0346	0.435854	14	CGCCATTGACCACCAGGGGGCGCTATAGCG	AATGCGGGGGCGGA	-
tmp_690-720	MA0512.2	1	0.0068966	16.0346	0.435854	13	CGCCATTGACCACCAGGGGGCGCTATAGCG	TGACCTTTGACCCC	-
tmp_690-720	MA0735.1	-8	0.00706581	16.428	0.435854	16	CGCCATTGACCACCAGGGGGCGCTATAGCG	GCTTCGTGGGGGGTCT	-
tmp_690-720	KLF14_HUMAN.H10MO.D	-13	0.00709385	16.4932	0.435854	13	CGCCATTGACCACCAGGGGGCGCTATAGCG	AGGGGGGCGTGGC	+
tmp_690-720	MA0744.1	-7	0.00709385	16.4932	0.435854	13	CGCCATTGACCACCAGGGGGCGCTATAGCG	ATGCAACAGGTGG	+
tmp_690-720	MA0743.1	-7	0.00755027	17.5544	0.452976	15	CGCCATTGACCACCAGGGGGCGCTATAGCG	GAGCAACAGGTGGTT	+
tmp_690-720	MA0855.1	1	0.00756913	17.5982	0.452976	13	CGCCATTGACCACCAGGGGGCGCTATAGCG	TGACCTTTGACCCC	-
tmp_690-720	MA0154.2	-8	0.0077235	17.9571	0.456289	11	CGCCATTGACCACCAGGGGGCGCTATAGCG	GTCCCCAGGGA	+
tmp_690-720	MA0163.1	-9	0.00830256	19.3035	0.483446	14	CGCCATTGACCACCAGGGGGCGCTATAGCG	CCCCCTTGGGCCCC	-
tmp_690-720	MA0461.1	-13	0.00847117	19.6955	0.483446	8	CGCCATTGACCACCAGGGGGCGCTATAGCG	CAGATGGC	+
tmp_690-720	MA0856.1	1	0.00869366	20.2128	0.483446	13	CGCCATTGACCACCAGGGGGCGCTATAGCG	TGACCTTTGACCCC	-
tmp_690-720	PPARA_HUMAN.H10MO.S	-6	0.00870774	20.2455	0.483446	7	CGCCATTGACCACCAGGGGGCGCTATAGCG	TGACCTT	-
tmp_690-720	PPARA_MOUSE.H10MO.S	-6	0.00870774	20.2455	0.483446	7	CGCCATTGACCACCAGGGGGCGCTATAGCG	TGACCTT	-
tmp_690-720	MA0657.1	-10	0.00901512	20.9601	0.494552	18	CGCCATTGACCACCAGGGGGCGCTATAGCG	CAAAAAGGGGCGTGGCAT	-
tmp_690-720	GLI1_HUMAN.H10MO.C	-6	0.00950501	22.0991	0.497726	11	CGCCATTGACCACCAGGGGGCGCTATAGCG	AGACCACCCAG	-
tmp_690-720	GLI1_MOUSE.H10MO.C	-6	0.00950501	22.0991	0.497726	11	CGCCATTGACCACCAGGGGGCGCTATAGCG	AGACCACCCAG	-
tmp_690-720	GLI3_HUMAN.H10MO.B	-6	0.00950501	22.0991	0.497726	11	CGCCATTGACCACCAGGGGGCGCTATAGCG	GGACCACCCAG	-
tmp_690-720	GLI3_MOUSE.H10MO.B	-6	0.00950501	22.0991	0.497726	11	CGCCATTGACCACCAGGGGGCGCTATAGCG	GGACCACCCAG	-
tmp_700-730	CTCF_MOUSE.H10MO.A	4	9.41602e-06	0.0218922	0.0229096	16	CACCAGGGGGCGCTATAGCGCCATTGGCCA	TGGCCACCAGGGGGCGCTGG	+
tmp_700-730	MA0139.1	4	1.69343e-05	0.0393722	0.0229096	15	CACCAGGGGGCGCTATAGCGCCATTGGCCA	TGGCCACCAGGGGGCGCTA	+
tmp_700-730	CTCF	4	1.88843e-05	0.0439061	0.0229096	15	CACCAGGGGGCGCTATAGCGCCATTGGCCA	TGGCCACCAGGGGGCGCTA	+
tmp_700-730	CTCF_HUMAN.H10MO.A	4	2.35098e-05	0.0546603	0.0229096	16	CACCAGGGGGCGCTATAGCGCCATTGGCCA	TGGCCACCAGGGGGCGCTAT	+
tmp_700-730	CTCFL_HUMAN.H10MO.A	4	2.47503e-05	0.0575444	0.0229096	15	CACCAGGGGGCGCTATAGCGCCATTGGCCA	TGGCCACCAGGGGGCGCTA	+
tmp_700-730	KLF13_HUMAN.H10MO.D	-3	0.00013227	0.307528	0.100305	11	CACCAGGGGGCGCTATAGCGCCATTGGCCA	AGGGGGGCGTG	+
tmp_700-730	MA0531.1	1	0.000194669	0.452606	0.100305	14	CACCAGGGGGCGCTATAGCGCCATTGGCCA	CCGCTAGATGGCGCC	+
tmp_700-730	PLAL1_HUMAN.H10MO.D	-3	0.000216323	0.502952	0.100305	10	CACCAGGGGGCGCTATAGCGCCATTGGCCA	CGGGGGGCCC	+
tmp_700-730	INSM1_HUMAN.H10MO.C	0	0.000242648	0.564156	0.100305	12	CACCAGGGGGCGCTATAGCGCCATTGGCCA	TGTCAGGGGGCA	+
tmp_700-730	INSM1_MOUSE.H10MO.C	0	0.000242648	0.564156	0.100305	12	CACCAGGGGGCGCTATAGCGCCATTGGCCA	TGTCAGGGGGCA	+
tmp_700-730	KLF8_HUMAN.H10MO.C	-3	0.000260075	0.604674	0.100305	9	CACCAGGGGGCGCTATAGCGCCATTGGCCA	CAGGGGGTG	+
tmp_700-730	KLF8_MOUSE.H10MO.C	-3	0.000260075	0.604674	0.100305	9	CACCAGGGGGCGCTATAGCGCCATTGGCCA	CAGGGGGTG	+
tmp_700-730	UP00002_1	0	0.000316898	0.736787	0.112819	17	CACCAGGGGGCGCTATAGCGCCATTGGCCA	GAGAAGGGGGCGGGACC	-
tmp_700-730	MA0443.1	-4	0.000476192	1.10715	0.15742	10	CACCAGGGGGCGCTATAGCGCCATTGGCCA	AGGGGGCGGA	+
tmp_700-730	MA0696.1	2	0.000829564	1.92874	0.244847	12	CACCAGGGGGCGCTATAGCGCCATTGGCCA	CACAGCGGGGGGTC	-
tmp_700-730	ZN423_HUMAN.H10MO.D	2	0.000899369	2.09103	0.244847	13	CACCAGGGGGCGCTATAGCGCCATTGGCCA	GGCACCCAAGGGTGC	+
tmp_700-730	ZN423_MOUSE.H10MO.D	2	0.000899369	2.09103	0.244847	13	CACCAGGGGGCGCTATAGCGCCATTGGCCA	GGCACCCAAGGGTGC	+
tmp_700-730	UP00003_1	-1	0.00121755	2.8308	0.313054	15	CACCAGGGGGCGCTATAGCGCCATTGGCCA	ATAAGGGCGCGCGAT	+
tmp_700-730	MA0155.1	0	0.00130256	3.02844	0.313275	12	CACCAGGGGGCGCTATAGCGCCATTGGCCA	TGTCAGGGGGCG	+
tmp_700-730	SNAI1_HUMAN.H10MO.C	-2	0.00142147	3.30492	0.313275	8	CACCAGGGGGCGCTATAGCGCCATTGGCCA	CCAGGTGG	+
tmp_700-730	SNAI1_MOUSE.H10MO.C	-2	0.00142147	3.30492	0.313275	8	CACCAGGGGGCGCTATAGCGCCATTGGCCA	CCAGGTGG	+
tmp_700-730	MA0456.1	0	0.00202017	4.69688	0.424982	12	CACCAGGGGGCGCTATAGCGCCATTGGCCA	CAGCGGGGGGTC	-
tmp_700-730	TWST1_HUMAN.H10MO.D	1	0.0022281	5.18033	0.429665	9	CACCAGGGGGCGCTATAGCGCCATTGGCCA	CCACCTGGGT	-
tmp_700-730	TWST1_MOUSE.H10MO.D	1	0.0022281	5.18033	0.429665	9	CACCAGGGGGCGCTATAGCGCCATTGGCCA	CCACCTGGGT	-
tmp_700-730	MA0697.1	3	0.00254436	5.91564	0.434718	12	CACCAGGGGGCGCTATAGCGCCATTGGCCA	GCGCAGCGGGGGGTC	-
tmp_700-730	MA0213.1	-6	0.00260597	6.05888	0.434718	8	CACCAGGGGGCGCTATAGCGCCATTGGCCA	CTGGCGCC	+
tmp_700-730	UP00001_1	-1	0.00266978	6.20723	0.434718	15	CACCAGGGGGCGCTATAGCGCCATTGGCCA	ATAAAGGCGCGCGAT	+
tmp_700-730	MA0450.1	-6	0.00280462	6.52074	0.434718	9	CACCAGGGGGCGCTATAGCGCCATTGGCCA	GGGGCGTGA	+
tmp_700-730	ZFX	0	0.00310068	7.20909	0.439838	12	CACCAGGGGGCGCTATAGCGCCATTGGCCA	CGCTAGGCCGCG	+
tmp_700-730	SNAI2_HUMAN.H10MO.C	-2	0.00313618	7.29161	0.439838	7	CACCAGGGGGCGCTATAGCGCCATTGGCCA	CCAGGTG	+
tmp_700-730	SNAI2_MOUSE.H10MO.C	-2	0.00313618	7.29161	0.439838	7	CACCAGGGGGCGCTATAGCGCCATTGGCCA	CCAGGTG	+
tmp_700-730	ZIC4_HUMAN.H10MO.D	3	0.00355379	8.26255	0.472553	12	CACCAGGGGGCGCTATAGCGCCATTGGCCA	GCACAGCGGGGGGTC	+
tmp_700-730	MA0086.1	0	0.0036233	8.42418	0.472553	6	CACCAGGGGGCGCTATAGCGCCATTGGCCA	CACCTG	-
tmp_700-730	UP00007_1	0	0.00398206	9.2583	0.472553	14	CACCAGGGGGCGCTATAGCGCCATTGGCCA	AATGCGGGGGCGGA	-
tmp_700-730	KLF14_HUMAN.H10MO.D	-3	0.0041596	9.67106	0.48128	13	CACCAGGGGGCGCTATAGCGCCATTGGCCA	AGGGGGGCGTGGC	+
tmp_700-730	MA0751.1	3	0.00449456	10.4498	0.483755	12	CACCAGGGGGCGCTATAGCGCCATTGGCCA	GCACAGCGGGGGGTC	-
tmp_700-730	MA0657.1	0	0.00471571	10.964	0.48694	18	CACCAGGGGGCGCTATAGCGCCATTGGCCA	CAAAAAGGGGCGTGGCAT	-
tmp_700-730	UP00100_2	-6	0.00473458	11.0079	0.48694	17	CACCAGGGGGCGCTATAGCGCCATTGGCCA	GCGGCGATATCGCAGCG	+
tmp_710-740	MA0139.1	-14	2.39985e-07	0.000557966	0.000393977	16	CGCTATAGCGCCATTGGCCACCAGGGGGCG	TGGCCACCAGGGGGCGCTA	+
tmp_710-740	CTCF_MOUSE.H10MO.A	-14	2.49592e-07	0.000580301	0.000393977	16	CGCTATAGCGCCATTGGCCACCAGGGGGCG	TGGCCACCAGGGGGCGCTGG	+
tmp_710-740	CTCF	-14	2.56214e-07	0.000595698	0.000393977	16	CGCTATAGCGCCATTGGCCACCAGGGGGCG	TGGCCACCAGGGGGCGCTA	+
tmp_710-740	CTCFL_HUMAN.H10MO.A	-14	5.92267e-07	0.00137702	0.000683042	16	CGCTATAGCGCCATTGGCCACCAGGGGGCG	TGGCCACCAGGGGGCGCTA	+
tmp_710-740	CTCF_HUMAN.H10MO.A	-14	2.01389e-06	0.00468229	0.00185804	16	CGCTATAGCGCCATTGGCCACCAGGGGGCG	TGGCCACCAGGGGGCGCTAT	+
tmp_710-740	INSM1_HUMAN.H10MO.C	-18	0.000123619	0.287415	0.0814662	12	CGCTATAGCGCCATTGGCCACCAGGGGGCG	TGTCAGGGGGCA	+
tmp_710-740	INSM1_MOUSE.H10MO.C	-18	0.000123619	0.287415	0.0814662	12	CGCTATAGCGCCATTGGCCACCAGGGGGCG	TGTCAGGGGGCA	+
tmp_710-740	KLF13_HUMAN.H10MO.D	-21	0.000173941	0.404413	0.0857906	9	CGCTATAGCGCCATTGGCCACCAGGGGGCG	AGGGGGGCGTG	+
tmp_710-740	MA0443.1	-22	0.000178832	0.415784	0.0857906	8	CGCTATAGCGCCATTGGCCACCAGGGGGCG	AGGGGGCGGA	+
tmp_710-740	KLF8_HUMAN.H10MO.C	-21	0.00020457	0.475626	0.0857906	9	CGCTATAGCGCCATTGGCCACCAGGGGGCG	CAGGGGGTG	+
tmp_710-740	KLF8_MOUSE.H10MO.C	-21	0.00020457	0.475626	0.0857906	9	CGCTATAGCGCCATTGGCCACCAGGGGGCG	CAGGGGGTG	+
tmp_710-740	TWST1_HUMAN.H10MO.D	-17	0.000379249	0.881753	0.134577	10	CGCTATAGCGCCATTGGCCACCAGGGGGCG	CCACCTGGGT	-
tmp_710-740	TWST1_MOUSE.H10MO.D	-17	0.000379249	0.881753	0.134577	10	CGCTATAGCGCCATTGGCCACCAGGGGGCG	CCACCTGGGT	-
tmp_710-740	UP00002_1	-18	0.000474358	1.10288	0.156303	12	CGCTATAGCGCCATTGGCCACCAGGGGGCG	GAGAAGGGGGCGGGACC	-
tmp_710-740	MA0531.1	-17	0.00053613	1.2465	0.158226	13	CGCTATAGCGCCATTGGCCACCAGGGGGCG	CCGCTAGATGGCGCC	+
tmp_710-740	UP00102_1	-16	0.000602743	1.40138	0.158226	14	CGCTATAGCGCCATTGGCCACCAGGGGGCG	CCCCCCCGGGGGTG	-
tmp_710-740	SNAI1_HUMAN.H10MO.C	-20	0.000617392	1.43544	0.158226	8	CGCTATAGCGCCATTGGCCACCAGGGGGCG	CCAGGTGG	+
tmp_710-740	SNAI1_MOUSE.H10MO.C	-20	0.000617392	1.43544	0.158226	8	CGCTATAGCGCCATTGGCCACCAGGGGGCG	CCAGGTGG	+
tmp_710-740	MA0155.1	-18	0.000738501	1.71701	0.179303	12	CGCTATAGCGCCATTGGCCACCAGGGGGCG	TGTCAGGGGGCG	+
tmp_710-740	PLAL1_HUMAN.H10MO.D	-21	0.000834356	1.93988	0.192447	9	CGCTATAGCGCCATTGGCCACCAGGGGGCG	CGGGGGGCCC	+
tmp_710-740	KLF14_HUMAN.H10MO.D	-21	0.0010211	2.37405	0.194514	9	CGCTATAGCGCCATTGGCCACCAGGGGGCG	AGGGGGGCGTGGC	+
tmp_710-740	UP00006_1	-15	0.00107692	2.50385	0.194514	15	CGCTATAGCGCCATTGGCCACCAGGGGGCG	ACCCCCCCGGGGGGG	-
tmp_710-740	MA0696.1	-16	0.00110589	2.5712	0.194514	14	CGCTATAGCGCCATTGGCCACCAGGGGGCG	CACAGCGGGGGGTC	-
tmp_710-740	ZIC4_HUMAN.H10MO.D	-15	0.00119634	2.7815	0.194514	15	CGCTATAGCGCCATTGGCCACCAGGGGGCG	GCACAGCGGGGGGTC	+
tmp_710-740	UP00057_1	-15	0.00132825	3.08817	0.199331	15	CGCTATAGCGCCATTGGCCACCAGGGGGCG	ACCCCCCCGGGGGGG	-
tmp_710-740	MA0697.1	-15	0.00139926	3.25328	0.199331	15	CGCTATAGCGCCATTGGCCACCAGGGGGCG	GCGCAGCGGGGGGTC	-
tmp_710-740	SNAI2_HUMAN.H10MO.C	-20	0.00145715	3.38788	0.199331	7	CGCTATAGCGCCATTGGCCACCAGGGGGCG	CCAGGTG	+
tmp_710-740	SNAI2_MOUSE.H10MO.C	-20	0.00145715	3.38788	0.199331	7	CGCTATAGCGCCATTGGCCACCAGGGGGCG	CCAGGTG	+
tmp_710-740	MA0154.2	-16	0.00146915	3.41577	0.199331	11	CGCTATAGCGCCATTGGCCACCAGGGGGCG	GTCCCCAGGGA	+
tmp_710-740	MA0657.1	-18	0.00156354	3.63524	0.200911	12	CGCTATAGCGCCATTGGCCACCAGGGGGCG	CAAAAAGGGGCGTGGCAT	-
tmp_710-740	MA0456.1	-18	0.0015679	3.64536	0.200911	12	CGCTATAGCGCCATTGGCCACCAGGGGGCG	CAGCGGGGGGTC	-
tmp_710-740	MA0751.1	-15	0.00200685	4.66592	0.243541	15	CGCTATAGCGCCATTGGCCACCAGGGGGCG	GCACAGCGGGGGGTC	-
tmp_710-740	ZFX	-18	0.00207825	4.83194	0.243541	12	CGCTATAGCGCCATTGGCCACCAGGGGGCG	CGCTAGGCCGCG	+
tmp_710-740	COE1_MOUSE.H10MO.C	-15	0.00220355	5.12325	0.247929	13	CGCTATAGCGCCATTGGCCACCAGGGGGCG	AGTCCCCAGGGAC	-
tmp_710-740	UP00007_1	-18	0.00233093	5.4194	0.24882	12	CGCTATAGCGCCATTGGCCACCAGGGGGCG	AATGCGGGGGCGGA	-
tmp_710-740	MA0741.1	-23	0.00234927	5.46205	0.24882	7	CGCTATAGCGCCATTGGCCACCAGGGGGCG	GGGGGCGTGGC	-
tmp_710-740	MA0461.1	-21	0.00237328	5.51786	0.24882	8	CGCTATAGCGCCATTGGCCACCAGGGGGCG	CAGATGGC	+
tmp_710-740	SCRT2_HUMAN.H10MO.D	-15	0.00245323	5.70375	0.251486	13	CGCTATAGCGCCATTGGCCACCAGGGGGCG	ATGCAACAGGTGG	+
tmp_710-740	MA0086.1	-18	0.00259446	6.03212	0.254785	6	CGCTATAGCGCCATTGGCCACCAGGGGGCG	CACCTG	-
tmp_710-740	MA0740.1	-21	0.00286864	6.66958	0.263004	9	CGCTATAGCGCCATTGGCCACCAGGGGGCG	AAGGGGGCGTGGCC	-
tmp_710-740	KLF6_HUMAN.H10MO.D	-23	0.00290765	6.76029	0.263004	7	CGCTATAGCGCCATTGGCCACCAGGGGGCG	GGGGGCGG	+
tmp_710-740	KLF6_MOUSE.H10MO.D	-23	0.00290765	6.76029	0.263004	7	CGCTATAGCGCCATTGGCCACCAGGGGGCG	GGGGGCGG	+
tmp_710-740	MA0450.1	-24	0.00330886	7.6931	0.273436	6	CGCTATAGCGCCATTGGCCACCAGGGGGCG	GGGGCGTGA	+
tmp_710-740	MA0743.1	-15	0.00331935	7.7175	0.273436	15	CGCTATAGCGCCATTGGCCACCAGGGGGCG	GAGCAACAGGTGGTT	+
tmp_710-740	ZN423_HUMAN.H10MO.D	-16	0.00331935	7.7175	0.273436	14	CGCTATAGCGCCATTGGCCACCAGGGGGCG	GGCACCCAAGGGTGC	+
tmp_710-740	ZN423_MOUSE.H10MO.D	-16	0.00331935	7.7175	0.273436	14	CGCTATAGCGCCATTGGCCACCAGGGGGCG	GGCACCCAAGGGTGC	+
tmp_710-740	MA0744.1	-15	0.00355407	8.26321	0.284929	13	CGCTATAGCGCCATTGGCCACCAGGGGGCG	ATGCAACAGGTGG	+
tmp_710-740	UP00047_2	-10	0.00358241	8.32911	0.284929	17	CGCTATAGCGCCATTGGCCACCAGGGGGCG	CTTAAGACCACCATTAC	+
tmp_710-740	SCRT1_HUMAN.H10MO.D	-17	0.00374498	8.70708	0.292811	13	CGCTATAGCGCCATTGGCCACCAGGGGGCG	GCAACAGGTGGTT	+
tmp_710-740	MA0193.1	-17	0.00408401	9.49531	0.313996	7	CGCTATAGCGCCATTGGCCACCAGGGGGCG	CTACCAA	+
tmp_710-740	SP1_HUMAN.H10MO.S	-23	0.00518935	12.0652	0.364819	7	CGCTATAGCGCCATTGGCCACCAGGGGGCG	GGGGGCGGGGC	+
tmp_710-740	SP1_MOUSE.H10MO.S	-23	0.00518935	12.0652	0.364819	7	CGCTATAGCGCCATTGGCCACCAGGGGGCG	GGGGGCGGGGC	+
tmp_710-740	AP2B_HUMAN.H10MO.B	-19	0.00521953	12.1354	0.364819	10	CGCTATAGCGCCATTGGCCACCAGGGGGCG	GCCCGGGGGC	+
tmp_710-740	AP2B_MOUSE.H10MO.B	-19	0.00521953	12.1354	0.364819	10	CGCTATAGCGCCATTGGCCACCAGGGGGCG	GCCCGGGGGC	+
tmp_710-740	MA0833.1	-3	0.00565943	13.1582	0.37645	13	CGCTATAGCGCCATTGGCCACCAGGGGGCG	TATTGCATCATCC	-
tmp_710-740	EGR1_HUMAN.H10MO.S	-20	0.00579396	13.471	0.37645	10	CGCTATAGCGCCATTGGCCACCAGGGGGCG	TGCGGGGGCGG	+
tmp_710-740	EGR1_MOUSE.H10MO.A	-20	0.00579396	13.471	0.37645	10	CGCTATAGCGCCATTGGCCACCAGGGGGCG	TGCGGGGGCGG	+
tmp_710-740	EGR2_HUMAN.H10MO.C	-20	0.00579396	13.471	0.37645	10	CGCTATAGCGCCATTGGCCACCAGGGGGCG	GGCGTGGGCGG	+
tmp_710-740	EGR2_MOUSE.H10MO.C	-20	0.00579396	13.471	0.37645	10	CGCTATAGCGCCATTGGCCACCAGGGGGCG	GGCGTGGGCGG	+
tmp_710-740	MA0163.1	-8	0.00611513	14.2177	0.391798	14	CGCTATAGCGCCATTGGCCACCAGGGGGCG	CCCCCTTGGGCCCC	-
tmp_710-740	MA0753.1	-21	0.00620375	14.4237	0.392032	9	CGCTATAGCGCCATTGGCCACCAGGGGGCG	GTGGGGGGGG	-
tmp_710-740	MA0685.1	-20	0.00680916	15.8313	0.41984	10	CGCTATAGCGCCATTGGCCACCAGGGGGCG	AAAGGGGGCGTGGCTTA	-
tmp_710-740	HTF4_HUMAN.H10MO.B	-18	0.00682583	15.8701	0.41984	11	CGCTATAGCGCCATTGGCCACCAGGGGGCG	CGCCAGGTGTG	+
tmp_710-740	COE1_HUMAN.H10MO.A	-15	0.00756104	17.5794	0.449877	15	CGCTATAGCGCCATTGGCCACCAGGGGGCG	AGTCCCCTGGGACTT	-
tmp_710-740	MA0747.1	-22	0.00757463	17.611	0.449877	8	CGCTATAGCGCCATTGGCCACCAGGGGGCG	AGTGGGCGTGGC	-
tmp_710-740	MA0079.3	-23	0.00760674	17.6857	0.449877	7	CGCTATAGCGCCATTGGCCACCAGGGGGCG	GGGGGCGGGGC	-
tmp_720-750	CTCF_MOUSE.H10MO.A	-4	5.19189e-09	1.20711e-05	1.59578e-05	20	CCATTGGCCACCAGGGGGCGCTATAGCGCA	TGGCCACCAGGGGGCGCTGG	+
tmp_720-750	MA0139.1	-4	8.49135e-09	1.97424e-05	1.59578e-05	19	CCATTGGCCACCAGGGGGCGCTATAGCGCA	TGGCCACCAGGGGGCGCTA	+
tmp_720-750	CTCF	-4	1.0521e-08	2.44613e-05	1.59578e-05	19	CCATTGGCCACCAGGGGGCGCTATAGCGCA	TGGCCACCAGGGGGCGCTA	+
tmp_720-750	CTCFL_HUMAN.H10MO.A	-4	3.00936e-08	6.99676e-05	3.42334e-05	19	CCATTGGCCACCAGGGGGCGCTATAGCGCA	TGGCCACCAGGGGGCGCTA	+
tmp_720-750	CTCF_HUMAN.H10MO.A	-4	4.02012e-08	9.34678e-05	3.65852e-05	20	CCATTGGCCACCAGGGGGCGCTATAGCGCA	TGGCCACCAGGGGGCGCTAT	+
tmp_720-750	MA0531.1	-7	4.4228e-05	0.10283	0.0335415	15	CCATTGGCCACCAGGGGGCGCTATAGCGCA	CCGCTAGATGGCGCC	+
tmp_720-750	KLF13_HUMAN.H10MO.D	-11	6.16351e-05	0.143302	0.0400651	11	CCATTGGCCACCAGGGGGCGCTATAGCGCA	AGGGGGGCGTG	+
tmp_720-750	UP00002_1	-8	0.000102078	0.237332	0.0528996	17	CCATTGGCCACCAGGGGGCGCTATAGCGCA	GAGAAGGGGGCGGGACC	-
tmp_720-750	PLAL1_HUMAN.H10MO.D	-11	0.000127778	0.297084	0.0528996	10	CCATTGGCCACCAGGGGGCGCTATAGCGCA	CGGGGGGCCC	+
tmp_720-750	INSM1_HUMAN.H10MO.C	-8	0.000127882	0.297325	0.0528996	12	CCATTGGCCACCAGGGGGCGCTATAGCGCA	TGTCAGGGGGCA	+
tmp_720-750	INSM1_MOUSE.H10MO.C	-8	0.000127882	0.297325	0.0528996	12	CCATTGGCCACCAGGGGGCGCTATAGCGCA	TGTCAGGGGGCA	+
tmp_720-750	KLF8_HUMAN.H10MO.C	-11	0.000197449	0.459068	0.069111	9	CCATTGGCCACCAGGGGGCGCTATAGCGCA	CAGGGGGTG	+
tmp_720-750	KLF8_MOUSE.H10MO.C	-11	0.000197449	0.459068	0.069111	9	CCATTGGCCACCAGGGGGCGCTATAGCGCA	CAGGGGGTG	+
tmp_720-750	MA0443.1	-12	0.000304981	0.709081	0.0991245	10	CCATTGGCCACCAGGGGGCGCTATAGCGCA	AGGGGGCGGA	+
tmp_720-750	TWST1_HUMAN.H10MO.D	-7	0.000370785	0.862075	0.105448	10	CCATTGGCCACCAGGGGGCGCTATAGCGCA	CCACCTGGGT	-
tmp_720-750	TWST1_MOUSE.H10MO.D	-7	0.000370785	0.862075	0.105448	10	CCATTGGCCACCAGGGGGCGCTATAGCGCA	CCACCTGGGT	-
tmp_720-750	ZN423_HUMAN.H10MO.D	-6	0.000448723	1.04328	0.113434	15	CCATTGGCCACCAGGGGGCGCTATAGCGCA	GGCACCCAAGGGTGC	+
tmp_720-750	ZN423_MOUSE.H10MO.D	-6	0.000448723	1.04328	0.113434	15	CCATTGGCCACCAGGGGGCGCTATAGCGCA	GGCACCCAAGGGTGC	+
tmp_720-750	SNAI1_HUMAN.H10MO.C	-10	0.000557422	1.29601	0.126821	8	CCATTGGCCACCAGGGGGCGCTATAGCGCA	CCAGGTGG	+
tmp_720-750	SNAI1_MOUSE.H10MO.C	-10	0.000557422	1.29601	0.126821	8	CCATTGGCCACCAGGGGGCGCTATAGCGCA	CCAGGTGG	+
tmp_720-750	UP00003_1	-9	0.000617501	1.43569	0.130666	15	CCATTGGCCACCAGGGGGCGCTATAGCGCA	ATAAGGGCGCGCGAT	+
tmp_720-750	UP00102_1	-6	0.000631755	1.46883	0.130666	14	CCATTGGCCACCAGGGGGCGCTATAGCGCA	CCCCCCCGGGGGTG	-
tmp_720-750	MA0155.1	-8	0.000725404	1.68656	0.143512	12	CCATTGGCCACCAGGGGGCGCTATAGCGCA	TGTCAGGGGGCG	+
tmp_720-750	MA0735.1	-6	0.00094954	2.20768	0.164742	16	CCATTGGCCACCAGGGGGCGCTATAGCGCA	GCTTCGTGGGGGGTCT	-
tmp_720-750	UP00006_1	-5	0.00109475	2.5453	0.164808	15	CCATTGGCCACCAGGGGGCGCTATAGCGCA	ACCCCCCCGGGGGGG	-
tmp_720-750	MA0696.1	-6	0.00113567	2.64043	0.164808	14	CCATTGGCCACCAGGGGGCGCTATAGCGCA	CACAGCGGGGGGTC	-
tmp_720-750	ZIC4_HUMAN.H10MO.D	-5	0.00121274	2.81962	0.164808	15	CCATTGGCCACCAGGGGGCGCTATAGCGCA	GCACAGCGGGGGGTC	+
tmp_720-750	SNAI2_HUMAN.H10MO.C	-10	0.00127424	2.9626	0.164808	7	CCATTGGCCACCAGGGGGCGCTATAGCGCA	CCAGGTG	+
tmp_720-750	SNAI2_MOUSE.H10MO.C	-10	0.00127424	2.9626	0.164808	7	CCATTGGCCACCAGGGGGCGCTATAGCGCA	CCAGGTG	+
tmp_720-750	UP00001_1	-9	0.00134272	3.12183	0.164808	15	CCATTGGCCACCAGGGGGCGCTATAGCGCA	ATAAAGGCGCGCGAT	+
tmp_720-750	UP00057_1	-5	0.00134272	3.12183	0.164808	15	CCATTGGCCACCAGGGGGCGCTATAGCGCA	ACCCCCCCGGGGGGG	-
tmp_720-750	MA0154.2	-6	0.00139589	3.24545	0.164808	11	CCATTGGCCACCAGGGGGCGCTATAGCGCA	GTCCCCAGGGA	+
tmp_720-750	MA0697.1	-5	0.00141256	3.28421	0.164808	15	CCATTGGCCACCAGGGGGCGCTATAGCGCA	GCGCAGCGGGGGGTC	-
tmp_720-750	MA0456.1	-8	0.00150869	3.5077	0.171623	12	CCATTGGCCACCAGGGGGCGCTATAGCGCA	CAGCGGGGGGTC	-
tmp_720-750	MA0657.1	-8	0.00159007	3.69691	0.176469	18	CCATTGGCCACCAGGGGGCGCTATAGCGCA	CAAAAAGGGGCGTGGCAT	-
tmp_720-750	KLF14_HUMAN.H10MO.D	-11	0.00164663	3.82842	0.178395	13	CCATTGGCCACCAGGGGGCGCTATAGCGCA	AGGGGGGCGTGGC	+
tmp_720-750	ZFX	-8	0.00198486	4.61479	0.199656	12	CCATTGGCCACCAGGGGGCGCTATAGCGCA	CGCTAGGCCGCG	+
tmp_720-750	MA0751.1	-5	0.00200694	4.66613	0.199656	15	CCATTGGCCACCAGGGGGCGCTATAGCGCA	GCACAGCGGGGGGTC	-
tmp_720-750	MA0461.1	-11	0.00205604	4.78029	0.199656	8	CCATTGGCCACCAGGGGGCGCTATAGCGCA	CAGATGGC	+
tmp_720-750	COE1_MOUSE.H10MO.C	-5	0.0021436	4.98388	0.199656	13	CCATTGGCCACCAGGGGGCGCTATAGCGCA	AGTCCCCAGGGAC	-
tmp_720-750	MA0086.1	-8	0.00219347	5.09981	0.199656	6	CCATTGGCCACCAGGGGGCGCTATAGCGCA	CACCTG	-
tmp_720-750	UP00007_1	-8	0.00222195	5.16603	0.199656	14	CCATTGGCCACCAGGGGGCGCTATAGCGCA	AATGCGGGGGCGGA	-
tmp_720-750	MA0450.1	-14	0.00228165	5.30484	0.199656	9	CCATTGGCCACCAGGGGGCGCTATAGCGCA	GGGGCGTGA	+
tmp_720-750	SCRT2_HUMAN.H10MO.D	-5	0.00237964	5.53267	0.204302	13	CCATTGGCCACCAGGGGGCGCTATAGCGCA	ATGCAACAGGTGG	+
tmp_720-750	MA0213.1	-14	0.00285362	6.63466	0.232253	8	CCATTGGCCACCAGGGGGCGCTATAGCGCA	CTGGCGCC	+
tmp_720-750	MA0163.1	-7	0.00285834	6.64563	0.232253	14	CCATTGGCCACCAGGGGGCGCTATAGCGCA	CCCCCTTGGGCCCC	-
tmp_720-750	MA0743.1	-5	0.00327725	7.61961	0.26068	15	CCATTGGCCACCAGGGGGCGCTATAGCGCA	GAGCAACAGGTGGTT	+
tmp_720-750	MA0744.1	-5	0.00341402	7.93759	0.26068	13	CCATTGGCCACCAGGGGGCGCTATAGCGCA	ATGCAACAGGTGG	+
tmp_720-750	MA0193.1	-7	0.00347686	8.08371	0.26068	7	CCATTGGCCACCAGGGGGCGCTATAGCGCA	CTACCAA	+
tmp_720-750	MA0740.1	-11	0.00348762	8.10872	0.26068	14	CCATTGGCCACCAGGGGGCGCTATAGCGCA	AAGGGGGCGTGGCC	-
tmp_720-750	UP00047_2	0	0.00353683	8.22314	0.26068	17	CCATTGGCCACCAGGGGGCGCTATAGCGCA	CTTAAGACCACCATTAC	+
tmp_720-750	SCRT1_HUMAN.H10MO.D	-7	0.00359254	8.35266	0.26068	13	CCATTGGCCACCAGGGGGCGCTATAGCGCA	GCAACAGGTGGTT	+
tmp_720-750	MA0116.1	-6	0.00360922	8.39143	0.26068	15	CCATTGGCCACCAGGGGGCGCTATAGCGCA	GGCACCCAGGGGTGC	+
tmp_720-750	MA0753.1	-11	0.00419641	9.75666	0.296817	10	CCATTGGCCACCAGGGGGCGCTATAGCGCA	GTGGGGGGGG	-
tmp_720-750	MA0138.2	-3	0.00435524	10.1259	0.296817	21	CCATTGGCCACCAGGGGGCGCTATAGCGCA	TTCAGCACCATGGACAGCGCC	+
tmp_720-750	REST_HUMAN.H10MO.A	-3	0.00462825	10.7607	0.305398	22	CCATTGGCCACCAGGGGGCGCTATAGCGCA	TTCAGCACCATGGACAGCGCCC	+
tmp_720-750	AP2B_HUMAN.H10MO.B	-9	0.00469817	10.9232	0.305398	10	CCATTGGCCACCAGGGGGCGCTATAGCGCA	GCCCGGGGGC	+
tmp_720-750	AP2B_MOUSE.H10MO.B	-9	0.00469817	10.9232	0.305398	10	CCATTGGCCACCAGGGGGCGCTATAGCGCA	GCCCGGGGGC	+
tmp_720-750	KLF6_HUMAN.H10MO.D	-13	0.00506884	11.7851	0.320341	8	CCATTGGCCACCAGGGGGCGCTATAGCGCA	GGGGGCGG	+
tmp_720-750	KLF6_MOUSE.H10MO.D	-13	0.00506884	11.7851	0.320341	8	CCATTGGCCACCAGGGGGCGCTATAGCGCA	GGGGGCGG	+
tmp_720-750	UP00070_2	-5	0.00531056	12.347	0.322192	17	CCATTGGCCACCAGGGGGCGCTATAGCGCA	TGCGCATAGGGGAGGAG	+
tmp_720-750	MA0741.1	-13	0.00559151	13.0003	0.334774	11	CCATTGGCCACCAGGGGGCGCTATAGCGCA	GGGGGCGTGGC	-
tmp_720-750	EGR1_HUMAN.H10MO.S	-10	0.00589721	13.711	0.344023	11	CCATTGGCCACCAGGGGGCGCTATAGCGCA	TGCGGGGGCGG	+
tmp_720-750	EGR1_MOUSE.H10MO.A	-10	0.00589721	13.711	0.344023	11	CCATTGGCCACCAGGGGGCGCTATAGCGCA	TGCGGGGGCGG	+
tmp_720-750	HTF4_HUMAN.H10MO.B	-8	0.00621852	14.4581	0.355148	11	CCATTGGCCACCAGGGGGCGCTATAGCGCA	CGCCAGGTGTG	+
tmp_720-750	UP00022_2	-6	0.00634248	14.7463	0.355148	17	CCATTGGCCACCAGGGGGCGCTATAGCGCA	ACTTCCGGGGGGAATTT	-
tmp_720-750	PLAG1_HUMAN.H10MO.S	-10	0.00654662	15.2209	0.355148	13	CCATTGGCCACCAGGGGGCGCTATAGCGCA	AGAGGGGGCTCTA	+
tmp_720-750	PLAG1_MOUSE.H10MO.S	-10	0.00654662	15.2209	0.355148	13	CCATTGGCCACCAGGGGGCGCTATAGCGCA	AGAGGGGGCTCTA	+
tmp_720-750	EGR2_HUMAN.H10MO.C	-10	0.0065562	15.2432	0.355148	11	CCATTGGCCACCAGGGGGCGCTATAGCGCA	GGCGTGGGCGG	+
tmp_720-750	EGR2_MOUSE.H10MO.C	-10	0.0065562	15.2432	0.355148	11	CCATTGGCCACCAGGGGGCGCTATAGCGCA	GGCGTGGGCGG	+
tmp_720-750	ZN740_HUMAN.H10MO.D	-10	0.00687651	15.9879	0.368117	14	CCATTGGCCACCAGGGGGCGCTATAGCGCA	GGGGGGGGGGTGGG	+
tmp_720-750	COE1_HUMAN.H10MO.A	-5	0.0073169	17.0118	0.382687	15	CCATTGGCCACCAGGGGGCGCTATAGCGCA	AGTCCCCTGGGACTT	-
tmp_720-750	AP2C_MOUSE.H10MO.A	-7	0.00751086	17.4627	0.388368	9	CCATTGGCCACCAGGGGGCGCTATAGCGCA	GCCCCAGGC	-
tmp_720-750	MA0016.1	-13	0.00773571	17.9855	0.3955	10	CCATTGGCCACCAGGGGGCGCTATAGCGCA	GGGGTCACGG	+
tmp_720-750	MA0506.1	-19	0.00897116	20.8579	0.448583	11	CCATTGGCCACCAGGGGGCGCTATAGCGCA	GCGCCTGCGCA	+
tmp_720-750	MA0145.2	0	0.00912191	21.2084	0.451164	14	CCATTGGCCACCAGGGGGCGCTATAGCGCA	CCAGTTCAAACCAG	+
tmp_720-750	AP2A_MOUSE.H10MO.A	-9	0.0094351	21.9366	0.45155	9	CCATTGGCCACCAGGGGGCGCTATAGCGCA	GCCTGAGGC	+
tmp_720-750	MESP1_HUMAN.H10MO.D	-4	0.00944673	21.9636	0.45155	11	CCATTGGCCACCAGGGGGCGCTATAGCGCA	TCCACACCTGC	-
tmp_720-750	MA0145.1	0	0.00955707	22.2202	0.45155	14	CCATTGGCCACCAGGGGGCGCTATAGCGCA	CCAGTTCAAACCAG	+
tmp_720-750	MA0736.1	-7	0.00955707	22.2202	0.45155	14	CCATTGGCCACCAGGGGGCGCTATAGCGCA	CTTCGCGGGGGGTC	-
tmp_720-750	MXI1_MOUSE.H10MO.C	-7	0.00962589	22.3802	0.45155	15	CCATTGGCCACCAGGGGGCGCTATAGCGCA	GCACGTGGCGGCGGG	+
tmp_720-750	UP00272_1	-6	0.0102701	23.8781	0.476855	20	CCATTGGCCACCAGGGGGCGCTATAGCGCA	CGATTAGGGTGGCGTTACGT	-
tmp_720-750	MA0750.1	-10	0.0104442	24.2828	0.480038	12	CCATTGGCCACCAGGGGGCGCTATAGCGCA	TCGGTGGTCGCC	-
tmp_720-750	MA0747.1	-12	0.0109713	25.5083	0.494281	12	CCATTGGCCACCAGGGGGCGCTATAGCGCA	AGTGGGCGTGGC	-
tmp_720-750	UP00284_1	-3	0.0111242	25.8639	0.496257	20	CCATTGGCCACCAGGGGGCGCTATAGCGCA	CTATGAAATAGGGGTAGGTA	+
tmp_730-760	INSM1_HUMAN.H10MO.C	2	1.11135e-05	0.0258389	0.0253683	10	CCAGGGGGCGCTATAGCGCAGTTCCGATAT	TGTCAGGGGGCA	+
tmp_730-760	INSM1_MOUSE.H10MO.C	2	1.11135e-05	0.0258389	0.0253683	10	CCAGGGGGCGCTATAGCGCAGTTCCGATAT	TGTCAGGGGGCA	+
tmp_730-760	KLF13_HUMAN.H10MO.D	-1	2.53237e-05	0.0588777	0.0385369	11	CCAGGGGGCGCTATAGCGCAGTTCCGATAT	AGGGGGGCGTG	+
tmp_730-760	PLAL1_HUMAN.H10MO.D	-1	6.80536e-05	0.158225	0.0607318	10	CCAGGGGGCGCTATAGCGCAGTTCCGATAT	CGGGGGGCCC	+
tmp_730-760	MA0155.1	2	6.91145e-05	0.160691	0.0607318	10	CCAGGGGGCGCTATAGCGCAGTTCCGATAT	TGTCAGGGGGCG	+
tmp_730-760	UP00002_1	2	7.98173e-05	0.185575	0.0607318	15	CCAGGGGGCGCTATAGCGCAGTTCCGATAT	GAGAAGGGGGCGGGACC	-
tmp_730-760	CTCF_MOUSE.H10MO.A	6	0.000110773	0.257546	0.0622742	14	CCAGGGGGCGCTATAGCGCAGTTCCGATAT	TGGCCACCAGGGGGCGCTGG	+
tmp_730-760	KLF8_HUMAN.H10MO.C	-1	0.000122767	0.285433	0.0622742	9	CCAGGGGGCGCTATAGCGCAGTTCCGATAT	CAGGGGGTG	+
tmp_730-760	KLF8_MOUSE.H10MO.C	-1	0.000122767	0.285433	0.0622742	9	CCAGGGGGCGCTATAGCGCAGTTCCGATAT	CAGGGGGTG	+
tmp_730-760	MA0443.1	-2	0.00016748	0.389391	0.0764598	10	CCAGGGGGCGCTATAGCGCAGTTCCGATAT	AGGGGGCGGA	+
tmp_730-760	MA0531.1	3	0.000283593	0.659353	0.111035	12	CCAGGGGGCGCTATAGCGCAGTTCCGATAT	CCGCTAGATGGCGCC	+
tmp_730-760	UP00003_1	1	0.000338864	0.787858	0.111035	14	CCAGGGGGCGCTATAGCGCAGTTCCGATAT	ATAAGGGCGCGCGAT	+
tmp_730-760	CTCF_HUMAN.H10MO.A	6	0.000352201	0.818867	0.111035	14	CCAGGGGGCGCTATAGCGCAGTTCCGATAT	TGGCCACCAGGGGGCGCTAT	+
tmp_730-760	MA0139.1	6	0.000388474	0.903203	0.111035	13	CCAGGGGGCGCTATAGCGCAGTTCCGATAT	TGGCCACCAGGGGGCGCTA	+
tmp_730-760	SNAI1_HUMAN.H10MO.C	0	0.000389145	0.904763	0.111035	8	CCAGGGGGCGCTATAGCGCAGTTCCGATAT	CCAGGTGG	+
tmp_730-760	SNAI1_MOUSE.H10MO.C	0	0.000389145	0.904763	0.111035	8	CCAGGGGGCGCTATAGCGCAGTTCCGATAT	CCAGGTGG	+
tmp_730-760	CTCFL_HUMAN.H10MO.A	6	0.000429471	0.998519	0.115333	13	CCAGGGGGCGCTATAGCGCAGTTCCGATAT	TGGCCACCAGGGGGCGCTA	+
tmp_730-760	CTCF	6	0.000474577	1.10339	0.120366	13	CCAGGGGGCGCTATAGCGCAGTTCCGATAT	TGGCCACCAGGGGGCGCTA	+
tmp_730-760	KLF14_HUMAN.H10MO.D	-1	0.000550513	1.27994	0.132277	13	CCAGGGGGCGCTATAGCGCAGTTCCGATAT	AGGGGGGCGTGGC	+
tmp_730-760	UP00001_1	1	0.000680185	1.58143	0.155263	14	CCAGGGGGCGCTATAGCGCAGTTCCGATAT	ATAAAGGCGCGCGAT	+
tmp_730-760	SNAI2_HUMAN.H10MO.C	0	0.000961797	2.23618	0.199586	7	CCAGGGGGCGCTATAGCGCAGTTCCGATAT	CCAGGTG	+
tmp_730-760	SNAI2_MOUSE.H10MO.C	0	0.000961797	2.23618	0.199586	7	CCAGGGGGCGCTATAGCGCAGTTCCGATAT	CCAGGTG	+
tmp_730-760	MA0740.1	-1	0.00114281	2.65704	0.226839	14	CCAGGGGGCGCTATAGCGCAGTTCCGATAT	AAGGGGGCGTGGCC	-
tmp_730-760	MA0461.1	-1	0.00147658	3.43305	0.259655	8	CCAGGGGGCGCTATAGCGCAGTTCCGATAT	CAGATGGC	+
tmp_730-760	MA0450.1	-4	0.00151714	3.52734	0.259655	9	CCAGGGGGCGCTATAGCGCAGTTCCGATAT	GGGGCGTGA	+
tmp_730-760	AP2B_HUMAN.H10MO.B	1	0.00159252	3.70261	0.259655	9	CCAGGGGGCGCTATAGCGCAGTTCCGATAT	GCCCGGGGGC	+
tmp_730-760	AP2B_MOUSE.H10MO.B	1	0.00159252	3.70261	0.259655	9	CCAGGGGGCGCTATAGCGCAGTTCCGATAT	GCCCGGGGGC	+
tmp_730-760	MA0086.1	-1	0.00203626	4.7343	0.296479	6	CCAGGGGGCGCTATAGCGCAGTTCCGATAT	CAGGTG	+
tmp_730-760	MA0213.1	-4	0.0020654	4.80207	0.296479	8	CCAGGGGGCGCTATAGCGCAGTTCCGATAT	CTGGCGCC	+
tmp_730-760	MA0815.1	3	0.00236437	5.49717	0.296479	10	CCAGGGGGCGCTATAGCGCAGTTCCGATAT	TGCCCTGAGGGCA	+
tmp_730-760	TWST1_HUMAN.H10MO.D	2	0.00242821	5.64558	0.296479	8	CCAGGGGGCGCTATAGCGCAGTTCCGATAT	CCCCAGGTGG	+
tmp_730-760	TWST1_MOUSE.H10MO.D	2	0.00242821	5.64558	0.296479	8	CCAGGGGGCGCTATAGCGCAGTTCCGATAT	CCCCAGGTGG	+
tmp_730-760	ZN740_HUMAN.H10MO.D	0	0.00249938	5.81107	0.296479	14	CCAGGGGGCGCTATAGCGCAGTTCCGATAT	GGGGGGGGGGTGGG	+
tmp_730-760	UP00007_1	2	0.00249938	5.81107	0.296479	12	CCAGGGGGCGCTATAGCGCAGTTCCGATAT	AATGCGGGGGCGGA	-
tmp_730-760	ZFX	2	0.0025198	5.85853	0.296479	10	CCAGGGGGCGCTATAGCGCAGTTCCGATAT	CGCTAGGCCGCG	+
tmp_730-760	MA0753.1	-1	0.00257703	5.99159	0.296479	10	CCAGGGGGCGCTATAGCGCAGTTCCGATAT	GTGGGGGGGG	-
tmp_730-760	MA0163.1	-4	0.00263958	6.13703	0.296479	14	CCAGGGGGCGCTATAGCGCAGTTCCGATAT	GGGGCCCAAGGGGG	+
tmp_730-760	PLAG1_HUMAN.H10MO.S	0	0.00264365	6.14649	0.296479	13	CCAGGGGGCGCTATAGCGCAGTTCCGATAT	AGAGGGGGCTCTA	+
tmp_730-760	PLAG1_MOUSE.H10MO.S	0	0.00264365	6.14649	0.296479	13	CCAGGGGGCGCTATAGCGCAGTTCCGATAT	AGAGGGGGCTCTA	+
tmp_730-760	MA0872.1	3	0.00279468	6.49762	0.296479	10	CCAGGGGGCGCTATAGCGCAGTTCCGATAT	TGCCCTGAGGGCA	+
tmp_730-760	ZN423_HUMAN.H10MO.D	6	0.00298733	6.94553	0.296479	9	CCAGGGGGCGCTATAGCGCAGTTCCGATAT	GGCACCCAAGGGTGC	+
tmp_730-760	ZN423_MOUSE.H10MO.D	6	0.00298733	6.94553	0.296479	9	CCAGGGGGCGCTATAGCGCAGTTCCGATAT	GGCACCCAAGGGTGC	+
tmp_730-760	MA0741.1	-3	0.00305658	7.10654	0.296898	11	CCAGGGGGCGCTATAGCGCAGTTCCGATAT	GGGGGCGTGGC	-
tmp_730-760	EGR1_HUMAN.H10MO.S	0	0.0032358	7.52323	0.301478	11	CCAGGGGGCGCTATAGCGCAGTTCCGATAT	TGCGGGGGCGG	+
tmp_730-760	EGR1_MOUSE.H10MO.A	0	0.0032358	7.52323	0.301478	11	CCAGGGGGCGCTATAGCGCAGTTCCGATAT	TGCGGGGGCGG	+
tmp_730-760	EGR2_HUMAN.H10MO.C	0	0.00362443	8.4268	0.314742	11	CCAGGGGGCGCTATAGCGCAGTTCCGATAT	GGCGTGGGCGG	+
tmp_730-760	EGR2_MOUSE.H10MO.C	0	0.00362443	8.4268	0.314742	11	CCAGGGGGCGCTATAGCGCAGTTCCGATAT	GGCGTGGGCGG	+
tmp_730-760	NRF1_HUMAN.H10MO.A	-7	0.00366473	8.52049	0.314742	18	CCAGGGGGCGCTATAGCGCAGTTCCGATAT	CTGCGCCTGCGCAGTGGG	+
tmp_730-760	KLF6_HUMAN.H10MO.D	-3	0.00372288	8.65569	0.314742	8	CCAGGGGGCGCTATAGCGCAGTTCCGATAT	GGGGGCGG	+
tmp_730-760	KLF6_MOUSE.H10MO.D	-3	0.00372288	8.65569	0.314742	8	CCAGGGGGCGCTATAGCGCAGTTCCGATAT	GGGGGCGG	+
tmp_730-760	ETV6_HUMAN.H10MO.D	-18	0.00383488	8.91609	0.318316	11	CCAGGGGGCGCTATAGCGCAGTTCCGATAT	CACTTCCGGTT	-
tmp_730-760	AP2A_MOUSE.H10MO.A	1	0.00409289	9.51596	0.333602	8	CCAGGGGGCGCTATAGCGCAGTTCCGATAT	GCCTGAGGC	+
tmp_730-760	MA0456.1	-1	0.00416517	9.68403	0.333602	12	CCAGGGGGCGCTATAGCGCAGTTCCGATAT	CAGCGGGGGGTC	-
tmp_730-760	MA0813.1	3	0.00482316	11.2139	0.358551	10	CCAGGGGGCGCTATAGCGCAGTTCCGATAT	TGCCCTGAGGGCA	+
tmp_730-760	MA0016.1	-3	0.00489502	11.3809	0.358551	10	CCAGGGGGCGCTATAGCGCAGTTCCGATAT	GGGGTCACGG	+
tmp_730-760	UP00102_1	4	0.00501282	11.6548	0.358551	10	CCAGGGGGCGCTATAGCGCAGTTCCGATAT	CACCCCCGGGGGGG	+
tmp_730-760	MA0506.1	-9	0.00507148	11.7912	0.358551	11	CCAGGGGGCGCTATAGCGCAGTTCCGATAT	GCGCCTGCGCA	+
tmp_730-760	CR3L1_HUMAN.H10MO.D	1	0.00507148	11.7912	0.358551	10	CCAGGGGGCGCTATAGCGCAGTTCCGATAT	GCCACGTGGCA	+
tmp_730-760	MA0154.2	2	0.00507148	11.7912	0.358551	9	CCAGGGGGCGCTATAGCGCAGTTCCGATAT	TCCCTGGGGAC	-
tmp_730-760	UP00088_1	-1	0.00512644	11.919	0.358551	16	CCAGGGGGCGCTATAGCGCAGTTCCGATAT	TTGGGGGCGCCCCTAG	+
tmp_730-760	MA0750.1	0	0.00518352	12.0517	0.358551	12	CCAGGGGGCGCTATAGCGCAGTTCCGATAT	TCGGTGGTCGCC	-
tmp_730-760	MA0810.1	2	0.00518352	12.0517	0.358551	10	CCAGGGGGCGCTATAGCGCAGTTCCGATAT	TGCCCGGGGGCA	-
tmp_730-760	MA0747.1	-2	0.00547241	12.7233	0.36304	12	CCAGGGGGCGCTATAGCGCAGTTCCGATAT	AGTGGGCGTGGC	-
tmp_730-760	MA0838.1	-12	0.00548698	12.7572	0.36304	10	CCAGGGGGCGCTATAGCGCAGTTCCGATAT	ATTGCGCAAT	+
tmp_730-760	MA0645.1	-18	0.00548698	12.7572	0.36304	10	CCAGGGGGCGCTATAGCGCAGTTCCGATAT	CACTTCCGCT	-
tmp_730-760	ZN639_HUMAN.H10MO.D	-5	0.00575393	13.3779	0.375264	20	CCAGGGGGCGCTATAGCGCAGTTCCGATAT	GAGTGCGCATGCGCAGAGCC	+
tmp_730-760	UP00015_2	-15	0.00623385	14.4937	0.39527	15	CCAGGGGGCGCTATAGCGCAGTTCCGATAT	TAGTATTTCCGATCTT	+
tmp_730-760	COE1_MOUSE.H10MO.C	3	0.00663467	15.4256	0.404412	10	CCAGGGGGCGCTATAGCGCAGTTCCGATAT	GTCCCTGGGGACT	+
tmp_730-760	MA0657.1	2	0.00664379	15.4468	0.404412	16	CCAGGGGGCGCTATAGCGCAGTTCCGATAT	CAAAAAGGGGCGTGGCAT	-
tmp_730-760	MA0494.1	-1	0.00677379	15.7491	0.4069	19	CCAGGGGGCGCTATAGCGCAGTTCCGATAT	CAGAGGTTACTTTAGGTCA	-
tmp_730-760	AP2C_MOUSE.H10MO.A	1	0.0074075	17.2224	0.426253	8	CCAGGGGGCGCTATAGCGCAGTTCCGATAT	GCCTGGGGC	+
tmp_730-760	EGR3_HUMAN.H10MO.D	0	0.00744338	17.3059	0.426253	11	CCAGGGGGCGCTATAGCGCAGTTCCGATAT	AGAGTGGGTGT	+
tmp_730-760	EGR3_MOUSE.H10MO.D	0	0.00744338	17.3059	0.426253	11	CCAGGGGGCGCTATAGCGCAGTTCCGATAT	AGAGTGGGTGT	+
tmp_730-760	MA0024.3	-3	0.00754851	17.5503	0.426253	12	CCAGGGGGCGCTATAGCGCAGTTCCGATAT	TTTGGCGCCAAA	+
tmp_730-760	MA0735.1	4	0.0075628	17.5835	0.426253	12	CCAGGGGGCGCTATAGCGCAGTTCCGATAT	GCTTCGTGGGGGGTCT	-
tmp_730-760	MA0162.2	0	0.00797838	18.5497	0.433275	14	CCAGGGGGCGCTATAGCGCAGTTCCGATAT	GGCGGGGGCGGGGG	-
tmp_730-760	UP00344_1	1	0.00823366	19.1433	0.433275	20	CCAGGGGGCGCTATAGCGCAGTTCCGATAT	CCAATCGGGTGCAATATGTAA	-
tmp_730-760	MA0516.1	1	0.00828105	19.2534	0.433275	14	CCAGGGGGCGCTATAGCGCAGTTCCGATAT	GGGAGGGGGCGGGGC	-
tmp_730-760	MESP1_HUMAN.H10MO.D	0	0.00829223	19.2794	0.433275	11	CCAGGGGGCGCTATAGCGCAGTTCCGATAT	GCAGGTGTGGA	+
tmp_730-760	ZSCA4_HUMAN.H10MO.D	-2	0.00839065	19.5083	0.433275	12	CCAGGGGGCGCTATAGCGCAGTTCCGATAT	AGTGTGTGCACT	+
tmp_730-760	MA0023.1	-15	0.00908559	21.124	0.433275	10	CCAGGGGGCGCTATAGCGCAGTTCCGATAT	GGGGATTTCC	+
tmp_730-760	ELK4_HUMAN.H10MO.A	-17	0.00923116	21.4624	0.433275	11	CCAGGGGGCGCTATAGCGCAGTTCCGATAT	CCACTTCCGGT	-
tmp_730-760	UP00100_2	-6	0.00931391	21.6548	0.433275	17	CCAGGGGGCGCTATAGCGCAGTTCCGATAT	GCGGCGATATCGCAGCG	+
tmp_730-760	UP00088_2	1	0.00931391	21.6548	0.433275	16	CCAGGGGGCGCTATAGCGCAGTTCCGATAT	GCTGGGGGGTACCCCTT	+
tmp_730-760	MA0811.1	2	0.00931999	21.669	0.433275	10	CCAGGGGGCGCTATAGCGCAGTTCCGATAT	TGCCCTGGGGCA	-
tmp_730-760	ZIC4_HUMAN.H10MO.D	2	0.00959596	22.3106	0.433275	13	CCAGGGGGCGCTATAGCGCAGTTCCGATAT	GCACAGCGGGGGGTC	+
tmp_730-760	UP00006_1	4	0.00959596	22.3106	0.433275	11	CCAGGGGGCGCTATAGCGCAGTTCCGATAT	CCCCCCCGGGGGGGT	+
tmp_730-760	UP00057_1	4	0.00959596	22.3106	0.433275	11	CCAGGGGGCGCTATAGCGCAGTTCCGATAT	CCCCCCCGGGGGGGT	+
tmp_730-760	UP00024_1	1	0.00959749	22.3142	0.433275	15	CCAGGGGGCGCTATAGCGCAGTTCCGATAT	CTGTGGGGGGTCGATA	-
tmp_730-760	MA0760.1	-18	0.0096001	22.3202	0.433275	10	CCAGGGGGCGCTATAGCGCAGTTCCGATAT	CACTTCCGGT	-
tmp_730-760	CMYC	1	0.0096001	22.3202	0.433275	9	CCAGGGGGCGCTATAGCGCAGTTCCGATAT	CGCACGTGGC	+
tmp_730-760	MA0696.1	4	0.00976503	22.7037	0.433275	10	CCAGGGGGCGCTATAGCGCAGTTCCGATAT	CACAGCGGGGGGTC	-
tmp_730-760	ERG_HUMAN.H10MO.B	-17	0.010049	23.364	0.433275	13	CCAGGGGGCGCTATAGCGCAGTTCCGATAT	GCACTTCCGGTTT	-
tmp_730-760	MA0076.2	-17	0.0102689	23.8752	0.433275	11	CCAGGGGGCGCTATAGCGCAGTTCCGATAT	CCACTTCCGGC	+
tmp_730-760	SP1_HUMAN.H10MO.S	-3	0.0102689	23.8752	0.433275	11	CCAGGGGGCGCTATAGCGCAGTTCCGATAT	GGGGGCGGGGC	+
tmp_730-760	SP1_MOUSE.H10MO.S	-3	0.0102689	23.8752	0.433275	11	CCAGGGGGCGCTATAGCGCAGTTCCGATAT	GGGGGCGGGGC	+
tmp_730-760	ZEB1_MOUSE.H10MO.D	0	0.0102797	23.9004	0.433275	7	CCAGGGGGCGCTATAGCGCAGTTCCGATAT	ACAGGTG	+
tmp_730-760	UP00272_1	4	0.0103403	24.0413	0.433275	16	CCAGGGGGCGCTATAGCGCAGTTCCGATAT	CGATTAGGGTGGCGTTACGT	-
tmp_730-760	MA0524.2	2	0.0103448	24.0515	0.433275	10	CCAGGGGGCGCTATAGCGCAGTTCCGATAT	TGCCCTGGGGCA	-
tmp_730-760	MA0107.1	-15	0.010712	24.9055	0.436241	10	CCAGGGGGCGCTATAGCGCAGTTCCGATAT	GGGAATTTCC	+
tmp_730-760	UP00093_1	-1	0.0110529	25.6979	0.436241	16	CCAGGGGGCGCTATAGCGCAGTTCCGATAT	ATAGGGGCGGGGTCGA	-
tmp_730-760	ITF2_HUMAN.H10MO.B	0	0.0110845	25.7714	0.436241	9	CCAGGGGGCGCTATAGCGCAGTTCCGATAT	CCAGGTGCA	+
tmp_730-760	ITF2_MOUSE.H10MO.B	0	0.0110845	25.7714	0.436241	9	CCAGGGGGCGCTATAGCGCAGTTCCGATAT	CCAGGTGCA	+
tmp_730-760	NMYC	1	0.0113121	26.3007	0.437923	9	CCAGGGGGCGCTATAGCGCAGTTCCGATAT	CGCACGTGGC	+
tmp_730-760	KLF1_HUMAN.H10MO.C	-1	0.011415	26.5398	0.437923	11	CCAGGGGGCGCTATAGCGCAGTTCCGATAT	CAGGGTGTGGC	+
tmp_730-760	KLF1_MOUSE.H10MO.C	-1	0.011415	26.5398	0.437923	11	CCAGGGGGCGCTATAGCGCAGTTCCGATAT	CAGGGTGTGGC	+
tmp_730-760	MA0118.1	-1	0.0117314	27.2756	0.446005	9	CCAGGGGGCGCTATAGCGCAGTTCCGATAT	TGGGGGTTC	+
tmp_730-760	UP00286_1	4	0.011824	27.4908	0.446005	17	CCAGGGGGCGCTATAGCGCAGTTCCGATAT	TATAAGAGCGCGCGCTCTGTG	+
tmp_730-760	UP00065_2	-12	0.0119187	27.711	0.446005	14	CCAGGGGGCGCTATAGCGCAGTTCCGATAT	GCCGCGCAGTGCGT	+
tmp_730-760	MA0104.3	-1	0.0120938	28.1181	0.446231	8	CCAGGGGGCGCTATAGCGCAGTTCCGATAT	CACGTGGC	-
tmp_730-760	WT1_HUMAN.H10MO.D	-1	0.0123141	28.6303	0.446231	13	CCAGGGGGCGCTATAGCGCAGTTCCGATAT	GCGGGGGCGGGGG	+
tmp_730-760	WT1_MOUSE.H10MO.D	-1	0.0123141	28.6303	0.446231	13	CCAGGGGGCGCTATAGCGCAGTTCCGATAT	GCGGGGGCGGGGG	+
tmp_730-760	ZIC1_HUMAN.H10MO.B	-4	0.0124135	28.8614	0.446231	9	CCAGGGGGCGCTATAGCGCAGTTCCGATAT	GGGGTGGTC	+
tmp_730-760	ZIC1_MOUSE.H10MO.B	-4	0.0124135	28.8614	0.446231	9	CCAGGGGGCGCTATAGCGCAGTTCCGATAT	GGGGTGGTC	+
tmp_730-760	MA0062.2	-16	0.0126796	29.4802	0.450049	11	CCAGGGGGCGCTATAGCGCAGTTCCGATAT	GCCACTTCCGG	-
tmp_730-760	MA0131.2	-1	0.0127169	29.5667	0.450049	12	CCAGGGGGCGCTATAGCGCAGTTCCGATAT	CCGCGGACGTTG	-
tmp_730-760	MA0079.3	-3	0.0133599	31.0618	0.465588	11	CCAGGGGGCGCTATAGCGCAGTTCCGATAT	GGGGGCGGGGC	-
tmp_730-760	HTF4_HUMAN.H10MO.B	2	0.0133599	31.0618	0.465588	9	CCAGGGGGCGCTATAGCGCAGTTCCGATAT	CGCCAGGTGTG	+
tmp_730-760	GABPA_HUMAN.H10MO.A	-17	0.0136166	31.6587	0.467399	13	CCAGGGGGCGCTATAGCGCAGTTCCGATAT	CCACTTCCGGTTC	-
tmp_730-760	GABPA_MOUSE.H10MO.A	-17	0.0136166	31.6587	0.467399	13	CCAGGGGGCGCTATAGCGCAGTTCCGATAT	CCACTTCCGGTTC	-
tmp_730-760	MA0028.2	-18	0.0140413	32.646	0.469385	10	CCAGGGGGCGCTATAGCGCAGTTCCGATAT	CACTTCCGGT	-
tmp_730-760	UP00343_1	7	0.0143205	33.2953	0.469385	13	CCAGGGGGCGCTATAGCGCAGTTCCGATAT	CACAAATTCAGGGGGAATTT	-
tmp_730-760	AP2C_HUMAN.H10MO.A	4	0.0145069	33.7285	0.469385	10	CCAGGGGGCGCTATAGCGCAGTTCCGATAT	ATGCCCTGAGGCCA	+
tmp_730-760	MLXPL_HUMAN.H10MO.D	0	0.0145498	33.8284	0.469385	19	CCAGGGGGCGCTATAGCGCAGTTCCGATAT	GCATGTGACACCGCCGTGG	+
tmp_730-760	MLXPL_MOUSE.H10MO.D	0	0.0145498	33.8284	0.469385	19	CCAGGGGGCGCTATAGCGCAGTTCCGATAT	GCATGTGACACCGCCGTGG	+
tmp_730-760	UP00079_2	2	0.0146093	33.9666	0.469385	15	CCAGGGGGCGCTATAGCGCAGTTCCGATAT	GGCGAGGGGTCAAGGGC	+
tmp_730-760	UP00013_1	-15	0.0146093	33.9666	0.469385	15	CCAGGGGGCGCTATAGCGCAGTTCCGATAT	TTACACTTCCGGTATTG	-
tmp_730-760	MA0103.2	-1	0.0146877	34.149	0.469385	9	CCAGGGGGCGCTATAGCGCAGTTCCGATAT	CAGGTGAGG	-
tmp_730-760	COE1_HUMAN.H10MO.A	5	0.0148009	34.4121	0.469385	10	CCAGGGGGCGCTATAGCGCAGTTCCGATAT	AAGTCCCAGGGGACT	+
tmp_730-760	MA0763.1	-18	0.0148138	34.442	0.469385	10	CCAGGGGGCGCTATAGCGCAGTTCCGATAT	CACTTCCGGT	-
tmp_730-760	SP3_HUMAN.H10MO.B	1	0.0149083	34.6618	0.469385	19	CCAGGGGGCGCTATAGCGCAGTTCCGATAT	GGGGGGGGGCGGGGCCGGGG	+
tmp_730-760	SP3_MOUSE.H10MO.B	1	0.0149083	34.6618	0.469385	19	CCAGGGGGCGCTATAGCGCAGTTCCGATAT	GGGGGGGGGCGGGGCCGGGG	+
tmp_730-760	UP00022_2	4	0.0152706	35.5042	0.475421	13	CCAGGGGGCGCTATAGCGCAGTTCCGATAT	ACTTCCGGGGGGAATTT	-
tmp_730-760	NRF1_MOUSE.H10MO.A	-9	0.0155871	36.2401	0.475421	12	CCAGGGGGCGCTATAGCGCAGTTCCGATAT	GCGCATGCGCAG	-
tmp_730-760	ERG_MOUSE.H10MO.A	-17	0.0156102	36.2938	0.475421	11	CCAGGGGGCGCTATAGCGCAGTTCCGATAT	GGATTTCCGGT	-
tmp_730-760	MA0685.1	0	0.0159597	37.1063	0.475421	17	CCAGGGGGCGCTATAGCGCAGTTCCGATAT	AAAGGGGGCGTGGCTTA	-
tmp_730-760	MA0524.1	3	0.0162677	37.8225	0.475421	12	CCAGGGGGCGCTATAGCGCAGTTCCGATAT	TGCCCTGGGGCCATG	-
tmp_730-760	ZN219_HUMAN.H10MO.D	0	0.0163931	38.1141	0.475421	12	CCAGGGGGCGCTATAGCGCAGTTCCGATAT	GAGGGGGGCGGA	+
tmp_730-760	MA0057.1	0	0.0164788	38.3132	0.475421	10	CCAGGGGGCGCTATAGCGCAGTTCCGATAT	GGAGGGGGAA	+
tmp_730-760	MA0836.1	-12	0.0164788	38.3132	0.475421	10	CCAGGGGGCGCTATAGCGCAGTTCCGATAT	ATTGCGCAAT	+
tmp_730-760	GABP1_HUMAN.H10MO.C	-17	0.0164788	38.3132	0.475421	10	CCAGGGGGCGCTATAGCGCAGTTCCGATAT	TCACTTCCGG	-
tmp_730-760	GABP1_MOUSE.H10MO.C	-17	0.0164788	38.3132	0.475421	10	CCAGGGGGCGCTATAGCGCAGTTCCGATAT	TCACTTCCGG	-
tmp_730-760	GLIS1_HUMAN.H10MO.D	1	0.0166132	38.6257	0.475421	12	CCAGGGGGCGCTATAGCGCAGTTCCGATAT	TCGTGGGGGGTCT	+
tmp_730-760	UP00065_1	-1	0.016747	38.9368	0.475421	16	CCAGGGGGCGCTATAGCGCAGTTCCGATAT	TGGCGCGCGCGCCTGA	+
tmp_730-760	AP2D_HUMAN.H10MO.D	3	0.0167796	39.0126	0.475421	11	CCAGGGGGCGCTATAGCGCAGTTCCGATAT	CGCCCGAGGCGCGT	+
tmp_730-760	AP2D_MOUSE.H10MO.D	3	0.0167796	39.0126	0.475421	11	CCAGGGGGCGCTATAGCGCAGTTCCGATAT	CGCCCGAGGCGCGT	+
tmp_730-760	MA0697.1	2	0.0170506	39.6425	0.475421	13	CCAGGGGGCGCTATAGCGCAGTTCCGATAT	GCGCAGCGGGGGGTC	-
tmp_730-760	ZEP1_HUMAN.H10MO.D	-14	0.0172377	40.0775	0.475421	12	CCAGGGGGCGCTATAGCGCAGTTCCGATAT	TGGGAAATCCCC	+
tmp_730-760	ZEP1_MOUSE.H10MO.D	-14	0.0172377	40.0775	0.475421	12	CCAGGGGGCGCTATAGCGCAGTTCCGATAT	TGGGAAATCCCC	+
tmp_730-760	MA0694.1	1	0.0172377	40.0775	0.475421	11	CCAGGGGGCGCTATAGCGCAGTTCCGATAT	TTCGGTGGTCGC	-
tmp_730-760	MA0101.1	-15	0.0173751	40.397	0.475421	10	CCAGGGGGCGCTATAGCGCAGTTCCGATAT	GGGGATTTCC	+
tmp_730-760	SP2_HUMAN.H10MO.C	2	0.017391	40.4341	0.475421	20	CCAGGGGGCGCTATAGCGCAGTTCCGATAT	GGGGGGGGGGCGGGGCCGGGGG	+
tmp_730-760	KLF16_HUMAN.H10MO.D	-3	0.0178748	41.5588	0.485737	19	CCAGGGGGCGCTATAGCGCAGTTCCGATAT	GGGGGCGGGGGGGGGGGGG	+
tmp_730-760	MA0056.1	-3	0.0180328	41.9263	0.487132	6	CCAGGGGGCGCTATAGCGCAGTTCCGATAT	TGGGGA	+
tmp_730-760	UP00010_1	3	0.0184729	42.9496	0.496086	11	CCAGGGGGCGCTATAGCGCAGTTCCGATAT	ATGCCCTAGGGCAA	-
tmp_750-780	CTCF_MOUSE.H10MO.A	-10	5.26955e-08	0.000122517	0.000153676	20	GTTCCGATATTGGCCACTAGGGGGCGCTAT	TGGCCACCAGGGGGCGCTGG	+
tmp_750-780	MA0139.1	-10	7.73462e-08	0.00017983	0.000153676	19	GTTCCGATATTGGCCACTAGGGGGCGCTAT	TGGCCACCAGGGGGCGCTA	+
tmp_750-780	CTCF	-10	9.93338e-08	0.000230951	0.000153676	19	GTTCCGATATTGGCCACTAGGGGGCGCTAT	TGGCCACCAGGGGGCGCTA	+
tmp_750-780	CTCF_HUMAN.H10MO.A	-10	1.68689e-07	0.000392202	0.00019573	20	GTTCCGATATTGGCCACTAGGGGGCGCTAT	TGGCCACCAGGGGGCGCTAT	+
tmp_750-780	CTCFL_HUMAN.H10MO.A	-10	2.81804e-07	0.000655194	0.000261582	19	GTTCCGATATTGGCCACTAGGGGGCGCTAT	TGGCCACCAGGGGGCGCTA	+
tmp_750-780	MA0531.1	-13	7.22838e-05	0.16806	0.055914	15	GTTCCGATATTGGCCACTAGGGGGCGCTAT	CCGCTAGATGGCGCC	+
tmp_750-780	KLF13_HUMAN.H10MO.D	-17	0.000122598	0.28504	0.0812859	11	GTTCCGATATTGGCCACTAGGGGGCGCTAT	AGGGGGGCGTG	+
tmp_750-780	UP00002_1	-14	0.000529639	1.23141	0.301221	16	GTTCCGATATTGGCCACTAGGGGGCGCTAT	GAGAAGGGGGCGGGACC	-
tmp_750-780	MA0443.1	-18	0.000584112	1.35806	0.301221	10	GTTCCGATATTGGCCACTAGGGGGCGCTAT	AGGGGGCGGA	+
tmp_750-780	UP00070_2	-11	0.000980492	2.27964	0.455067	17	GTTCCGATATTGGCCACTAGGGGGCGCTAT	TGCGCATAGGGGAGGAG	+
tmp_750-780	MA0163.1	-10	0.00125346	2.9143	0.474916	14	GTTCCGATATTGGCCACTAGGGGGCGCTAT	GGGGCCCAAGGGGG	+
tmp_750-780	UP00003_1	-15	0.00126789	2.94785	0.474916	15	GTTCCGATATTGGCCACTAGGGGGCGCTAT	ATAAGGGCGCGCGAT	+
tmp_750-780	UP00284_1	-9	0.00164805	3.83173	0.474916	20	GTTCCGATATTGGCCACTAGGGGGCGCTAT	CTATGAAATAGGGGTAGGTA	+
tmp_750-780	INSM1_HUMAN.H10MO.C	-14	0.0017002	3.95297	0.474916	12	GTTCCGATATTGGCCACTAGGGGGCGCTAT	TGTCAGGGGGCA	+
tmp_750-780	INSM1_MOUSE.H10MO.C	-14	0.0017002	3.95297	0.474916	12	GTTCCGATATTGGCCACTAGGGGGCGCTAT	TGTCAGGGGGCA	+
tmp_750-780	MA0735.1	-12	0.00172524	4.01119	0.474916	16	GTTCCGATATTGGCCACTAGGGGGCGCTAT	GCTTCGTGGGGGGTCT	-
tmp_750-780	ZN423_HUMAN.H10MO.D	-12	0.00186504	4.33621	0.474916	15	GTTCCGATATTGGCCACTAGGGGGCGCTAT	GGCACCCAAGGGTGC	+
tmp_750-780	ZN423_MOUSE.H10MO.D	-12	0.00186504	4.33621	0.474916	15	GTTCCGATATTGGCCACTAGGGGGCGCTAT	GGCACCCAAGGGTGC	+
tmp_750-780	PLAL1_HUMAN.H10MO.D	-17	0.00194419	4.52025	0.474916	10	GTTCCGATATTGGCCACTAGGGGGCGCTAT	CGGGGGGCCC	+
tmp_760-790	CTCF_MOUSE.H10MO.A	0	1.34597e-07	0.000312939	0.000324114	20	TGGCCACTAGGGGGCGCTATAGCGCCATAT	TGGCCACCAGGGGGCGCTGG	+
tmp_760-790	MA0139.1	0	1.63172e-07	0.000379376	0.000324114	19	TGGCCACTAGGGGGCGCTATAGCGCCATAT	TGGCCACCAGGGGGCGCTA	+
tmp_760-790	CTCF	0	2.09366e-07	0.000486776	0.000324114	19	TGGCCACTAGGGGGCGCTATAGCGCCATAT	TGGCCACCAGGGGGCGCTA	+
tmp_760-790	CTCF_HUMAN.H10MO.A	0	4.22175e-07	0.000981557	0.000490169	20	TGGCCACTAGGGGGCGCTATAGCGCCATAT	TGGCCACCAGGGGGCGCTAT	+
tmp_760-790	CTCFL_HUMAN.H10MO.A	0	5.90628e-07	0.00137321	0.000548602	19	TGGCCACTAGGGGGCGCTATAGCGCCATAT	TGGCCACCAGGGGGCGCTA	+
tmp_760-790	MA0531.1	-3	0.000108776	0.252904	0.0841965	15	TGGCCACTAGGGGGCGCTATAGCGCCATAT	CCGCTAGATGGCGCC	+
tmp_760-790	KLF13_HUMAN.H10MO.D	-7	0.000159474	0.370776	0.105804	11	TGGCCACTAGGGGGCGCTATAGCGCCATAT	AGGGGGGCGTG	+
tmp_760-790	UP00002_1	-4	0.000681697	1.58495	0.371322	17	TGGCCACTAGGGGGCGCTATAGCGCCATAT	GAGAAGGGGGCGGGACC	-
tmp_760-790	MA0443.1	-8	0.000751438	1.74709	0.371322	10	TGGCCACTAGGGGGCGCTATAGCGCCATAT	AGGGGGCGGA	+
tmp_760-790	MA0749.1	-16	0.000799536	1.85892	0.371322	13	TGGCCACTAGGGGGCGCTATAGCGCCATAT	CTATCGCGACATA	+
tmp_760-790	ZBED1_HUMAN.H10MO.D	-17	0.00116646	2.71202	0.492482	13	TGGCCACTAGGGGGCGCTATAGCGCCATAT	TATGTCGCGATAT	+
tmp_780-810	MA0531.1	0	3.96213e-06	0.00921196	0.0183762	15	AGCGCCATATAGGGGCGCGCTGCAATTCCA	GGCGCCATCTAGCGG	-
tmp_780-810	MA0019.1	-17	4.25911e-05	0.0990243	0.0987677	12	AGCGCCATATAGGGGCGCGCTGCAATTCCA	AGATGCAATCCC	+
tmp_780-810	DDIT3_HUMAN.H10MO.C	-17	0.000213843	0.497185	0.247948	13	AGCGCCATATAGGGGCGCGCTGCAATTCCA	AAATGCAATCCCC	-
tmp_780-810	DDIT3_MOUSE.H10MO.C	-17	0.000213843	0.497185	0.247948	13	AGCGCCATATAGGGGCGCGCTGCAATTCCA	AAATGCAATCCCC	-
tmp_780-810	UP00031_1	-12	0.000494606	1.14996	0.458792	17	AGCGCCATATAGGGGCGCGCTGCAATTCCA	AATCGCACTGCATTCCG	+
tmp_800-830	MA0139.1	-14	9.07509e-06	0.0210996	0.0204279	16	TGCAATTCCAACATTGACCACTAGGGGGCG	TGGCCACCAGGGGGCGCTA	+
tmp_800-830	CTCF	-14	1.19766e-05	0.0278456	0.0204279	16	TGCAATTCCAACATTGACCACTAGGGGGCG	TGGCCACCAGGGGGCGCTA	+
tmp_800-830	CTCF_MOUSE.H10MO.A	-14	1.49213e-05	0.0346921	0.0204279	16	TGCAATTCCAACATTGACCACTAGGGGGCG	TGGCCACCAGGGGGCGCTGG	+
tmp_800-830	CTCFL_HUMAN.H10MO.A	-14	1.75724e-05	0.0408557	0.0204279	16	TGCAATTCCAACATTGACCACTAGGGGGCG	TGGCCACCAGGGGGCGCTA	+
tmp_800-830	CTCF_HUMAN.H10MO.A	-14	4.45967e-05	0.103687	0.0414749	16	TGCAATTCCAACATTGACCACTAGGGGGCG	TGGCCACCAGGGGGCGCTAT	+
tmp_800-830	KLF13_HUMAN.H10MO.D	-21	0.000339398	0.789101	0.263034	9	TGCAATTCCAACATTGACCACTAGGGGGCG	AGGGGGGCGTG	+
tmp_800-830	MA0443.1	-22	0.000428638	0.996583	0.284738	8	TGCAATTCCAACATTGACCACTAGGGGGCG	AGGGGGCGGA	+
tmp_810-840	MA0139.1	-4	5.99393e-07	0.00139359	0.00117866	19	ACATTGACCACTAGGGGGCGCTAGAGCGCC	TGGCCACCAGGGGGCGCTA	+
tmp_810-840	CTCF_MOUSE.H10MO.A	-4	6.04312e-07	0.00140503	0.00117866	20	ACATTGACCACTAGGGGGCGCTAGAGCGCC	TGGCCACCAGGGGGCGCTGG	+
tmp_810-840	CTCF	-4	7.60713e-07	0.00176866	0.00117866	19	ACATTGACCACTAGGGGGCGCTAGAGCGCC	TGGCCACCAGGGGGCGCTA	+
tmp_810-840	CTCF_HUMAN.H10MO.A	-4	1.50979e-06	0.00351026	0.00160428	20	ACATTGACCACTAGGGGGCGCTAGAGCGCC	TGGCCACCAGGGGGCGCTAT	+
tmp_810-840	CTCFL_HUMAN.H10MO.A	-4	1.72568e-06	0.00401221	0.00160428	19	ACATTGACCACTAGGGGGCGCTAGAGCGCC	TGGCCACCAGGGGGCGCTA	+
tmp_810-840	MA0531.1	-7	0.000138774	0.322651	0.107509	15	ACATTGACCACTAGGGGGCGCTAGAGCGCC	CCGCTAGATGGCGCC	+
tmp_810-840	KLF13_HUMAN.H10MO.D	-11	0.000210961	0.490485	0.140085	11	ACATTGACCACTAGGGGGCGCTAGAGCGCC	AGGGGGGCGTG	+
tmp_810-840	UP00002_1	-8	0.000870987	2.02504	0.473499	17	ACATTGACCACTAGGGGGCGCTAGAGCGCC	GAGAAGGGGGCGGGACC	-
tmp_810-840	MA0443.1	-12	0.000916797	2.13155	0.473499	10	ACATTGACCACTAGGGGGCGCTAGAGCGCC	AGGGGGCGGA	+
tmp_820-850	MA0531.1	-14	6.22119e-06	0.0144643	0.0288676	15	CTAGGGGGCGCTAGAGCGCCACCTAGTGGT	GGCGCCATCTAGCGG	-
tmp_820-850	CTCF_HUMAN.H10MO.A	-12	2.3821e-05	0.0553838	0.0368447	18	CTAGGGGGCGCTAGAGCGCCACCTAGTGGT	ATAGCGCCCCCTGGTGGCCA	-
tmp_820-850	CTCF_MOUSE.H10MO.A	-12	2.3821e-05	0.0553838	0.0368447	18	CTAGGGGGCGCTAGAGCGCCACCTAGTGGT	CCAGCGCCCCCTGGTGGCCA	-
tmp_820-850	MA0139.1	-13	3.55387e-05	0.0826274	0.03748	17	CTAGGGGGCGCTAGAGCGCCACCTAGTGGT	TAGCGCCCCCTGGTGGCCA	-
tmp_820-850	CTCF	-13	4.60339e-05	0.107029	0.03748	17	CTAGGGGGCGCTAGAGCGCCACCTAGTGGT	TAGCGCCCCCTGGTGGCCA	-
tmp_820-850	CTCFL_HUMAN.H10MO.A	-13	4.84634e-05	0.112677	0.03748	17	CTAGGGGGCGCTAGAGCGCCACCTAGTGGT	TAGCGCCCCCTGGTGGCCA	-
tmp_820-850	KLF13_HUMAN.H10MO.D	-1	0.000154611	0.359471	0.10249	11	CTAGGGGGCGCTAGAGCGCCACCTAGTGGT	AGGGGGGCGTG	+
tmp_820-850	MA0213.1	-14	0.000543357	1.2633	0.31516	8	CTAGGGGGCGCTAGAGCGCCACCTAGTGGT	GGCGCCAG	-
tmp_820-850	MA0443.1	-2	0.00071314	1.65805	0.358187	10	CTAGGGGGCGCTAGAGCGCCACCTAGTGGT	AGGGGGCGGA	+
tmp_820-850	INSM1_HUMAN.H10MO.C	2	0.000849114	1.97419	0.358187	10	CTAGGGGGCGCTAGAGCGCCACCTAGTGGT	TGTCAGGGGGCA	+
tmp_820-850	INSM1_MOUSE.H10MO.C	2	0.000849114	1.97419	0.358187	10	CTAGGGGGCGCTAGAGCGCCACCTAGTGGT	TGTCAGGGGGCA	+
tmp_820-850	MA0163.1	-4	0.00104929	2.43961	0.371898	14	CTAGGGGGCGCTAGAGCGCCACCTAGTGGT	GGGGCCCAAGGGGG	+
tmp_820-850	SNAI1_HUMAN.H10MO.C	-18	0.00112206	2.60879	0.371898	8	CTAGGGGGCGCTAGAGCGCCACCTAGTGGT	CCACCTGG	-
tmp_820-850	SNAI1_MOUSE.H10MO.C	-18	0.00112206	2.60879	0.371898	8	CTAGGGGGCGCTAGAGCGCCACCTAGTGGT	CCACCTGG	-
tmp_820-850	UP00002_1	2	0.001703	3.95949	0.493893	15	CTAGGGGGCGCTAGAGCGCCACCTAGTGGT	GAGAAGGGGGCGGGACC	-
tmp_830-860	CTCF_MOUSE.H10MO.A	-2	5.96822e-07	0.00138761	0.00120601	20	CTAGAGCGCCACCTAGTGGTCAAAGTATGA	CCAGCGCCCCCTGGTGGCCA	-
tmp_830-860	CTCF_HUMAN.H10MO.A	-2	8.08425e-07	0.00187959	0.00120601	20	CTAGAGCGCCACCTAGTGGTCAAAGTATGA	ATAGCGCCCCCTGGTGGCCA	-
tmp_830-860	MA0139.1	-3	8.11842e-07	0.00188753	0.00120601	19	CTAGAGCGCCACCTAGTGGTCAAAGTATGA	TAGCGCCCCCTGGTGGCCA	-
tmp_830-860	CTCF	-3	1.0385e-06	0.0024145	0.00120601	19	CTAGAGCGCCACCTAGTGGTCAAAGTATGA	TAGCGCCCCCTGGTGGCCA	-
tmp_830-860	CTCFL_HUMAN.H10MO.A	-3	1.90462e-06	0.00442825	0.00176948	19	CTAGAGCGCCACCTAGTGGTCAAAGTATGA	TAGCGCCCCCTGGTGGCCA	-
tmp_830-860	MA0531.1	-4	2.33644e-06	0.00543222	0.00180888	15	CTAGAGCGCCACCTAGTGGTCAAAGTATGA	GGCGCCATCTAGCGG	-
tmp_830-860	BRAC_HUMAN.H10MO.D	0	1.92173e-05	0.0446803	0.0111586	25	CTAGAGCGCCACCTAGTGGTCAAAGTATGA	ACATAGTGACACCTAGGTGTGAAAT	+
tmp_830-860	BRAC_MOUSE.H10MO.D	0	1.92173e-05	0.0446803	0.0111586	25	CTAGAGCGCCACCTAGTGGTCAAAGTATGA	ACATAGTGACACCTAGGTGTGAAAT	+
tmp_830-860	MA0213.1	-4	0.000274734	0.638756	0.1418	8	CTAGAGCGCCACCTAGTGGTCAAAGTATGA	GGCGCCAG	-
tmp_830-860	SNAI1_HUMAN.H10MO.C	-8	0.000581728	1.35252	0.24566	8	CTAGAGCGCCACCTAGTGGTCAAAGTATGA	CCACCTGG	-
tmp_830-860	SNAI1_MOUSE.H10MO.C	-8	0.000581728	1.35252	0.24566	8	CTAGAGCGCCACCTAGTGGTCAAAGTATGA	CCACCTGG	-
tmp_830-860	SNAI2_HUMAN.H10MO.C	-9	0.00119161	2.77049	0.36902	7	CTAGAGCGCCACCTAGTGGTCAAAGTATGA	CACCTGA	-
tmp_830-860	SNAI2_MOUSE.H10MO.C	-9	0.00119161	2.77049	0.36902	7	CTAGAGCGCCACCTAGTGGTCAAAGTATGA	CACCTGA	-
tmp_830-860	TWST1_HUMAN.H10MO.D	-8	0.00149959	3.48654	0.40976	10	CTAGAGCGCCACCTAGTGGTCAAAGTATGA	CCACCTGGGT	-
tmp_830-860	TWST1_MOUSE.H10MO.D	-8	0.00149959	3.48654	0.40976	10	CTAGAGCGCCACCTAGTGGTCAAAGTATGA	CCACCTGGGT	-
tmp_830-860	MA0730.1	-5	0.00159078	3.69857	0.410531	17	CTAGAGCGCCACCTAGTGGTCAAAGTATGA	AGGTCATGCAAAGGTCA	+
tmp_830-860	MA0086.1	-9	0.00190762	4.43521	0.446595	6	CTAGAGCGCCACCTAGTGGTCAAAGTATGA	CACCTG	-
tmp_830-860	MA0858.1	-5	0.00192281	4.47054	0.446595	17	CTAGAGCGCCACCTAGTGGTCAAAGTATGA	AGGTCAACTAAAGGTCA	+
tmp_830-860	ZEB1_MOUSE.H10MO.D	-9	0.0021648	5.03316	0.478856	7	CTAGAGCGCCACCTAGTGGTCAAAGTATGA	CACCTGT	-
tmp_840-870	MA0009.1	-23	0.000464965	1.08104	0.409574	7	ACCTAGTGGTCAAAGTATGACCACTAGGTG	CTAGGTGTGAA	+
tmp_840-870	BRAC_HUMAN.H10MO.D	-11	0.000486092	1.13016	0.409574	19	ACCTAGTGGTCAAAGTATGACCACTAGGTG	ACATAGTGACACCTAGGTGTGAAAT	+
tmp_840-870	BRAC_MOUSE.H10MO.D	-11	0.000486092	1.13016	0.409574	19	ACCTAGTGGTCAAAGTATGACCACTAGGTG	ACATAGTGACACCTAGGTGTGAAAT	+
tmp_840-870	MA0139.1	-17	0.000518897	1.20644	0.409574	13	ACCTAGTGGTCAAAGTATGACCACTAGGTG	TGGCCACCAGGGGGCGCTA	+
tmp_840-870	CTCF	-17	0.000573495	1.33338	0.409574	13	ACCTAGTGGTCAAAGTATGACCACTAGGTG	TGGCCACCAGGGGGCGCTA	+
tmp_840-870	SNAI2_HUMAN.H10MO.C	-23	0.00061733	1.43529	0.409574	7	ACCTAGTGGTCAAAGTATGACCACTAGGTG	CCAGGTG	+
tmp_840-870	SNAI2_MOUSE.H10MO.C	-23	0.00061733	1.43529	0.409574	7	ACCTAGTGGTCAAAGTATGACCACTAGGTG	CCAGGTG	+
tmp_840-870	ZEB1_MOUSE.H10MO.D	-23	0.00118064	2.74498	0.4397	7	ACCTAGTGGTCAAAGTATGACCACTAGGTG	ACAGGTG	+
tmp_840-870	CTCFL_HUMAN.H10MO.A	-17	0.00125447	2.91665	0.4397	13	ACCTAGTGGTCAAAGTATGACCACTAGGTG	TGGCCACCAGGGGGCGCTA	+
tmp_840-870	MA0086.1	-24	0.0013705	3.18641	0.4397	6	ACCTAGTGGTCAAAGTATGACCACTAGGTG	CAGGTG	+
tmp_840-870	MA0009.2	-17	0.00143469	3.33566	0.4397	13	ACCTAGTGGTCAAAGTATGACCACTAGGTG	TCACACCTAGGTGTGA	+
tmp_840-870	SNAI1_HUMAN.H10MO.C	-23	0.00151993	3.53384	0.4397	7	ACCTAGTGGTCAAAGTATGACCACTAGGTG	CCAGGTGG	+
tmp_840-870	SNAI1_MOUSE.H10MO.C	-23	0.00151993	3.53384	0.4397	7	ACCTAGTGGTCAAAGTATGACCACTAGGTG	CCAGGTGG	+
tmp_840-870	MA0858.1	-17	0.0016095	3.7421	0.4397	13	ACCTAGTGGTCAAAGTATGACCACTAGGTG	TGACCTTTAGTTGACCT	-
tmp_850-880	MA0139.1	-7	8.23484e-07	0.0019146	0.00184388	19	CAAAGTATGACCACTAGGTGGCGCTCTAGC	TGGCCACCAGGGGGCGCTA	+
tmp_850-880	CTCF	-7	1.04362e-06	0.00242641	0.00184388	19	CAAAGTATGACCACTAGGTGGCGCTCTAGC	TGGCCACCAGGGGGCGCTA	+
tmp_850-880	CTCF_MOUSE.H10MO.A	-7	1.34085e-06	0.00311748	0.00184388	20	CAAAGTATGACCACTAGGTGGCGCTCTAGC	TGGCCACCAGGGGGCGCTGG	+
tmp_850-880	CTCF_HUMAN.H10MO.A	-7	1.59031e-06	0.00369748	0.00184388	20	CAAAGTATGACCACTAGGTGGCGCTCTAGC	TGGCCACCAGGGGGCGCTAT	+
tmp_850-880	CTCFL_HUMAN.H10MO.A	-7	1.98266e-06	0.00460969	0.00184388	19	CAAAGTATGACCACTAGGTGGCGCTCTAGC	TGGCCACCAGGGGGCGCTA	+
tmp_850-880	MA0531.1	-10	7.13323e-06	0.0165848	0.00552826	15	CAAAGTATGACCACTAGGTGGCGCTCTAGC	CCGCTAGATGGCGCC	+
tmp_850-880	BRAC_HUMAN.H10MO.D	-4	0.000206533	0.480189	0.120047	25	CAAAGTATGACCACTAGGTGGCGCTCTAGC	ATTTCACACCTAGGTGTCACTATGT	-
tmp_850-880	BRAC_MOUSE.H10MO.D	-4	0.000206533	0.480189	0.120047	25	CAAAGTATGACCACTAGGTGGCGCTCTAGC	ATTTCACACCTAGGTGTCACTATGT	-
tmp_850-880	MA0213.1	-17	0.00047887	1.11337	0.247416	8	CAAAGTATGACCACTAGGTGGCGCTCTAGC	CTGGCGCC	+
tmp_850-880	SNAI1_HUMAN.H10MO.C	-13	0.000741991	1.72513	0.31366	8	CAAAGTATGACCACTAGGTGGCGCTCTAGC	CCAGGTGG	+
tmp_850-880	SNAI1_MOUSE.H10MO.C	-13	0.000741991	1.72513	0.31366	8	CAAAGTATGACCACTAGGTGGCGCTCTAGC	CCAGGTGG	+
tmp_860-890	MA0531.1	0	1.23344e-05	0.0286776	0.0453192	15	CCACTAGGTGGCGCTCTAGCGCCACCTAGT	CCGCTAGATGGCGCC	+
tmp_860-890	MA0139.1	3	3.90665e-05	0.0908296	0.0453192	16	CCACTAGGTGGCGCTCTAGCGCCACCTAGT	TGGCCACCAGGGGGCGCTA	+
tmp_860-890	CTCF_MOUSE.H10MO.A	3	4.11043e-05	0.0955675	0.0453192	17	CCACTAGGTGGCGCTCTAGCGCCACCTAGT	TGGCCACCAGGGGGCGCTGG	+
tmp_860-890	CTCF_HUMAN.H10MO.A	3	4.31954e-05	0.100429	0.0453192	17	CCACTAGGTGGCGCTCTAGCGCCACCTAGT	TGGCCACCAGGGGGCGCTAT	+
tmp_860-890	CTCF	3	5.57347e-05	0.129583	0.0453192	16	CCACTAGGTGGCGCTCTAGCGCCACCTAGT	TGGCCACCAGGGGGCGCTA	+
tmp_860-890	CTCFL_HUMAN.H10MO.A	3	5.86126e-05	0.136274	0.0453192	16	CCACTAGGTGGCGCTCTAGCGCCACCTAGT	TGGCCACCAGGGGGCGCTA	+
tmp_860-890	SNAI1_HUMAN.H10MO.C	-21	0.000603695	1.40359	0.29462	8	CCACTAGGTGGCGCTCTAGCGCCACCTAGT	CCACCTGG	-
tmp_860-890	SNAI1_MOUSE.H10MO.C	-21	0.000603695	1.40359	0.29462	8	CCACTAGGTGGCGCTCTAGCGCCACCTAGT	CCACCTGG	-
tmp_860-890	MA0213.1	-7	0.000698574	1.62418	0.29462	8	CCACTAGGTGGCGCTCTAGCGCCACCTAGT	CTGGCGCC	+
tmp_860-890	SNAI2_HUMAN.H10MO.C	-22	0.00106318	2.4719	0.332077	7	CCACTAGGTGGCGCTCTAGCGCCACCTAGT	CACCTGA	-
tmp_860-890	SNAI2_MOUSE.H10MO.C	-22	0.00106318	2.4719	0.332077	7	CCACTAGGTGGCGCTCTAGCGCCACCTAGT	CACCTGA	-
tmp_860-890	ZEB1_MOUSE.H10MO.D	-22	0.00208037	4.83687	0.41061	7	CCACTAGGTGGCGCTCTAGCGCCACCTAGT	CACCTGT	-
tmp_860-890	MA0749.1	-15	0.00208883	4.85654	0.41061	13	CCACTAGGTGGCGCTCTAGCGCCACCTAGT	CTATCGCGACATA	+
tmp_860-890	MA0086.1	-22	0.00212421	4.93879	0.41061	6	CCACTAGGTGGCGCTCTAGCGCCACCTAGT	CACCTG	-
tmp_860-890	TWST1_HUMAN.H10MO.D	-1	0.00246209	5.72436	0.439312	10	CCACTAGGTGGCGCTCTAGCGCCACCTAGT	CCCCAGGTGG	+
tmp_860-890	TWST1_MOUSE.H10MO.D	-1	0.00246209	5.72436	0.439312	10	CCACTAGGTGGCGCTCTAGCGCCACCTAGT	CCCCAGGTGG	+
tmp_870-900	MA0139.1	-6	1.09506e-06	0.00254601	0.00199762	19	GCGCTCTAGCGCCACCTAGTGGCGGTATAG	TAGCGCCCCCTGGTGGCCA	-
tmp_870-900	CTCF_MOUSE.H10MO.A	-5	1.15021e-06	0.00267423	0.00199762	20	GCGCTCTAGCGCCACCTAGTGGCGGTATAG	CCAGCGCCCCCTGGTGGCCA	-
tmp_870-900	CTCF_HUMAN.H10MO.A	-5	1.29095e-06	0.00300145	0.00199762	20	GCGCTCTAGCGCCACCTAGTGGCGGTATAG	ATAGCGCCCCCTGGTGGCCA	-
tmp_870-900	CTCF	-6	1.75942e-06	0.00409064	0.00204189	19	GCGCTCTAGCGCCACCTAGTGGCGGTATAG	TAGCGCCCCCTGGTGGCCA	-
tmp_870-900	CTCFL_HUMAN.H10MO.A	-6	2.35693e-06	0.00547986	0.00218827	19	GCGCTCTAGCGCCACCTAGTGGCGGTATAG	TAGCGCCCCCTGGTGGCCA	-
tmp_870-900	MA0531.1	-7	5.11793e-06	0.0118992	0.00395975	15	GCGCTCTAGCGCCACCTAGTGGCGGTATAG	GGCGCCATCTAGCGG	-
tmp_870-900	SNAI1_HUMAN.H10MO.C	-11	0.000412344	0.958699	0.239273	8	GCGCTCTAGCGCCACCTAGTGGCGGTATAG	CCACCTGG	-
tmp_870-900	SNAI1_MOUSE.H10MO.C	-11	0.000412344	0.958699	0.239273	8	GCGCTCTAGCGCCACCTAGTGGCGGTATAG	CCACCTGG	-
tmp_870-900	MA0213.1	-7	0.000479696	1.11529	0.247428	8	GCGCTCTAGCGCCACCTAGTGGCGGTATAG	GGCGCCAG	-
tmp_870-900	SNAI2_HUMAN.H10MO.C	-12	0.000724755	1.68505	0.28896	7	GCGCTCTAGCGCCACCTAGTGGCGGTATAG	CACCTGA	-
tmp_870-900	SNAI2_MOUSE.H10MO.C	-12	0.000724755	1.68505	0.28896	7	GCGCTCTAGCGCCACCTAGTGGCGGTATAG	CACCTGA	-
tmp_870-900	TWST1_HUMAN.H10MO.D	-11	0.00106998	2.4877	0.303382	10	GCGCTCTAGCGCCACCTAGTGGCGGTATAG	CCACCTGGGT	-
tmp_870-900	TWST1_MOUSE.H10MO.D	-11	0.00106998	2.4877	0.303382	10	GCGCTCTAGCGCCACCTAGTGGCGGTATAG	CCACCTGGGT	-
tmp_870-900	MA0749.1	-5	0.00139184	3.23604	0.338832	13	GCGCTCTAGCGCCACCTAGTGGCGGTATAG	CTATCGCGACATA	+
tmp_870-900	ZEB1_MOUSE.H10MO.D	-12	0.00145979	3.39401	0.338832	7	GCGCTCTAGCGCCACCTAGTGGCGGTATAG	CACCTGT	-
tmp_870-900	MA0086.1	-12	0.00155559	3.61674	0.343874	6	GCGCTCTAGCGCCACCTAGTGGCGGTATAG	CACCTG	-
tmp_870-900	ZBTB6_HUMAN.H10MO.D	-1	0.00223955	5.20695	0.45202	13	GCGCTCTAGCGCCACCTAGTGGCGGTATAG	GGCTCTATCATCT	-
tmp_870-900	ZBTB6_MOUSE.H10MO.D	-1	0.00223955	5.20695	0.45202	13	GCGCTCTAGCGCCACCTAGTGGCGGTATAG	GGCTCTATCATCT	-
tmp_880-910	MA0139.1	4	7.57922e-05	0.176217	0.137069	15	GCCACCTAGTGGCGGTATAGCGCCACCTAG	TAGCGCCCCCTGGTGGCCA	-
tmp_880-910	CTCFL_HUMAN.H10MO.A	4	9.77446e-05	0.227256	0.137069	15	GCCACCTAGTGGCGGTATAGCGCCACCTAG	TAGCGCCCCCTGGTGGCCA	-
tmp_880-910	CTCF	4	0.000113711	0.264379	0.137069	15	GCCACCTAGTGGCGGTATAGCGCCACCTAG	TAGCGCCCCCTGGTGGCCA	-
tmp_880-910	MA0531.1	-18	0.000128361	0.29844	0.137069	12	GCCACCTAGTGGCGGTATAGCGCCACCTAG	GGCGCCATCTAGCGG	-
tmp_880-910	CTCF_HUMAN.H10MO.A	5	0.000160945	0.374198	0.137069	15	GCCACCTAGTGGCGGTATAGCGCCACCTAG	ATAGCGCCCCCTGGTGGCCA	-
tmp_880-910	CTCF_MOUSE.H10MO.A	5	0.000177199	0.411988	0.137069	15	GCCACCTAGTGGCGGTATAGCGCCACCTAG	CCAGCGCCCCCTGGTGGCCA	-
tmp_880-910	SNAI1_HUMAN.H10MO.C	-1	0.000333923	0.776371	0.193726	8	GCCACCTAGTGGCGGTATAGCGCCACCTAG	CCACCTGG	-
tmp_880-910	SNAI1_MOUSE.H10MO.C	-1	0.000333923	0.776371	0.193726	8	GCCACCTAGTGGCGGTATAGCGCCACCTAG	CCACCTGG	-
tmp_880-910	MA0213.1	-18	0.000455259	1.05848	0.234772	8	GCCACCTAGTGGCGGTATAGCGCCACCTAG	GGCGCCAG	-
tmp_880-910	SNAI2_HUMAN.H10MO.C	-2	0.000624746	1.45253	0.263598	7	GCCACCTAGTGGCGGTATAGCGCCACCTAG	CACCTGA	-
tmp_880-910	SNAI2_MOUSE.H10MO.C	-2	0.000624746	1.45253	0.263598	7	GCCACCTAGTGGCGGTATAGCGCCACCTAG	CACCTGA	-
tmp_880-910	TWST1_HUMAN.H10MO.D	-1	0.000895358	2.08171	0.296824	10	GCCACCTAGTGGCGGTATAGCGCCACCTAG	CCACCTGGGT	-
tmp_880-910	TWST1_MOUSE.H10MO.D	-1	0.000895358	2.08171	0.296824	10	GCCACCTAGTGGCGGTATAGCGCCACCTAG	CCACCTGGGT	-
tmp_880-910	ZEB1_MOUSE.H10MO.D	-2	0.00127725	2.9696	0.342732	7	GCCACCTAGTGGCGGTATAGCGCCACCTAG	CACCTGT	-
tmp_880-910	MA0086.1	-2	0.00140306	3.26213	0.342732	6	GCCACCTAGTGGCGGTATAGCGCCACCTAG	CACCTG	-
tmp_880-910	ZBED1_HUMAN.H10MO.D	-16	0.00157944	3.67219	0.355153	13	GCCACCTAGTGGCGGTATAGCGCCACCTAG	ATATCGCGACATA	-
tmp_890-920	MA0139.1	-7	1.05545e-07	0.000245392	0.000339697	19	GGCGGTATAGCGCCACCTAGTGGCCAATGT	TAGCGCCCCCTGGTGGCCA	-
tmp_890-920	CTCF	-7	1.46193e-07	0.000339899	0.000339697	19	GGCGGTATAGCGCCACCTAGTGGCCAATGT	TAGCGCCCCCTGGTGGCCA	-
tmp_890-920	CTCF_HUMAN.H10MO.A	-6	2.905e-07	0.000675412	0.000381451	20	GGCGGTATAGCGCCACCTAGTGGCCAATGT	ATAGCGCCCCCTGGTGGCCA	-
tmp_890-920	CTCF_MOUSE.H10MO.A	-6	3.28325e-07	0.000763355	0.000381451	20	GGCGGTATAGCGCCACCTAGTGGCCAATGT	CCAGCGCCCCCTGGTGGCCA	-
tmp_890-920	CTCFL_HUMAN.H10MO.A	-7	6.25512e-07	0.00145431	0.00058138	19	GGCGGTATAGCGCCACCTAGTGGCCAATGT	TAGCGCCCCCTGGTGGCCA	-
tmp_890-920	MA0531.1	-8	3.48998e-06	0.00811421	0.00270313	15	GGCGGTATAGCGCCACCTAGTGGCCAATGT	GGCGCCATCTAGCGG	-
tmp_890-920	MA0213.1	-8	0.000402607	0.936061	0.267287	8	GGCGGTATAGCGCCACCTAGTGGCCAATGT	GGCGCCAG	-
tmp_900-930	MA0139.1	3	3.71269e-07	0.0008632	0.00128111	16	CGCCACCTAGTGGCCAATGTCGGAATAGCG	TAGCGCCCCCTGGTGGCCA	-
tmp_900-930	CTCF	3	5.51016e-07	0.00128111	0.00128111	16	CGCCACCTAGTGGCCAATGTCGGAATAGCG	TAGCGCCCCCTGGTGGCCA	-
tmp_900-930	CTCF_MOUSE.H10MO.A	4	1.21414e-06	0.00282288	0.00174589	16	CGCCACCTAGTGGCCAATGTCGGAATAGCG	CCAGCGCCCCCTGGTGGCCA	-
tmp_900-930	CTCFL_HUMAN.H10MO.A	3	1.54027e-06	0.00358113	0.00174589	16	CGCCACCTAGTGGCCAATGTCGGAATAGCG	TAGCGCCCCCTGGTGGCCA	-
tmp_900-930	CTCF_HUMAN.H10MO.A	4	1.87731e-06	0.00436474	0.00174589	16	CGCCACCTAGTGGCCAATGTCGGAATAGCG	ATAGCGCCCCCTGGTGGCCA	-
tmp_900-930	MA0531.1	2	1.80899e-05	0.0420589	0.0140196	13	CGCCACCTAGTGGCCAATGTCGGAATAGCG	GGCGCCATCTAGCGG	-
tmp_900-930	SNAI1_HUMAN.H10MO.C	-2	0.000393103	0.913964	0.228491	8	CGCCACCTAGTGGCCAATGTCGGAATAGCG	CCACCTGG	-
tmp_900-930	SNAI1_MOUSE.H10MO.C	-2	0.000393103	0.913964	0.228491	8	CGCCACCTAGTGGCCAATGTCGGAATAGCG	CCACCTGG	-
tmp_900-930	TWST1_HUMAN.H10MO.D	-2	0.000830008	1.92977	0.376955	10	CGCCACCTAGTGGCCAATGTCGGAATAGCG	CCACCTGGGT	-
tmp_900-930	TWST1_MOUSE.H10MO.D	-2	0.000830008	1.92977	0.376955	10	CGCCACCTAGTGGCCAATGTCGGAATAGCG	CCACCTGGGT	-
tmp_900-930	SNAI2_HUMAN.H10MO.C	-3	0.000972786	2.26173	0.376955	7	CGCCACCTAGTGGCCAATGTCGGAATAGCG	CACCTGA	-
tmp_900-930	SNAI2_MOUSE.H10MO.C	-3	0.000972786	2.26173	0.376955	7	CGCCACCTAGTGGCCAATGTCGGAATAGCG	CACCTGA	-
tmp_900-930	SCRT2_HUMAN.H10MO.D	-2	0.00130358	3.03081	0.466279	13	CGCCACCTAGTGGCCAATGTCGGAATAGCG	CCACCTGTTGCAT	-
tmp_910-940	CTCF_MOUSE.H10MO.A	-14	3.10916e-06	0.00722879	0.00770575	16	TGGCCAATGTCGGAATAGCGCCCCCTGGTG	CCAGCGCCCCCTGGTGGCCA	-
tmp_910-940	MA0139.1	-15	5.93221e-06	0.0137924	0.00770575	15	TGGCCAATGTCGGAATAGCGCCCCCTGGTG	TAGCGCCCCCTGGTGGCCA	-
tmp_910-940	CTCF	-15	6.65718e-06	0.0154779	0.00770575	15	TGGCCAATGTCGGAATAGCGCCCCCTGGTG	TAGCGCCCCCTGGTGGCCA	-
tmp_910-940	CTCF_HUMAN.H10MO.A	-14	8.21706e-06	0.0191047	0.00770575	16	TGGCCAATGTCGGAATAGCGCCCCCTGGTG	ATAGCGCCCCCTGGTGGCCA	-
tmp_910-940	CTCFL_HUMAN.H10MO.A	-15	8.3721e-06	0.0194651	0.00770575	15	TGGCCAATGTCGGAATAGCGCCCCCTGGTG	TAGCGCCCCCTGGTGGCCA	-
tmp_910-940	MA0531.1	-16	0.000102436	0.238164	0.0739557	14	TGGCCAATGTCGGAATAGCGCCCCCTGGTG	GGCGCCATCTAGCGG	-
tmp_910-940	KLF13_HUMAN.H10MO.D	-16	0.000118562	0.275657	0.0739557	11	TGGCCAATGTCGGAATAGCGCCCCCTGGTG	CACGCCCCCCT	-
tmp_910-940	PLAL1_HUMAN.H10MO.D	-17	0.000145749	0.338866	0.0739557	10	TGGCCAATGTCGGAATAGCGCCCCCTGGTG	GGGCCCCCCG	-
tmp_910-940	INSM1_HUMAN.H10MO.C	-18	0.000160702	0.373632	0.0739557	12	TGGCCAATGTCGGAATAGCGCCCCCTGGTG	TGCCCCCTGACA	-
tmp_910-940	INSM1_MOUSE.H10MO.C	-18	0.000160702	0.373632	0.0739557	12	TGGCCAATGTCGGAATAGCGCCCCCTGGTG	TGCCCCCTGACA	-
tmp_910-940	UP00002_1	-13	0.000188577	0.438441	0.0788944	17	TGGCCAATGTCGGAATAGCGCCCCCTGGTG	GGTCCCGCCCCCTTCTC	+
tmp_910-940	MA0696.1	-18	0.00027255	0.633679	0.0887004	12	TGGCCAATGTCGGAATAGCGCCCCCTGGTG	GACCCCCCGCTGTG	+
tmp_910-940	ZN423_HUMAN.H10MO.D	-17	0.000310948	0.722953	0.0887004	13	TGGCCAATGTCGGAATAGCGCCCCCTGGTG	GCACCCTTGGGTGCC	-
tmp_910-940	ZN423_MOUSE.H10MO.D	-17	0.000310948	0.722953	0.0887004	13	TGGCCAATGTCGGAATAGCGCCCCCTGGTG	GCACCCTTGGGTGCC	-
tmp_910-940	KLF8_HUMAN.H10MO.C	-18	0.000317419	0.737999	0.0887004	9	TGGCCAATGTCGGAATAGCGCCCCCTGGTG	CACCCCCTG	-
tmp_910-940	KLF8_MOUSE.H10MO.C	-18	0.000317419	0.737999	0.0887004	9	TGGCCAATGTCGGAATAGCGCCCCCTGGTG	CACCCCCTG	-
tmp_910-940	SNAI1_HUMAN.H10MO.C	-20	0.000356086	0.8279	0.0887004	8	TGGCCAATGTCGGAATAGCGCCCCCTGGTG	CCACCTGG	-
tmp_910-940	SNAI1_MOUSE.H10MO.C	-20	0.000356086	0.8279	0.0887004	8	TGGCCAATGTCGGAATAGCGCCCCCTGGTG	CCACCTGG	-
tmp_910-940	MA0443.1	-16	0.000366209	0.851435	0.0887004	10	TGGCCAATGTCGGAATAGCGCCCCCTGGTG	TCCGCCCCCT	-
tmp_910-940	SNAI2_HUMAN.H10MO.C	-21	0.000731854	1.70156	0.156249	7	TGGCCAATGTCGGAATAGCGCCCCCTGGTG	CACCTGA	-
tmp_910-940	SNAI2_MOUSE.H10MO.C	-21	0.000731854	1.70156	0.156249	7	TGGCCAATGTCGGAATAGCGCCCCCTGGTG	CACCTGA	-
tmp_910-940	TWST1_HUMAN.H10MO.D	-20	0.000780897	1.81559	0.156249	10	TGGCCAATGTCGGAATAGCGCCCCCTGGTG	CCACCTGGGT	-
tmp_910-940	TWST1_MOUSE.H10MO.D	-20	0.000780897	1.81559	0.156249	10	TGGCCAATGTCGGAATAGCGCCCCCTGGTG	CCACCTGGGT	-
tmp_910-940	UP00003_1	-14	0.000895421	2.08185	0.171699	15	TGGCCAATGTCGGAATAGCGCCCCCTGGTG	ATCGCGCGCCCTTAT	-
tmp_910-940	MA0155.1	-18	0.00104066	2.41954	0.173085	12	TGGCCAATGTCGGAATAGCGCCCCCTGGTG	CGCCCCCTGACA	-
tmp_910-940	MA0697.1	-18	0.00109953	2.55641	0.173085	12	TGGCCAATGTCGGAATAGCGCCCCCTGGTG	GACCCCCCGCTGCGC	+
tmp_910-940	MA0461.1	-19	0.00145658	3.38654	0.216233	8	TGGCCAATGTCGGAATAGCGCCCCCTGGTG	GCCATCTG	-
tmp_910-940	MA0456.1	-18	0.00153285	3.56388	0.220445	12	TGGCCAATGTCGGAATAGCGCCCCCTGGTG	GACCCCCCGCTG	+
tmp_910-940	MA0086.1	-24	0.00164871	3.83326	0.22316	6	TGGCCAATGTCGGAATAGCGCCCCCTGGTG	CAGGTG	+
tmp_910-940	ZIC4_HUMAN.H10MO.D	-18	0.00173233	4.02766	0.226485	12	TGGCCAATGTCGGAATAGCGCCCCCTGGTG	GACCCCCCGCTGTGC	-
tmp_910-940	MA0213.1	-16	0.00190503	4.4292	0.230711	8	TGGCCAATGTCGGAATAGCGCCCCCTGGTG	GGCGCCAG	-
tmp_910-940	UP00001_1	-14	0.00201116	4.67595	0.237319	15	TGGCCAATGTCGGAATAGCGCCCCCTGGTG	ATCGCGCGCCTTTAT	-
tmp_910-940	SCRT1_HUMAN.H10MO.D	-18	0.00213527	4.96451	0.238357	12	TGGCCAATGTCGGAATAGCGCCCCCTGGTG	AACCACCTGTTGC	-
tmp_910-940	ZFX	-18	0.00224105	5.21043	0.239846	12	TGGCCAATGTCGGAATAGCGCCCCCTGGTG	CGCGGCCTAGCG	-
tmp_910-940	UP00102_1	-18	0.00239388	5.56578	0.25038	12	TGGCCAATGTCGGAATAGCGCCCCCTGGTG	CCCCCCCGGGGGTG	-
tmp_910-940	UP00007_1	-16	0.00251717	5.85241	0.254528	14	TGGCCAATGTCGGAATAGCGCCCCCTGGTG	TCCGCCCCCGCATT	+
tmp_910-940	MA0657.1	-12	0.00270977	6.30023	0.254528	18	TGGCCAATGTCGGAATAGCGCCCCCTGGTG	ATGCCACGCCCCTTTTTG	+
tmp_910-940	KLF14_HUMAN.H10MO.D	-14	0.00276538	6.42951	0.254528	13	TGGCCAATGTCGGAATAGCGCCCCCTGGTG	GCCACGCCCCCCT	-
tmp_910-940	MA0744.1	-20	0.00276538	6.42951	0.254528	10	TGGCCAATGTCGGAATAGCGCCCCCTGGTG	CCACCTGTTGCAT	-
tmp_910-940	SCRT2_HUMAN.H10MO.D	-20	0.00276538	6.42951	0.254528	10	TGGCCAATGTCGGAATAGCGCCCCCTGGTG	CCACCTGTTGCAT	-
tmp_910-940	MA0751.1	-18	0.00283642	6.59467	0.255947	12	TGGCCAATGTCGGAATAGCGCCCCCTGGTG	GACCCCCCGCTGTGC	+
tmp_910-940	AP2B_HUMAN.H10MO.B	-19	0.00387916	9.01905	0.330594	10	TGGCCAATGTCGGAATAGCGCCCCCTGGTG	GCCCCCGGGC	-
tmp_910-940	AP2B_MOUSE.H10MO.B	-19	0.00387916	9.01905	0.330594	10	TGGCCAATGTCGGAATAGCGCCCCCTGGTG	GCCCCCGGGC	-
tmp_910-940	MA0743.1	-18	0.00397569	9.24347	0.332659	12	TGGCCAATGTCGGAATAGCGCCCCCTGGTG	AACCACCTGTTGCTC	-
tmp_910-940	HTF4_HUMAN.H10MO.B	-19	0.00460677	10.7107	0.376005	11	TGGCCAATGTCGGAATAGCGCCCCCTGGTG	CACACCTGGCG	-
tmp_910-940	MA0450.1	-15	0.00465713	10.8278	0.376005	9	TGGCCAATGTCGGAATAGCGCCCCCTGGTG	TCACGCCCC	-
tmp_910-940	MA0753.1	-17	0.00514256	11.9565	0.404229	10	TGGCCAATGTCGGAATAGCGCCCCCTGGTG	CCCCCCCCAC	+
tmp_910-940	KLF6_HUMAN.H10MO.D	-17	0.00535805	12.4575	0.404229	8	TGGCCAATGTCGGAATAGCGCCCCCTGGTG	CCGCCCCC	-
tmp_910-940	KLF6_MOUSE.H10MO.D	-17	0.00535805	12.4575	0.404229	8	TGGCCAATGTCGGAATAGCGCCCCCTGGTG	CCGCCCCC	-
tmp_910-940	UP00006_1	-17	0.00553822	12.8764	0.411082	13	TGGCCAATGTCGGAATAGCGCCCCCTGGTG	ACCCCCCCGGGGGGG	-
tmp_910-940	MA0154.2	-21	0.00570515	13.2645	0.416751	9	TGGCCAATGTCGGAATAGCGCCCCCTGGTG	TCCCTGGGGAC	-
tmp_910-940	EGR1_HUMAN.H10MO.S	-17	0.00601599	13.9872	0.417717	11	TGGCCAATGTCGGAATAGCGCCCCCTGGTG	CCGCCCCCGCA	-
tmp_910-940	EGR1_MOUSE.H10MO.A	-17	0.00601599	13.9872	0.417717	11	TGGCCAATGTCGGAATAGCGCCCCCTGGTG	CCGCCCCCGCA	-
tmp_910-940	MA0740.1	-13	0.00607787	14.131	0.417717	14	TGGCCAATGTCGGAATAGCGCCCCCTGGTG	GGCCACGCCCCCTT	+
tmp_910-940	UP00057_1	-17	0.0063715	14.8137	0.425186	13	TGGCCAATGTCGGAATAGCGCCCCCTGGTG	ACCCCCCCGGGGGGG	-
tmp_910-940	ZN740_HUMAN.H10MO.D	-14	0.00637497	14.8218	0.425186	14	TGGCCAATGTCGGAATAGCGCCCCCTGGTG	CCCACCCCCCCCCC	-
tmp_910-940	PLAG1_HUMAN.H10MO.S	-15	0.00681599	15.8472	0.441795	13	TGGCCAATGTCGGAATAGCGCCCCCTGGTG	TAGGGCCCCCTCT	-
tmp_910-940	PLAG1_MOUSE.H10MO.S	-15	0.00681599	15.8472	0.441795	13	TGGCCAATGTCGGAATAGCGCCCCCTGGTG	TAGGGCCCCCTCT	-
tmp_910-940	UP00322_1	-9	0.00711873	16.551	0.448776	19	TGGCCAATGTCGGAATAGCGCCCCCTGGTG	TCGGAAAAAAAAAACCCGA	-
tmp_910-940	MA0741.1	-14	0.00782405	18.1909	0.473771	11	TGGCCAATGTCGGAATAGCGCCCCCTGGTG	GCCACGCCCCC	+
tmp_910-940	EGR2_HUMAN.H10MO.C	-17	0.00782405	18.1909	0.473771	11	TGGCCAATGTCGGAATAGCGCCCCCTGGTG	CCGCCCACGCC	-
tmp_910-940	EGR2_MOUSE.H10MO.C	-17	0.00782405	18.1909	0.473771	11	TGGCCAATGTCGGAATAGCGCCCCCTGGTG	CCGCCCACGCC	-
tmp_920-950	CTCF_MOUSE.H10MO.A	-4	1.34248e-08	3.12126e-05	4.15228e-05	20	CGGAATAGCGCCCCCTGGTGGCCACAAGGT	CCAGCGCCCCCTGGTGGCCA	-
tmp_920-950	MA0139.1	-5	2.53887e-08	5.90287e-05	4.15228e-05	19	CGGAATAGCGCCCCCTGGTGGCCACAAGGT	TAGCGCCCCCTGGTGGCCA	-
tmp_920-950	CTCF	-5	2.71658e-08	6.31604e-05	4.15228e-05	19	CGGAATAGCGCCCCCTGGTGGCCACAAGGT	TAGCGCCCCCTGGTGGCCA	-
tmp_920-950	CTCFL_HUMAN.H10MO.A	-5	8.39726e-08	0.000195236	8.75306e-05	19	CGGAATAGCGCCCCCTGGTGGCCACAAGGT	TAGCGCCCCCTGGTGGCCA	-
tmp_920-950	CTCF_HUMAN.H10MO.A	-4	9.54429e-08	0.000221905	8.75306e-05	20	CGGAATAGCGCCCCCTGGTGGCCACAAGGT	ATAGCGCCCCCTGGTGGCCA	-
tmp_920-950	MA0531.1	-6	7.2436e-05	0.168414	0.0492567	15	CGGAATAGCGCCCCCTGGTGGCCACAAGGT	GGCGCCATCTAGCGG	-
tmp_920-950	ZN423_HUMAN.H10MO.D	-7	8.59348e-05	0.199798	0.0492567	15	CGGAATAGCGCCCCCTGGTGGCCACAAGGT	GCACCCTTGGGTGCC	-
tmp_920-950	ZN423_MOUSE.H10MO.D	-7	8.59348e-05	0.199798	0.0492567	15	CGGAATAGCGCCCCCTGGTGGCCACAAGGT	GCACCCTTGGGTGCC	-
tmp_920-950	MA0163.1	-11	0.000159236	0.370223	0.0811305	14	CGGAATAGCGCCCCCTGGTGGCCACAAGGT	CCCCCTTGGGCCCC	-
tmp_920-950	KLF13_HUMAN.H10MO.D	-6	0.000204949	0.476507	0.0939792	11	CGGAATAGCGCCCCCTGGTGGCCACAAGGT	CACGCCCCCCT	-
tmp_920-950	PLAL1_HUMAN.H10MO.D	-7	0.000238616	0.554783	0.0994703	10	CGGAATAGCGCCCCCTGGTGGCCACAAGGT	GGGCCCCCCG	-
tmp_920-950	INSM1_HUMAN.H10MO.C	-8	0.000293987	0.683519	0.103698	12	CGGAATAGCGCCCCCTGGTGGCCACAAGGT	TGCCCCCTGACA	-
tmp_920-950	INSM1_MOUSE.H10MO.C	-8	0.000293987	0.683519	0.103698	12	CGGAATAGCGCCCCCTGGTGGCCACAAGGT	TGCCCCCTGACA	-
tmp_920-950	TWST1_HUMAN.H10MO.D	-11	0.000405049	0.94174	0.120967	10	CGGAATAGCGCCCCCTGGTGGCCACAAGGT	CCCCAGGTGG	+
tmp_920-950	TWST1_MOUSE.H10MO.D	-11	0.000405049	0.94174	0.120967	10	CGGAATAGCGCCCCCTGGTGGCCACAAGGT	CCCCAGGTGG	+
tmp_920-950	KLF8_HUMAN.H10MO.C	-8	0.000490925	1.1414	0.120967	9	CGGAATAGCGCCCCCTGGTGGCCACAAGGT	CACCCCCTG	-
tmp_920-950	KLF8_MOUSE.H10MO.C	-8	0.000490925	1.1414	0.120967	9	CGGAATAGCGCCCCCTGGTGGCCACAAGGT	CACCCCCTG	-
tmp_920-950	UP00002_1	-3	0.000508787	1.18293	0.120967	17	CGGAATAGCGCCCCCTGGTGGCCACAAGGT	GGTCCCGCCCCCTTCTC	+
tmp_920-950	SNAI1_HUMAN.H10MO.C	-10	0.000527609	1.22669	0.120967	8	CGGAATAGCGCCCCCTGGTGGCCACAAGGT	CCACCTGG	-
tmp_920-950	SNAI1_MOUSE.H10MO.C	-10	0.000527609	1.22669	0.120967	8	CGGAATAGCGCCCCCTGGTGGCCACAAGGT	CCACCTGG	-
tmp_920-950	MA0443.1	-6	0.000596599	1.38709	0.130271	10	CGGAATAGCGCCCCCTGGTGGCCACAAGGT	TCCGCCCCCT	-
tmp_920-950	UP00102_1	-8	0.000828091	1.92531	0.158217	14	CGGAATAGCGCCCCCTGGTGGCCACAAGGT	CACCCCCGGGGGGG	+
tmp_920-950	SNAI2_HUMAN.H10MO.C	-11	0.00103572	2.40806	0.182665	7	CGGAATAGCGCCCCCTGGTGGCCACAAGGT	CACCTGA	-
tmp_920-950	SNAI2_MOUSE.H10MO.C	-11	0.00103572	2.40806	0.182665	7	CGGAATAGCGCCCCCTGGTGGCCACAAGGT	CACCTGA	-
tmp_920-950	MA0696.1	-8	0.00125762	2.92397	0.1998	14	CGGAATAGCGCCCCCTGGTGGCCACAAGGT	GACCCCCCGCTGTG	+
tmp_920-950	UP00006_1	-8	0.00150994	3.51062	0.209813	15	CGGAATAGCGCCCCCTGGTGGCCACAAGGT	CCCCCCCGGGGGGGT	+
tmp_920-950	MA0697.1	-8	0.00183868	4.27493	0.232999	15	CGGAATAGCGCCCCCTGGTGGCCACAAGGT	GACCCCCCGCTGCGC	+
tmp_920-950	ZIC4_HUMAN.H10MO.D	-8	0.00183868	4.27493	0.232999	15	CGGAATAGCGCCCCCTGGTGGCCACAAGGT	GACCCCCCGCTGTGC	-
tmp_920-950	MA0155.1	-8	0.00184108	4.2805	0.232999	12	CGGAATAGCGCCCCCTGGTGGCCACAAGGT	CGCCCCCTGACA	-
tmp_920-950	UP00057_1	-8	0.00193086	4.48926	0.232999	15	CGGAATAGCGCCCCCTGGTGGCCACAAGGT	CCCCCCCGGGGGGGT	+
tmp_920-950	UP00003_1	-4	0.00193086	4.48926	0.232999	15	CGGAATAGCGCCCCCTGGTGGCCACAAGGT	ATCGCGCGCCCTTAT	-
tmp_920-950	MA0735.1	-6	0.00200456	4.6606	0.235689	16	CGGAATAGCGCCCCCTGGTGGCCACAAGGT	AGACCCCCCACGAAGC	+
tmp_920-950	MA0461.1	-9	0.00213593	4.96604	0.239758	8	CGGAATAGCGCCCCCTGGTGGCCACAAGGT	GCCATCTG	-
tmp_920-950	MA0086.1	-14	0.00219602	5.10576	0.239758	6	CGGAATAGCGCCCCCTGGTGGCCACAAGGT	CAGGTG	+
tmp_920-950	MA0728.1	-17	0.00234517	5.45252	0.247887	13	CGGAATAGCGCCCCCTGGTGGCCACAAGGT	GAGGTCAAAAGGTCA	+
tmp_920-950	MA0154.2	-11	0.00254624	5.92001	0.247887	11	CGGAATAGCGCCCCCTGGTGGCCACAAGGT	TCCCTGGGGAC	-
tmp_920-950	SCRT2_HUMAN.H10MO.D	-10	0.0025902	6.02222	0.247887	13	CGGAATAGCGCCCCCTGGTGGCCACAAGGT	CCACCTGTTGCAT	-
tmp_920-950	NMYC	-12	0.00259483	6.03299	0.247887	10	CGGAATAGCGCCCCCTGGTGGCCACAAGGT	CGCACGTGGC	+
tmp_920-950	MA0456.1	-8	0.00268725	6.24786	0.251477	12	CGGAATAGCGCCCCCTGGTGGCCACAAGGT	GACCCCCCGCTG	+
tmp_920-950	MA0213.1	-6	0.00278488	6.47484	0.255401	8	CGGAATAGCGCCCCCTGGTGGCCACAAGGT	GGCGCCAG	-
tmp_920-950	MA0751.1	-8	0.00298156	6.93212	0.268077	15	CGGAATAGCGCCCCCTGGTGGCCACAAGGT	GACCCCCCGCTGTGC	+
tmp_920-950	CMYC	-12	0.00347107	8.07024	0.306088	10	CGGAATAGCGCCCCCTGGTGGCCACAAGGT	CGCACGTGGC	+
tmp_920-950	MA0116.1	-7	0.00360456	8.38061	0.311862	15	CGGAATAGCGCCCCCTGGTGGCCACAAGGT	GGCACCCAGGGGTGC	+
tmp_920-950	MA0744.1	-10	0.00370068	8.60407	0.314249	13	CGGAATAGCGCCCCCTGGTGGCCACAAGGT	CCACCTGTTGCAT	-
tmp_920-950	ZFX	-8	0.00389064	9.04573	0.31858	12	CGGAATAGCGCCCCCTGGTGGCCACAAGGT	CGCGGCCTAGCG	-
tmp_920-950	UP00047_2	-11	0.0039896	9.27583	0.320953	17	CGGAATAGCGCCCCCTGGTGGCCACAAGGT	GTAATGGTGGTCTTAAG	-
tmp_920-950	COE1_MOUSE.H10MO.C	-10	0.00409227	9.51452	0.322558	13	CGGAATAGCGCCCCCTGGTGGCCACAAGGT	GTCCCTGGGGACT	+
tmp_920-950	UP00001_1	-4	0.00415024	9.64931	0.322558	15	CGGAATAGCGCCCCCTGGTGGCCACAAGGT	ATCGCGCGCCTTTAT	-
tmp_920-950	MA0743.1	-8	0.00434879	10.1109	0.332356	15	CGGAATAGCGCCCCCTGGTGGCCACAAGGT	AACCACCTGTTGCTC	-
tmp_920-950	SCRT1_HUMAN.H10MO.D	-8	0.00452258	10.515	0.339971	13	CGGAATAGCGCCCCCTGGTGGCCACAAGGT	AACCACCTGTTGC	-
tmp_920-950	MA0193.1	-14	0.00471414	10.9604	0.348655	7	CGGAATAGCGCCCCCTGGTGGCCACAAGGT	TTGGTAG	-
tmp_920-950	UP00007_1	-6	0.00482344	11.2145	0.351077	14	CGGAATAGCGCCCCCTGGTGGCCACAAGGT	TCCGCCCCCGCATT	+
tmp_920-950	KLF14_HUMAN.H10MO.D	-4	0.00499513	11.6137	0.357893	13	CGGAATAGCGCCCCCTGGTGGCCACAAGGT	GCCACGCCCCCCT	-
tmp_920-950	AP2B_HUMAN.H10MO.B	-9	0.00611625	14.2203	0.394119	10	CGGAATAGCGCCCCCTGGTGGCCACAAGGT	GCCCCCGGGC	-
tmp_920-950	AP2B_MOUSE.H10MO.B	-9	0.00611625	14.2203	0.394119	10	CGGAATAGCGCCCCCTGGTGGCCACAAGGT	GCCCCCGGGC	-
tmp_920-950	MA0657.1	-2	0.00618833	14.3879	0.394119	18	CGGAATAGCGCCCCCTGGTGGCCACAAGGT	ATGCCACGCCCCTTTTTG	+
tmp_920-950	MA0813.1	-10	0.00638717	14.8502	0.395788	13	CGGAATAGCGCCCCCTGGTGGCCACAAGGT	TGCCCTGAGGGCA	+
tmp_920-950	MA0815.1	-10	0.00670601	15.5915	0.410005	13	CGGAATAGCGCCCCCTGGTGGCCACAAGGT	TGCCCTGAGGGCA	+
tmp_920-950	MA0450.1	-5	0.00698014	16.2288	0.419228	9	CGGAATAGCGCCCCCTGGTGGCCACAAGGT	TCACGCCCC	-
tmp_920-950	MA0872.1	-10	0.00703972	16.3673	0.419228	13	CGGAATAGCGCCCCCTGGTGGCCACAAGGT	TGCCCTCAGGGCA	-
tmp_920-950	HTF4_HUMAN.H10MO.B	-9	0.00752323	17.4915	0.425443	11	CGGAATAGCGCCCCCTGGTGGCCACAAGGT	CACACCTGGCG	-
tmp_920-950	KLF6_HUMAN.H10MO.D	-7	0.00770076	17.9043	0.425443	8	CGGAATAGCGCCCCCTGGTGGCCACAAGGT	CCGCCCCC	-
tmp_920-950	KLF6_MOUSE.H10MO.D	-7	0.00770076	17.9043	0.425443	8	CGGAATAGCGCCCCCTGGTGGCCACAAGGT	CCGCCCCC	-
tmp_920-950	MA0753.1	-7	0.00805706	18.7327	0.438937	10	CGGAATAGCGCCCCCTGGTGGCCACAAGGT	CCCCCCCCAC	+
tmp_920-950	MA0860.1	-8	0.00906936	21.0863	0.478017	17	CGGAATAGCGCCCCCTGGTGGCCACAAGGT	TGACCTTTCGTGACCTT	-
tmp_920-950	MA0750.1	-14	0.00970933	22.5742	0.486052	12	CGGAATAGCGCCCCCTGGTGGCCACAAGGT	TCGGTGGTCGCC	-
tmp_920-950	EGR1_HUMAN.H10MO.S	-7	0.00975179	22.6729	0.486052	11	CGGAATAGCGCCCCCTGGTGGCCACAAGGT	CCGCCCCCGCA	-
tmp_920-950	EGR1_MOUSE.H10MO.A	-7	0.00975179	22.6729	0.486052	11	CGGAATAGCGCCCCCTGGTGGCCACAAGGT	CCGCCCCCGCA	-
tmp_930-960	CTCF_MOUSE.H10MO.A	-8	3.15115e-07	0.000732641	0.000525873	20	CCCCCTGGTGGCCACAAGGTGGCGCTATAG	TGGCCACCAGGGGGCGCTGG	+
tmp_930-960	MA0139.1	-8	3.21647e-07	0.00074783	0.000525873	19	CCCCCTGGTGGCCACAAGGTGGCGCTATAG	TGGCCACCAGGGGGCGCTA	+
tmp_930-960	CTCF	-8	4.14539e-07	0.000963803	0.000525873	19	CCCCCTGGTGGCCACAAGGTGGCGCTATAG	TGGCCACCAGGGGGCGCTA	+
tmp_930-960	CTCF_HUMAN.H10MO.A	-8	4.5539e-07	0.00105878	0.000525873	20	CCCCCTGGTGGCCACAAGGTGGCGCTATAG	TGGCCACCAGGGGGCGCTAT	+
tmp_930-960	CTCFL_HUMAN.H10MO.A	-8	1.18988e-06	0.00276647	0.00109923	19	CCCCCTGGTGGCCACAAGGTGGCGCTATAG	TGGCCACCAGGGGGCGCTA	+
tmp_930-960	MA0531.1	-11	1.16581e-05	0.0271051	0.00897498	15	CCCCCTGGTGGCCACAAGGTGGCGCTATAG	CCGCTAGATGGCGCC	+
tmp_930-960	MA0163.1	-1	9.89748e-05	0.230116	0.0415613	14	CCCCCTGGTGGCCACAAGGTGGCGCTATAG	CCCCCTTGGGCCCC	-
tmp_930-960	TWST1_HUMAN.H10MO.D	-1	0.000324575	0.754636	0.107089	10	CCCCCTGGTGGCCACAAGGTGGCGCTATAG	CCCCAGGTGG	+
tmp_930-960	TWST1_MOUSE.H10MO.D	-1	0.000324575	0.754636	0.107089	10	CCCCCTGGTGGCCACAAGGTGGCGCTATAG	CCCCAGGTGG	+
tmp_930-960	MA0213.1	-18	0.000463107	1.07672	0.125832	8	CCCCCTGGTGGCCACAAGGTGGCGCTATAG	CTGGCGCC	+
tmp_930-960	SNAI1_HUMAN.H10MO.C	0	0.000463107	1.07672	0.125832	8	CCCCCTGGTGGCCACAAGGTGGCGCTATAG	CCACCTGG	-
tmp_930-960	SNAI1_MOUSE.H10MO.C	0	0.000463107	1.07672	0.125832	8	CCCCCTGGTGGCCACAAGGTGGCGCTATAG	CCACCTGG	-
tmp_930-960	MA0696.1	2	0.000889006	2.06694	0.203466	12	CCCCCTGGTGGCCACAAGGTGGCGCTATAG	GACCCCCCGCTGTG	+
tmp_930-960	SNAI2_HUMAN.H10MO.C	-1	0.000969637	2.25441	0.203466	7	CCCCCTGGTGGCCACAAGGTGGCGCTATAG	CACCTGA	-
tmp_930-960	SNAI2_MOUSE.H10MO.C	-1	0.000969637	2.25441	0.203466	7	CCCCCTGGTGGCCACAAGGTGGCGCTATAG	CACCTGA	-
tmp_930-960	MA0456.1	2	0.00113612	2.64149	0.209915	10	CCCCCTGGTGGCCACAAGGTGGCGCTATAG	GACCCCCCGCTG	+
tmp_930-960	MA0697.1	2	0.001585	3.68513	0.256043	13	CCCCCTGGTGGCCACAAGGTGGCGCTATAG	GACCCCCCGCTGCGC	+
tmp_930-960	UP00102_1	1	0.00160751	3.73747	0.256043	13	CCCCCTGGTGGCCACAAGGTGGCGCTATAG	CCCCCCCGGGGGTG	-
tmp_930-960	ZIC4_HUMAN.H10MO.D	2	0.00175606	4.08285	0.261659	13	CCCCCTGGTGGCCACAAGGTGGCGCTATAG	GACCCCCCGCTGTGC	-
tmp_930-960	SCRT2_HUMAN.H10MO.D	0	0.00197709	4.59673	0.276738	13	CCCCCTGGTGGCCACAAGGTGGCGCTATAG	CCACCTGTTGCAT	-
tmp_930-960	MA0154.2	-1	0.00208894	4.85679	0.278247	11	CCCCCTGGTGGCCACAAGGTGGCGCTATAG	TCCCTGGGGAC	-
tmp_930-960	MA0086.1	-4	0.00218449	5.07893	0.278247	6	CCCCCTGGTGGCCACAAGGTGGCGCTATAG	CAGGTG	+
tmp_930-960	NMYC	-2	0.00222882	5.182	0.278247	10	CCCCCTGGTGGCCACAAGGTGGCGCTATAG	CGCACGTGGC	+
tmp_930-960	UP00272_1	-10	0.00252736	5.87612	0.307214	20	CCCCCTGGTGGCCACAAGGTGGCGCTATAG	CGATTAGGGTGGCGTTACGT	-
tmp_930-960	UP00006_1	2	0.00263091	6.11685	0.3116	13	CCCCCTGGTGGCCACAAGGTGGCGCTATAG	CCCCCCCGGGGGGGT	+
tmp_930-960	UP00057_1	2	0.00276549	6.42977	0.313522	13	CCCCCTGGTGGCCACAAGGTGGCGCTATAG	CCCCCCCGGGGGGGT	+
tmp_930-960	MA0744.1	0	0.00287688	6.68874	0.313522	13	CCCCCTGGTGGCCACAAGGTGGCGCTATAG	CCACCTGTTGCAT	-
tmp_930-960	UP00047_2	-1	0.00294403	6.84486	0.313522	17	CCCCCTGGTGGCCACAAGGTGGCGCTATAG	GTAATGGTGGTCTTAAG	-
tmp_930-960	CMYC	-2	0.00301274	7.00462	0.313522	10	CCCCCTGGTGGCCACAAGGTGGCGCTATAG	CGCACGTGGC	+
tmp_930-960	ZN423_HUMAN.H10MO.D	3	0.00305438	7.10144	0.313522	12	CCCCCTGGTGGCCACAAGGTGGCGCTATAG	GCACCCTTGGGTGCC	-
tmp_930-960	ZN423_MOUSE.H10MO.D	3	0.00305438	7.10144	0.313522	12	CCCCCTGGTGGCCACAAGGTGGCGCTATAG	GCACCCTTGGGTGCC	-
tmp_930-960	COE1_MOUSE.H10MO.C	0	0.00319757	7.43434	0.321084	13	CCCCCTGGTGGCCACAAGGTGGCGCTATAG	GTCCCTGGGGACT	+
tmp_930-960	MA0751.1	2	0.00337153	7.83882	0.330331	13	CCCCCTGGTGGCCACAAGGTGGCGCTATAG	GACCCCCCGCTGTGC	+
tmp_930-960	KLF1_HUMAN.H10MO.C	-14	0.0035042	8.14726	0.330331	11	CCCCCTGGTGGCCACAAGGTGGCGCTATAG	CAGGGTGTGGC	+
tmp_930-960	KLF1_MOUSE.H10MO.C	-14	0.0035042	8.14726	0.330331	11	CCCCCTGGTGGCCACAAGGTGGCGCTATAG	CAGGGTGTGGC	+
tmp_930-960	MA0193.1	-4	0.00459922	10.6932	0.414419	7	CCCCCTGGTGGCCACAAGGTGGCGCTATAG	TTGGTAG	-
tmp_930-960	KLF8_HUMAN.H10MO.C	2	0.00475508	11.0556	0.414419	7	CCCCCTGGTGGCCACAAGGTGGCGCTATAG	CACCCCCTG	-
tmp_930-960	KLF8_MOUSE.H10MO.C	2	0.00475508	11.0556	0.414419	7	CCCCCTGGTGGCCACAAGGTGGCGCTATAG	CACCCCCTG	-
tmp_930-960	MA0813.1	0	0.00510317	11.8649	0.428582	13	CCCCCTGGTGGCCACAAGGTGGCGCTATAG	TGCCCTGAGGGCA	+
tmp_930-960	MA0815.1	0	0.00537085	12.4872	0.435148	13	CCCCCTGGTGGCCACAAGGTGGCGCTATAG	TGCCCTGAGGGCA	+
tmp_930-960	MA0872.1	0	0.00565164	13.1401	0.435148	13	CCCCCTGGTGGCCACAAGGTGGCGCTATAG	TGCCCTCAGGGCA	-
tmp_930-960	INSM1_HUMAN.H10MO.C	2	0.00565601	13.1502	0.435148	10	CCCCCTGGTGGCCACAAGGTGGCGCTATAG	TGCCCCCTGACA	-
tmp_930-960	INSM1_MOUSE.H10MO.C	2	0.00565601	13.1502	0.435148	10	CCCCCTGGTGGCCACAAGGTGGCGCTATAG	TGCCCCCTGACA	-
tmp_930-960	ZEB1_MOUSE.H10MO.D	-14	0.00566914	13.1808	0.435148	7	CCCCCTGGTGGCCACAAGGTGGCGCTATAG	ACAGGTG	+
tmp_930-960	MA0743.1	2	0.00574659	13.3608	0.435148	13	CCCCCTGGTGGCCACAAGGTGGCGCTATAG	AACCACCTGTTGCTC	-
tmp_930-960	SCRT1_HUMAN.H10MO.D	2	0.00594614	13.8248	0.442997	11	CCCCCTGGTGGCCACAAGGTGGCGCTATAG	AACCACCTGTTGC	-
tmp_930-960	UP00345_1	-9	0.00628481	14.6122	0.45064	21	CCCCCTGGTGGCCACAAGGTGGCGCTATAG	TCTCAAAGTGTGGCGCCCGTA	+
tmp_930-960	MLXPL_HUMAN.H10MO.D	-3	0.00634141	14.7438	0.45064	19	CCCCCTGGTGGCCACAAGGTGGCGCTATAG	GCATGTGACACCGCCGTGG	+
tmp_930-960	MLXPL_MOUSE.H10MO.D	-3	0.00634141	14.7438	0.45064	19	CCCCCTGGTGGCCACAAGGTGGCGCTATAG	GCATGTGACACCGCCGTGG	+
tmp_930-960	OLIG2_MOUSE.H10MO.B	-3	0.00661522	15.3804	0.456065	20	CCCCCTGGTGGCCACAAGGTGGCGCTATAG	CCAGCCGGGAAGCAGCTGGC	-
tmp_930-960	PLAL1_HUMAN.H10MO.D	-4	0.00680469	15.8209	0.462228	10	CCCCCTGGTGGCCACAAGGTGGCGCTATAG	CGGGGGGCCC	+
tmp_930-960	MA0728.1	-7	0.00694671	16.1511	0.465037	15	CCCCCTGGTGGCCACAAGGTGGCGCTATAG	GAGGTCAAAAGGTCA	+
tmp_930-960	UP00002_1	-12	0.00729934	16.971	0.478839	17	CCCCCTGGTGGCCACAAGGTGGCGCTATAG	GAGAAGGGGGCGGGACC	-
tmp_930-960	UP00068_2	-12	0.00746388	17.3535	0.478839	16	CCCCCTGGTGGCCACAAGGTGGCGCTATAG	GCGGAGGTGTCGCCTC	+
tmp_930-960	MA0735.1	4	0.00746388	17.3535	0.478839	12	CCCCCTGGTGGCCACAAGGTGGCGCTATAG	AGACCCCCCACGAAGC	+
tmp_930-960	MA0024.3	-17	0.00773752	17.9897	0.482978	12	CCCCCTGGTGGCCACAAGGTGGCGCTATAG	TTTGGCGCCAAA	+
tmp_940-970	CTCF_MOUSE.H10MO.A	2	3.17101e-06	0.0073726	0.00661623	18	GCCACAAGGTGGCGCTATAGCGCCCCCTAG	TGGCCACCAGGGGGCGCTGG	+
tmp_940-970	CTCF_HUMAN.H10MO.A	2	3.55348e-06	0.00826184	0.00661623	18	GCCACAAGGTGGCGCTATAGCGCCCCCTAG	TGGCCACCAGGGGGCGCTAT	+
tmp_940-970	MA0139.1	2	4.27848e-06	0.00994746	0.00661623	17	GCCACAAGGTGGCGCTATAGCGCCCCCTAG	TGGCCACCAGGGGGCGCTA	+
tmp_940-970	CTCF	2	6.05066e-06	0.0140678	0.00701755	17	GCCACAAGGTGGCGCTATAGCGCCCCCTAG	TGGCCACCAGGGGGCGCTA	+
tmp_940-970	CTCFL_HUMAN.H10MO.A	2	9.53944e-06	0.0221792	0.00885107	17	GCCACAAGGTGGCGCTATAGCGCCCCCTAG	TGGCCACCAGGGGGCGCTA	+
tmp_940-970	MA0531.1	-1	1.23432e-05	0.028698	0.00954379	15	GCCACAAGGTGGCGCTATAGCGCCCCCTAG	CCGCTAGATGGCGCC	+
tmp_940-970	KLF13_HUMAN.H10MO.D	-18	0.000175403	0.407813	0.116247	11	GCCACAAGGTGGCGCTATAGCGCCCCCTAG	CACGCCCCCCT	-
tmp_940-970	MA0213.1	-8	0.000356872	0.829728	0.20695	8	GCCACAAGGTGGCGCTATAGCGCCCCCTAG	CTGGCGCC	+
tmp_940-970	MA0443.1	-18	0.00052792	1.22741	0.272125	10	GCCACAAGGTGGCGCTATAGCGCCCCCTAG	TCCGCCCCCT	-
tmp_940-970	INSM1_HUMAN.H10MO.C	-20	0.000679175	1.57908	0.286439	10	GCCACAAGGTGGCGCTATAGCGCCCCCTAG	TGCCCCCTGACA	-
tmp_940-970	INSM1_MOUSE.H10MO.C	-20	0.000679175	1.57908	0.286439	10	GCCACAAGGTGGCGCTATAGCGCCCCCTAG	TGCCCCCTGACA	-
tmp_940-970	UP00002_1	-15	0.00137699	3.2015	0.425874	15	GCCACAAGGTGGCGCTATAGCGCCCCCTAG	GGTCCCGCCCCCTTCTC	+
tmp_940-970	PLAL1_HUMAN.H10MO.D	-19	0.00159766	3.71456	0.463241	10	GCCACAAGGTGGCGCTATAGCGCCCCCTAG	GGGCCCCCCG	-
tmp_940-970	SNAI1_HUMAN.H10MO.C	-4	0.0021135	4.91388	0.490246	8	GCCACAAGGTGGCGCTATAGCGCCCCCTAG	CCAGGTGG	+
tmp_940-970	SNAI1_MOUSE.H10MO.C	-4	0.0021135	4.91388	0.490246	8	GCCACAAGGTGGCGCTATAGCGCCCCCTAG	CCAGGTGG	+
tmp_940-970	UP00272_1	0	0.0025091	5.83366	0.498814	20	GCCACAAGGTGGCGCTATAGCGCCCCCTAG	CGATTAGGGTGGCGTTACGT	-
tmp_940-970	MA0155.1	-20	0.00258052	5.99971	0.498814	10	GCCACAAGGTGGCGCTATAGCGCCCCCTAG	CGCCCCCTGACA	-
tmp_950-980	CTCF_MOUSE.H10MO.A	-6	9.36647e-09	2.1777e-05	2.4674e-05	20	GGCGCTATAGCGCCCCCTAGTGGCCAAATG	CCAGCGCCCCCTGGTGGCCA	-
tmp_950-980	MA0139.1	-7	1.0854e-08	2.52357e-05	2.4674e-05	19	GGCGCTATAGCGCCCCCTAGTGGCCAAATG	TAGCGCCCCCTGGTGGCCA	-
tmp_950-980	CTCF	-7	2.04793e-08	4.76143e-05	2.4674e-05	19	GGCGCTATAGCGCCCCCTAGTGGCCAAATG	TAGCGCCCCCTGGTGGCCA	-
tmp_950-980	CTCF_HUMAN.H10MO.A	-6	2.12606e-08	4.94309e-05	2.4674e-05	20	GGCGCTATAGCGCCCCCTAGTGGCCAAATG	ATAGCGCCCCCTGGTGGCCA	-
tmp_950-980	CTCFL_HUMAN.H10MO.A	-7	3.56235e-08	8.28247e-05	3.30744e-05	19	GGCGCTATAGCGCCCCCTAGTGGCCAAATG	TAGCGCCCCCTGGTGGCCA	-
tmp_950-980	MA0531.1	-8	2.4552e-05	0.0570835	0.0189959	15	GGCGCTATAGCGCCCCCTAGTGGCCAAATG	GGCGCCATCTAGCGG	-
tmp_950-980	KLF13_HUMAN.H10MO.D	-8	0.000143289	0.333147	0.0950253	11	GGCGCTATAGCGCCCCCTAGTGGCCAAATG	CACGCCCCCCT	-
tmp_950-980	UP00002_1	-5	0.000339036	0.788259	0.196735	17	GGCGCTATAGCGCCCCCTAGTGGCCAAATG	GGTCCCGCCCCCTTCTC	+
tmp_950-980	MA0443.1	-8	0.00041794	0.971709	0.215574	10	GGCGCTATAGCGCCCCCTAGTGGCCAAATG	TCCGCCCCCT	-
tmp_960-990	CTCF_MOUSE.H10MO.A	4	9.96273e-10	2.31633e-06	3.4693e-06	16	CGCCCCCTAGTGGCCAAATGTCGATAACGG	CCAGCGCCCCCTGGTGGCCA	-
tmp_960-990	MA0139.1	3	1.53375e-09	3.56596e-06	3.4693e-06	16	CGCCCCCTAGTGGCCAAATGTCGATAACGG	TAGCGCCCCCTGGTGGCCA	-
tmp_960-990	CTCF	3	3.34504e-09	7.77721e-06	4.12021e-06	16	CGCCCCCTAGTGGCCAAATGTCGATAACGG	TAGCGCCCCCTGGTGGCCA	-
tmp_960-990	CTCFL_HUMAN.H10MO.A	3	3.64301e-09	8.47e-06	4.12021e-06	16	CGCCCCCTAGTGGCCAAATGTCGATAACGG	TAGCGCCCCCTGGTGGCCA	-
tmp_960-990	CTCF_HUMAN.H10MO.A	4	5.97033e-09	1.3881e-05	5.40191e-06	16	CGCCCCCTAGTGGCCAAATGTCGATAACGG	ATAGCGCCCCCTGGTGGCCA	-
tmp_960-990	MA0531.1	2	5.94184e-05	0.138148	0.0421398	13	CGCCCCCTAGTGGCCAAATGTCGATAACGG	GGCGCCATCTAGCGG	-
tmp_960-990	MA0443.1	2	7.39995e-05	0.172049	0.0421398	8	CGCCCCCTAGTGGCCAAATGTCGATAACGG	TCCGCCCCCT	-
tmp_960-990	UP00002_1	5	8.09912e-05	0.188305	0.0421398	12	CGCCCCCTAGTGGCCAAATGTCGATAACGG	GGTCCCGCCCCCTTCTC	+
tmp_960-990	KLF13_HUMAN.H10MO.D	2	8.38333e-05	0.194912	0.0421398	9	CGCCCCCTAGTGGCCAAATGTCGATAACGG	CACGCCCCCCT	-
tmp_960-990	MA0657.1	6	0.00026833	0.623868	0.121391	12	CGCCCCCTAGTGGCCAAATGTCGATAACGG	ATGCCACGCCCCTTTTTG	+
tmp_960-990	KLF14_HUMAN.H10MO.D	4	0.00043775	1.01777	0.155993	9	CGCCCCCTAGTGGCCAAATGTCGATAACGG	GCCACGCCCCCCT	-
tmp_960-990	INSM1_HUMAN.H10MO.C	0	0.000448261	1.04221	0.155993	12	CGCCCCCTAGTGGCCAAATGTCGATAACGG	TGCCCCCTGACA	-
tmp_960-990	INSM1_MOUSE.H10MO.C	0	0.000448261	1.04221	0.155993	12	CGCCCCCTAGTGGCCAAATGTCGATAACGG	TGCCCCCTGACA	-
tmp_960-990	UP00098_1	2	0.000570925	1.3274	0.17926	21	CGCCCCCTAGTGGCCAAATGTCGATAACGG	TGTGACCCTTAGCAACCGATTAA	+
tmp_960-990	UP00284_1	3	0.000677848	1.576	0.17926	17	CGCCCCCTAGTGGCCAAATGTCGATAACGG	TACCTACCCCTATTTCATAG	-
tmp_960-990	UP00102_1	-1	0.000694913	1.61567	0.17926	14	CGCCCCCTAGTGGCCAAATGTCGATAACGG	CCCCCCCGGGGGTG	-
tmp_960-990	ZFX	0	0.000711506	1.65425	0.17926	12	CGCCCCCTAGTGGCCAAATGTCGATAACGG	CGCGGCCTAGCG	-
tmp_960-990	UP00070_2	2	0.000713244	1.65829	0.17926	15	CGCCCCCTAGTGGCCAAATGTCGATAACGG	CTCCTCCCCTATGCGCA	-
tmp_960-990	KLF6_HUMAN.H10MO.D	1	0.000902118	2.09743	0.191251	7	CGCCCCCTAGTGGCCAAATGTCGATAACGG	CCGCCCCC	-
tmp_960-990	KLF6_MOUSE.H10MO.D	1	0.000902118	2.09743	0.191251	7	CGCCCCCTAGTGGCCAAATGTCGATAACGG	CCGCCCCC	-
tmp_960-990	MA0741.1	4	0.000970005	2.25526	0.191251	7	CGCCCCCTAGTGGCCAAATGTCGATAACGG	GCCACGCCCCC	+
tmp_960-990	UP00313_1	-3	0.000989361	2.30026	0.191251	21	CGCCCCCTAGTGGCCAAATGTCGATAACGG	CCAGTTATGGCCATATCTCCT	+
tmp_960-990	UP00348_1	3	0.00104112	2.4206	0.191251	18	CGCCCCCTAGTGGCCAAATGTCGATAACGG	ATTCCACCCCTAATTTTTCTT	-
tmp_960-990	MA0740.1	5	0.00106531	2.47686	0.191251	9	CGCCCCCTAGTGGCCAAATGTCGATAACGG	GGCCACGCCCCCTT	+
tmp_960-990	UP00098_2	2	0.00110814	2.57642	0.191251	21	CGCCCCCTAGTGGCCAAATGTCGATAACGG	ACTGACGCTTGGTTACCACAAAG	+
tmp_960-990	TFDP1_HUMAN.H10MO.D	4	0.00116173	2.70103	0.191251	18	CGCCCCCTAGTGGCCAAATGTCGATAACGG	TTCCCGCCCCCCCCCCCCCCCC	-
tmp_960-990	UP00007_1	2	0.0011837	2.75211	0.191251	12	CGCCCCCTAGTGGCCAAATGTCGATAACGG	TCCGCCCCCGCATT	+
tmp_960-990	MA0450.1	3	0.00125428	2.91621	0.195666	6	CGCCCCCTAGTGGCCAAATGTCGATAACGG	TCACGCCCC	-
tmp_960-990	UP00006_1	0	0.0014217	3.30545	0.199544	15	CGCCCCCTAGTGGCCAAATGTCGATAACGG	CCCCCCCGGGGGGGT	+
tmp_960-990	MA0685.1	7	0.00147616	3.43206	0.199544	10	CGCCCCCTAGTGGCCAAATGTCGATAACGG	TAAGCCACGCCCCCTTT	+
tmp_960-990	KLF8_HUMAN.H10MO.C	0	0.00152137	3.53718	0.199544	9	CGCCCCCTAGTGGCCAAATGTCGATAACGG	CACCCCCTG	-
tmp_960-990	KLF8_MOUSE.H10MO.C	0	0.00152137	3.53718	0.199544	9	CGCCCCCTAGTGGCCAAATGTCGATAACGG	CACCCCCTG	-
tmp_960-990	UP00057_1	0	0.00157571	3.66352	0.199544	15	CGCCCCCTAGTGGCCAAATGTCGATAACGG	CCCCCCCGGGGGGGT	+
tmp_960-990	TWST1_HUMAN.H10MO.D	-3	0.00162397	3.77573	0.199544	10	CGCCCCCTAGTGGCCAAATGTCGATAACGG	CCCCAGGTGG	+
tmp_960-990	TWST1_MOUSE.H10MO.D	-3	0.00162397	3.77573	0.199544	10	CGCCCCCTAGTGGCCAAATGTCGATAACGG	CCCCAGGTGG	+
tmp_960-990	SP1_HUMAN.H10MO.S	4	0.00173038	4.02313	0.199544	7	CGCCCCCTAGTGGCCAAATGTCGATAACGG	GCCCCGCCCCC	-
tmp_960-990	SP1_MOUSE.H10MO.S	4	0.00173038	4.02313	0.199544	7	CGCCCCCTAGTGGCCAAATGTCGATAACGG	GCCCCGCCCCC	-
tmp_960-990	UP00346_1	1	0.00180844	4.20462	0.199544	20	CGCCCCCTAGTGGCCAAATGTCGATAACGG	TTGCGTTTTTGTGGCCGGAAA	-
tmp_960-990	MA0751.1	0	0.00193234	4.49269	0.203298	15	CGCCCCCTAGTGGCCAAATGTCGATAACGG	GACCCCCCGCTGTGC	+
tmp_960-990	MA0155.1	0	0.00204172	4.74699	0.209924	12	CGCCCCCTAGTGGCCAAATGTCGATAACGG	CGCCCCCTGACA	-
tmp_960-990	PLAL1_HUMAN.H10MO.D	1	0.00232033	5.39476	0.222845	9	CGCCCCCTAGTGGCCAAATGTCGATAACGG	GGGCCCCCCG	-
tmp_960-990	ZIC4_HUMAN.H10MO.D	0	0.00236443	5.4973	0.222845	15	CGCCCCCTAGTGGCCAAATGTCGATAACGG	GACCCCCCGCTGTGC	-
tmp_960-990	UP00047_2	-3	0.00256467	5.96287	0.236785	17	CGCCCCCTAGTGGCCAAATGTCGATAACGG	GTAATGGTGGTCTTAAG	-
tmp_960-990	MA0747.1	4	0.00266811	6.20335	0.240573	8	CGCCCCCTAGTGGCCAAATGTCGATAACGG	GCCACGCCCACT	+
tmp_960-990	MA0079.3	4	0.00271206	6.30553	0.240573	7	CGCCCCCTAGTGGCCAAATGTCGATAACGG	GCCCCGCCCCC	+
tmp_960-990	MA0697.1	0	0.00288675	6.71169	0.248067	15	CGCCCCCTAGTGGCCAAATGTCGATAACGG	GACCCCCCGCTGCGC	+
tmp_960-990	MA0456.1	0	0.00296615	6.8963	0.248067	12	CGCCCCCTAGTGGCCAAATGTCGATAACGG	GACCCCCCGCTG	+
tmp_960-990	MA0696.1	0	0.00297911	6.92644	0.248067	14	CGCCCCCTAGTGGCCAAATGTCGATAACGG	GACCCCCCGCTGTG	+
tmp_960-990	MA0494.1	0	0.00301587	7.0119	0.248067	19	CGCCCCCTAGTGGCCAAATGTCGATAACGG	TGACCTAAAGTAACCTCTG	+
tmp_960-990	NMYC	-4	0.00310514	7.21945	0.24959	10	CGCCCCCTAGTGGCCAAATGTCGATAACGG	CGCACGTGGC	+
tmp_960-990	EGR1_HUMAN.H10MO.S	1	0.0031999	7.43977	0.24959	10	CGCCCCCTAGTGGCCAAATGTCGATAACGG	CCGCCCCCGCA	-
tmp_960-990	EGR1_MOUSE.H10MO.A	1	0.0031999	7.43977	0.24959	10	CGCCCCCTAGTGGCCAAATGTCGATAACGG	CCGCCCCCGCA	-
tmp_960-990	MA0872.1	-2	0.00334253	7.77138	0.256296	13	CGCCCCCTAGTGGCCAAATGTCGATAACGG	TGCCCTCAGGGCA	-
tmp_960-990	MA0193.1	-6	0.00354754	8.24803	0.263097	7	CGCCCCCTAGTGGCCAAATGTCGATAACGG	TTGGTAG	-
tmp_960-990	MA0813.1	-2	0.00369813	8.59815	0.265558	13	CGCCCCCTAGTGGCCAAATGTCGATAACGG	TGCCCTGAGGGCA	+
tmp_960-990	MA0815.1	-2	0.00369813	8.59815	0.265558	13	CGCCCCCTAGTGGCCAAATGTCGATAACGG	TGCCCTGAGGGCA	+
tmp_960-990	MA0516.1	4	0.0038783	9.01704	0.270136	11	CGCCCCCTAGTGGCCAAATGTCGATAACGG	GCCCCGCCCCCTCCC	+
tmp_960-990	CMYC	-4	0.00390514	9.07946	0.270136	10	CGCCCCCTAGTGGCCAAATGTCGATAACGG	CGCACGTGGC	+
tmp_960-990	UP00082_2	-1	0.00396985	9.2299	0.270136	16	CGCCCCCTAGTGGCCAAATGTCGATAACGG	GAGCCCTTGTCCCTTG	+
tmp_960-990	MA0753.1	0	0.0041333	9.60993	0.270136	10	CGCCCCCTAGTGGCCAAATGTCGATAACGG	CCCCCCCCAC	+
tmp_960-990	MA0154.2	-3	0.00420004	9.7651	0.270136	11	CGCCCCCTAGTGGCCAAATGTCGATAACGG	TCCCTGGGGAC	-
tmp_960-990	UP00332_1	1	0.00428433	9.96107	0.270136	19	CGCCCCCTAGTGGCCAAATGTCGATAACGG	GACCAAGCACGTGCTCGTAT	+
tmp_960-990	EGR2_HUMAN.H10MO.C	1	0.00443238	10.3053	0.270136	10	CGCCCCCTAGTGGCCAAATGTCGATAACGG	CCGCCCACGCC	-
[truncated: 139 more rows]
